# Supplementary material for: Evolution of Plasticity in Response to Ethanol Between Recently Separated Populations of D. melanogaster With Different Ecological Histories
Source: Ecol Evol. 2026 Jan 4;16(1):e72874. doi: 10.1002/ece3.72874 (PMC12765595; doi:10.1002/ece3.72874)
Supplement: Supplementary file 1 — Data S1: The DESeq2 results for the Zambian population. The Excel file has three sheets: (1) the ethanol treatment effect (ethanol‐treated vs control across genotypes), (2) the genotype Ã—treatment (interaction) term, and (3) the comparison between genotypes (genotype main effect). [file ECE3-16-e72874-s002.xlsx]

## Sheet: Zambia_treatment_Deseq
gene	baseMean	log2FoldChange	lfcSE	stat	pvalue	padj	#SUBMITTED ID	ANNOTATION_SYMBOL	FEATURE_TYPE	NAME	SYMBOL
FBgn0033782	2217.36	-2.26914	0.275583	-8.23398	1.81093e-16	2.56355e-12	FBgn0033782	CG3850	SO0001217:protein_coding_gene	sugarbabe	sug
FBgn0043364	13849.2	-1.31305	0.180594	-7.27071	3.57601e-13	2.5311e-09	FBgn0043364	CG4427	SO0001217:protein_coding_gene	cabut	cbt
FBgn0034957	151.482	-16.0784	2.33268	-6.89265	5.4762e-12	2.58403e-08	FBgn0034957	CG3121	SO0001217:protein_coding_gene	Radial spoke head protein 4a	Rsph4a
FBgn0262010	86.6555	-19.9152	2.94917	-6.75281	1.4501e-11	5.1319e-08	FBgn0262010	CG42828	SO0001217:protein_coding_gene	-	CG42828
FBgn0030697	408.816	16.3947	2.45826	6.66926	2.57102e-11	7.08043e-08	FBgn0030697	CG8565	SO0001217:protein_coding_gene	-	CG8565
FBgn0040368	140.477	15.7852	2.37496	6.64652	3.00103e-11	7.08043e-08	FBgn0040368	CG32859	SO0001217:protein_coding_gene	eukaryotic translation initiation factor 4E7	eIF4E7
FBgn0037037	117.305	-15.9596	2.42657	-6.57702	4.79965e-11	9.70626e-08	FBgn0037037	CG10588	SO0001217:protein_coding_gene	-	CG10588
FBgn0033188	18988.1	-0.885325	0.1401	-6.31922	2.62886e-10	4.1349e-07	FBgn0033188	CG1600	SO0001217:protein_coding_gene	Death resistor Adh domain containing target	Drat
FBgn0053665	109.005	-15.1804	2.39919	-6.32732	2.4945e-10	4.1349e-07	FBgn0053665	CG33665	SO0001217:protein_coding_gene	-	CG33665
FBgn0016926	12345.2	-0.705103	0.113078	-6.23555	4.50198e-10	6.37301e-07	FBgn0016926	CG4710	SO0001217:protein_coding_gene	Pinocchio	Pino
FBgn0083960	57.8228	-16.4303	2.77017	-5.93116	3.00799e-09	3.69229e-06	FBgn0083960	CG34124	SO0001217:protein_coding_gene	-	CG34124
FBgn0263762	299.962	-17.9901	3.0365	-5.92463	3.12994e-09	3.69229e-06	FBgn0263762	CG43679	SO0001217:protein_coding_gene	-	CG43679
FBgn0019828	788.299	-15.85	2.74892	-5.7659	8.12227e-09	8.84453e-06	FBgn0019828	CG1980	SO0001217:protein_coding_gene	don juan	dj
FBgn0051639	754.872	-15.9609	2.84089	-5.61829	1.9286e-08	1.95009e-05	FBgn0051639	CG31639	SO0001217:protein_coding_gene	-	CG31639
FBgn0051115	89.8123	-16.0192	2.86328	-5.59472	2.20975e-08	2.08541e-05	FBgn0051115	CG31115	SO0001217:protein_coding_gene	-	CG31115
FBgn0051244	190.51	-15.0108	2.70473	-5.54986	2.85901e-08	2.52951e-05	FBgn0051244	CG31244	SO0001217:protein_coding_gene	-	CG31244
FBgn0031461	1607.96	-0.956615	0.173342	-5.51864	3.41625e-08	2.69056e-05	FBgn0031461	CG16987	SO0001217:protein_coding_gene	dawdle	daw
FBgn0052819	340.53	-17.2982	3.13465	-5.51839	3.42118e-08	2.69056e-05	FBgn0052819	CG32819	SO0001217:protein_coding_gene	-	CG32819
FBgn0259962	61.4638	-15.1585	2.77018	-5.47201	4.44956e-08	3.31516e-05	FBgn0259962	CG42472	SO0001217:protein_coding_gene	Seminal fluid protein 33A1	Sfp33A1
FBgn0033868	3555.03	-16.7816	3.07293	-5.46113	4.73122e-08	3.34875e-05	FBgn0033868	CG13340	SO0001217:protein_coding_gene	Sperm-Leucylaminopeptidase 7	S-Lap7
FBgn0040609	465.89	-2.74955	0.507484	-5.41801	6.02656e-08	4.06247e-05	FBgn0040609	CG3348	SO0001217:protein_coding_gene	-	CG3348
FBgn0032269	2159.63	-16.0874	2.99674	-5.36828	7.94907e-08	5.11487e-05	FBgn0032269	CG7363	SO0001217:protein_coding_gene	world cup	w-cup
FBgn0035143	145.34	14.815	2.81175	5.26896	1.37199e-07	8.44428e-05	FBgn0035143	CG12169	SO0001217:protein_coding_gene	Ppm1	Ppm1
FBgn0036222	120.767	-15.7516	3.00723	-5.23793	1.62388e-07	9.57821e-05	FBgn0036222	CG5718	SO0001217:protein_coding_gene	Succinate dehydrogenase, subunit A (flavoprotein)-like	SdhAL
FBgn0043530	760.754	14.9028	2.8496	5.2298	1.69693e-07	9.60869e-05	FBgn0043530	CG30473	SO0001217:protein_coding_gene	Odorant-binding protein 51a	Obp51a
FBgn0034099	86.2038	14.1427	2.7268	5.18656	2.1421e-07	0.000116629	FBgn0034099	CG15708	SO0001217:protein_coding_gene	-	CG15708
FBgn0030313	83.6346	-15.0994	2.92705	-5.15859	2.48823e-07	0.000130457	FBgn0030313	CG11697	SO0001217:protein_coding_gene	Receptor accessory protein like 1	Reepl1
FBgn0038000	143.99	14.1634	2.75326	5.14422	2.68637e-07	0.000131803	FBgn0038000	CG10014	SO0001217:protein_coding_gene	Radial spoke binding protein 15	Rsbp15
FBgn0262352	87.833	-15.0854	2.93305	-5.14326	2.70011e-07	0.000131803	FBgn0262352	CG43050	SO0001217:protein_coding_gene	-	CG43050
FBgn0026141	380.325	-15.3539	2.99232	-5.1311	2.88052e-07	0.000135267	FBgn0026141	CG5450	SO0001217:protein_coding_gene	Cytoplasmic dynein light chain 2	Cdlc2
FBgn0265576	169.92	-15.928	3.1074	-5.12584	2.96219e-07	0.000135267	FBgn0265576	CG44403	SO0001217:protein_coding_gene	-	CG44403
FBgn0051542	288.138	16.24	3.22632	5.03359	4.8139e-07	0.000212955	FBgn0051542	CG31542	SO0001217:protein_coding_gene	-	CG31542
FBgn0051528	90.8493	-15.1025	3.00713	-5.02222	5.10785e-07	0.000219111	FBgn0051528	CG31528	SO0001217:protein_coding_gene	-	CG31528
FBgn0033323	101.473	-13.6333	2.72939	-4.99499	5.88397e-07	0.000237981	FBgn0033323	CG12376	SO0001217:protein_coding_gene	-	CG12376
FBgn0036465	124.126	-13.6231	2.72541	-4.99854	5.77659e-07	0.000237981	FBgn0036465	CG11552	SO0001217:protein_coding_gene	Regulatory particle non-ATPase 12-related	Rpn12R
FBgn0051281	435.639	14.7462	2.99148	4.92939	8.24859e-07	0.000315587	FBgn0051281	CG31281	SO0001217:protein_coding_gene	Transition protein-like 94D	Tpl94D
FBgn0052351	1596.75	-15.3405	3.10927	-4.9338	8.06433e-07	0.000315587	FBgn0052351	CG32351	SO0001217:protein_coding_gene	Sperm-Leucylaminopeptidase 2	S-Lap2
FBgn0053140	74.342	-15.4314	3.19434	-4.83086	1.35945e-06	0.00050643	FBgn0053140	CG33140	SO0001217:protein_coding_gene	-	CG33140
FBgn0033141	93.7525	-14.5089	3.02919	-4.7897	1.67028e-06	0.000606268	FBgn0033141	CG12831	SO0001217:protein_coding_gene	-	CG12831
FBgn0036441	114.355	14.3329	3.00211	4.77426	1.80367e-06	0.00063832	FBgn0036441	CG13476	SO0001217:protein_coding_gene	-	CG13476
FBgn0034713	148.843	-13.568	2.8732	-4.72226	2.33244e-06	0.000805317	FBgn0034713	CG11291	SO0001217:protein_coding_gene	-	CG11291
FBgn0263121	31.7675	19.6109	4.17427	4.69805	2.62652e-06	0.000885262	FBgn0263121	CG18495	SO0001217:protein_coding_gene	Proteasome alpha1 subunit	Prosalpha1
FBgn0028412	463.513	-15.3865	3.28797	-4.67964	2.87384e-06	0.000924593	FBgn0028412	CG6541	SO0001217:protein_coding_gene	Mst33A	Mst33A
FBgn0028986	2106.79	14.3064	3.05499	4.68297	2.82746e-06	0.000924593	FBgn0028986	CG9334	SO0001217:protein_coding_gene	Serpin 38F	Spn38F
FBgn0259794	565.125	-14.5066	3.11088	-4.66319	3.11338e-06	0.000979399	FBgn0259794	CG13030	SO0001217:protein_coding_gene	sina homologue	sinah
FBgn0032065	67.7878	-14.3983	3.09904	-4.64606	3.38338e-06	0.0010412	FBgn0032065	CG12438	SO0001217:protein_coding_gene	-	CG12438
FBgn0032853	59.0031	-14.5785	3.14918	-4.62929	3.66916e-06	0.00109999	FBgn0032853	CG10651	SO0001217:protein_coding_gene	-	CG10651
FBgn0260761	183.768	-15.7055	3.39512	-4.6259	3.72983e-06	0.00109999	FBgn0260761	CG42559	SO0001217:protein_coding_gene	-	CG42559
FBgn0052655	357.514	13.2395	2.87756	4.60094	4.20584e-06	0.00121506	FBgn0052655	CG32655	SO0001217:protein_coding_gene	-	CG32655
FBgn0035776	729.946	-14.4528	3.17944	-4.5457	5.47539e-06	0.00155019	FBgn0035776	CG8564	SO0001217:protein_coding_gene	-	CG8564
FBgn0047351	699.151	-14.8975	3.28363	-4.5369	5.70866e-06	0.00158455	FBgn0047351	CG31468	SO0001217:protein_coding_gene	-	CG31468
FBgn0035189	2922.1	-1.17309	0.263134	-4.45816	8.26669e-06	0.00225045	FBgn0035189	CG9119	SO0001217:protein_coding_gene	-	CG9119
FBgn0015586	1208.3	14.8939	3.36427	4.42706	9.55248e-06	0.00249742	FBgn0015586	CG3801	SO0001217:protein_coding_gene	Accessory gland protein 76A	Acp76A
FBgn0034826	136.165	13.3975	3.02969	4.42207	9.7762e-06	0.00249742	FBgn0034826	CG13544	SO0001217:protein_coding_gene	-	CG13544
FBgn0052106	280.089	14.9218	3.37706	4.41856	9.93589e-06	0.00249742	FBgn0052106	CG32106	SO0001217:protein_coding_gene	-	CG32106
FBgn0262790	86.7042	-14.4517	3.2615	-4.43102	9.37902e-06	0.00249742	FBgn0262790	CG43171	SO0001217:protein_coding_gene	-	CG43171
FBgn0266436	89.0618	-13.6955	3.10136	-4.41597	1.0056e-05	0.00249742	FBgn0266436	CG45066	SO0001217:protein_coding_gene	-	CG45066
FBgn0031620	248.025	-15.0771	3.4444	-4.37728	1.2017e-05	0.00288326	FBgn0031620	CG11929	SO0001217:protein_coding_gene	-	CG11929
FBgn0050378	429.351	13.2288	3.02095	4.37902	1.19212e-05	0.00288326	FBgn0050378	CG30378	SO0001217:protein_coding_gene	-	CG30378
FBgn0037040	335.605	14.167	3.24127	4.37081	1.23789e-05	0.00292058	FBgn0037040	CG12983	SO0001217:protein_coding_gene	-	CG12983
FBgn0030643	71.5048	-15.425	3.53846	-4.35923	1.30519e-05	0.00295189	FBgn0030643	CG15641	SO0001217:protein_coding_gene	-	CG15641
FBgn0032530	112.174	-15.0733	3.45892	-4.35781	1.31371e-05	0.00295189	FBgn0032530	CG9263	SO0001217:protein_coding_gene	-	CG9263
FBgn0036438	305.121	-14.4401	3.31033	-4.36212	1.28809e-05	0.00295189	FBgn0036438	CG13477	SO0001217:protein_coding_gene	goddard	gdrd
FBgn0035786	93.0092	-15.4387	3.54914	-4.34997	1.36157e-05	0.00301161	FBgn0035786	CG16991	SO0001217:protein_coding_gene	Tetraspanin 66A	Tsp66A
FBgn0002855	2177.1	13.4125	3.09011	4.34046	1.42187e-05	0.00309662	FBgn0002855	CG8982	SO0001217:protein_coding_gene	Accessory gland protein 26Aa	Acp26Aa
FBgn0052847	83.4315	14.6793	3.38488	4.33671	1.44632e-05	0.00310214	FBgn0052847	CG32847	SO0001217:protein_coding_gene	-	CG32847
FBgn0031545	1636.58	15.1898	3.50974	4.32791	1.50534e-05	0.00318053	FBgn0031545	CG3213	SO0001217:protein_coding_gene	-	CG3213
FBgn0267327	954.225	13.411	3.10195	4.32341	1.53635e-05	0.00319831	FBgn0267327	CG6555	SO0001217:protein_coding_gene	Accessory gland-specific peptide 33A	Acp33A
FBgn0038978	213.972	-15.0758	3.51514	-4.28883	1.79618e-05	0.00366969	FBgn0038978	CG7045	SO0001217:protein_coding_gene	testis-enriched HMG-box-containing protein 1	tHMG1
FBgn0051858	121.943	-13.5899	3.17035	-4.28656	1.81462e-05	0.00366969	FBgn0051858	CG31858	SO0001217:protein_coding_gene	tetleys-cup	t-cup
FBgn0039511	860.711	-14.4119	3.36801	-4.27905	1.8769e-05	0.00374218	FBgn0039511	CG3330	SO0001217:protein_coding_gene	-	CG3330
FBgn0034063	681.552	0.681296	0.159382	4.27462	1.91467e-05	0.00376446	FBgn0034063	CG8389	SO0001217:protein_coding_gene	-	CG8389
FBgn0051948	606.922	-14.8992	3.4979	-4.25948	2.04899e-05	0.00397336	FBgn0051948	CG31948	SO0001217:protein_coding_gene	-	CG31948
FBgn0035709	289.183	-13.4387	3.15952	-4.25339	2.10556e-05	0.00399829	FBgn0035709	CG10124	SO0001217:protein_coding_gene	eukaryotic translation initiation factor 4E4	eIF4E4
FBgn0038258	156.372	14.2129	3.34261	4.25204	2.11834e-05	0.00399829	FBgn0038258	CG7362	SO0001217:protein_coding_gene	-	CG7362
FBgn0261582	36.2875	-15.0841	3.55661	-4.24114	2.22391e-05	0.00414232	FBgn0261582	CG42692	SO0001217:protein_coding_gene	-	CG42692
FBgn0004174	577.9	-14.4453	3.422	-4.22131	2.42885e-05	0.00438967	FBgn0004174	CG17945	SO0001217:protein_coding_gene	Male-specific RNA 84Dc	Mst84Dc
FBgn0010357	3184.7	14.0949	3.33885	4.22149	2.42695e-05	0.00438967	FBgn0010357	CG18211	SO0001217:protein_coding_gene	betaTrypsin	betaTry
FBgn0039343	109.174	-13.5788	3.22036	-4.21654	2.48074e-05	0.00438967	FBgn0039343	CG5111	SO0001217:protein_coding_gene	-	CG5111
FBgn0051784	135.237	-13.5736	3.21856	-4.21729	2.47258e-05	0.00438967	FBgn0051784	CG31784	SO0001217:protein_coding_gene	-	CG31784
FBgn0033278	41.6549	14.8832	3.53803	4.20665	2.59182e-05	0.00452961	FBgn0033278	CG14759	SO0001217:protein_coding_gene	-	CG14759
FBgn0052117	73.0145	-13.5663	3.22734	-4.20354	2.62777e-05	0.00453643	FBgn0052117	CG32117	SO0001217:protein_coding_gene	-	CG32117
FBgn0004171	1070.79	14.3269	3.42851	4.17875	2.9312e-05	0.00499928	FBgn0004171	CG18396	SO0001217:protein_coding_gene	Male-specific RNA 98Cb	Mst98Cb
FBgn0033168	113.395	13.1891	3.16445	4.1679	3.07415e-05	0.00518068	FBgn0033168	CG11145	SO0001217:protein_coding_gene	-	CG11145
FBgn0028567	753.62	-15.3084	3.70962	-4.12667	3.68052e-05	0.00598868	FBgn0028567	CG1014	SO0001217:protein_coding_gene	robl62A	robl62A
FBgn0034122	71.4747	14.6955	3.55945	4.12859	3.64994e-05	0.00598868	FBgn0034122	CG15711	SO0001217:protein_coding_gene	-	CG15711
FBgn0046297	1415	-15.7087	3.8055	-4.12788	3.66123e-05	0.00598868	FBgn0046297	CR9284	SO0002127:lncRNA_gene	long non-coding RNA:CR9284	lncRNA:CR9284
FBgn0264298	95.0994	14.8883	3.61062	4.12349	3.73182e-05	0.00600315	FBgn0264298	CG43776	SO0001217:protein_coding_gene	-	CG43776
FBgn0031164	47.2387	-13.6001	3.31354	-4.10441	4.0535e-05	0.00644734	FBgn0031164	CG1724	SO0001217:protein_coding_gene	-	CG1724
FBgn0039151	3750.59	-1.17678	0.287127	-4.09848	4.15867e-05	0.00654112	FBgn0039151	CG13607	SO0001217:protein_coding_gene	-	CG13607
FBgn0036246	69.0899	-13.5366	3.31254	-4.08649	4.3795e-05	0.00681277	FBgn0036246	CG17154	SO0001217:protein_coding_gene	-	CG17154
FBgn0045770	1829.96	-13.4618	3.29725	-4.08273	4.45098e-05	0.0068487	FBgn0045770	CG32063	SO0001217:protein_coding_gene	Sperm-Leucylaminopeptidase 3	S-Lap3
FBgn0028561	68.3646	13.1005	3.2163	4.07315	4.63808e-05	0.00705985	FBgn0028561	CG17976	SO0001217:protein_coding_gene	sugar transporter 3	sut3
FBgn0259971	1703.26	14.3254	3.52377	4.06535	4.79598e-05	0.00722255	FBgn0259971	CG42481	SO0001217:protein_coding_gene	-	CG42481
FBgn0052396	173.482	14.8577	3.65767	4.06207	4.86404e-05	0.00724794	FBgn0052396	CG32396	SO0001217:protein_coding_gene	beta-Tubulin at 65B	betaTub65B
FBgn0263647	232.806	-14.3971	3.54708	-4.05885	4.93153e-05	0.00727195	FBgn0263647	CG43638	SO0001217:protein_coding_gene	-	CG43638
FBgn0262583	270.08	-14.9774	3.6931	-4.05552	5.00231e-05	0.00730028	FBgn0262583	CG43123	SO0001217:protein_coding_gene	-	CG43123
FBgn0085233	65.1078	-13.6236	3.36343	-4.05052	5.1103e-05	0.00738177	FBgn0085233	CG34204	SO0001217:protein_coding_gene	-	CG34204
FBgn0085327	88.3187	13.334	3.31093	4.02727	5.64283e-05	0.00806868	FBgn0085327	CG34298	SO0001217:protein_coding_gene	-	CG34298
FBgn0032894	153.903	-11.459	2.86468	-4.00009	6.33174e-05	0.00896322	FBgn0032894	CG14402	SO0001217:protein_coding_gene	-	CG14402
FBgn0004172	679.03	-15.0548	3.77256	-3.99062	6.59008e-05	0.00923656	FBgn0004172	CG17946	SO0001217:protein_coding_gene	Male-specific RNA 84Da	Mst84Da
FBgn0029940	155.335	-14.991	3.7635	-3.98325	6.79791e-05	0.00943443	FBgn0029940	CG1958	SO0001217:protein_coding_gene	-	CG1958
FBgn0259974	75.3457	-14.5893	3.68048	-3.96396	7.37178e-05	0.0101315	FBgn0259974	CG42484	SO0001217:protein_coding_gene	Seminal fluid protein 84E	Sfp84E
FBgn0037862	215.754	-13.4697	3.40263	-3.95861	7.53871e-05	0.0102613	FBgn0037862	CG4706	SO0001217:protein_coding_gene	Mitochondrial aconitase 2	mAcon2
FBgn0033322	141.152	-14.4837	3.66246	-3.95464	7.66488e-05	0.0103337	FBgn0033322	CG8584	SO0001217:protein_coding_gene	-	CG8584
FBgn0033680	101.764	13.3502	3.37972	3.95009	7.81222e-05	0.010433	FBgn0033680	CG13186	SO0001217:protein_coding_gene	-	CG13186
FBgn0035598	529.309	-14.459	3.68407	-3.92474	8.68244e-05	0.0114868	FBgn0035598	CG4669	SO0001217:protein_coding_gene	-	CG4669
FBgn0261853	835.932	13.4364	3.43456	3.91211	9.14934e-05	0.0119924	FBgn0261853	CG42782	SO0001217:protein_coding_gene	-	CG42782
FBgn0036240	323.902	0.690359	0.177597	3.88722	0.000101398	0.0129875	FBgn0036240	CG6928	SO0001217:protein_coding_gene	-	CG6928
FBgn0036830	258.534	-15.4019	3.96768	-3.88183	0.000103672	0.0129875	FBgn0036830	CG14077	SO0001217:protein_coding_gene	Cytochrome c oxidase subunit 6A-like 2	COX6AL2
FBgn0052440	263.248	-13.4085	3.44782	-3.88899	0.000100662	0.0129875	FBgn0052440	CG32440	SO0001217:protein_coding_gene	-	CG32440
FBgn0064119	78.268	13.14	3.3835	3.88354	0.000102945	0.0129875	FBgn0064119	CG33934	SO0001217:protein_coding_gene	-	CG33934
FBgn0259968	2965.13	13.3775	3.4426	3.88586	0.000101967	0.0129875	FBgn0259968	CG42478	SO0001217:protein_coding_gene	Seminal fluid protein 60F	Sfp60F
FBgn0264821	826.705	0.543836	0.140985	3.85741	0.000114594	0.0142298	FBgn0264821	CR44029	SO0002182:antisense_lncRNA_gene	antisense RNA:CR44029	asRNA:CR44029
FBgn0032972	50.7265	-15.7454	4.08742	-3.85215	0.000117087	0.0143569	FBgn0032972	CG10834	SO0001217:protein_coding_gene	-	CG10834
FBgn0265263	1236.02	-14.4367	3.74885	-3.85098	0.000117646	0.0143569	FBgn0265263	CG42688	SO0001217:protein_coding_gene	-	CG42688
FBgn0032625	59.9235	-13.6937	3.55807	-3.84864	0.000118778	0.0143711	FBgn0032625	CG15136	SO0001217:protein_coding_gene	-	CG15136
FBgn0030814	181.602	13.2457	3.45054	3.83873	0.000123673	0.0148366	FBgn0030814	CG4955	SO0001217:protein_coding_gene	-	CG4955
FBgn0032624	359.174	13.002	3.39626	3.82833	0.000129018	0.0153477	FBgn0032624	CG6304	SO0001217:protein_coding_gene	-	CG6304
FBgn0028870	1628.01	-14.4135	3.76844	-3.82478	0.000130889	0.0154405	FBgn0028870	CG4691	SO0001217:protein_coding_gene	-	CG4691
FBgn0050039	269.28	-13.4725	3.5262	-3.82068	0.000133085	0.0155698	FBgn0050039	CG30039	SO0001217:protein_coding_gene	-	CG30039
FBgn0032822	137.789	-0.585069	0.154302	-3.79171	0.000149613	0.01736	FBgn0032822	CG10466	SO0001217:protein_coding_gene	-	CG10466
FBgn0035218	207.984	14.0169	3.70367	3.78461	0.000153949	0.0175751	FBgn0035218	CG9173	SO0001217:protein_coding_gene	-	CG9173
FBgn0039872	234.477	-13.461	3.55581	-3.78564	0.000153313	0.0175751	FBgn0039872	CG2196	SO0001217:protein_coding_gene	salty dog	salt
FBgn0034842	129.512	-11.4095	3.02967	-3.76591	0.000165941	0.0187925	FBgn0034842	CG9868	SO0001217:protein_coding_gene	Proteasome beta5 subunit-related 1	Prosbeta5R1
FBgn0013300	206.227	13.2719	3.52761	3.76228	0.000168369	0.0189161	FBgn0013300	CG4479	SO0001217:protein_coding_gene	Protamine A	ProtA
FBgn0037035	198.447	-14.4412	3.84053	-3.76022	0.000169765	0.0189228	FBgn0037035	CG10589	SO0001217:protein_coding_gene	-	CG10589
FBgn0033696	415.455	2.09661	0.561024	3.73712	0.000186138	0.0205858	FBgn0033696	CG8859	SO0001217:protein_coding_gene	Cytochrome P450 6g2	Cyp6g2
FBgn0033442	539.55	-13.5495	3.64002	-3.72238	0.000197357	0.0216573	FBgn0033442	CG1690	SO0001217:protein_coding_gene	-	CG1690
FBgn0004173	548.421	13.4059	3.60621	3.71746	0.00020124	0.0219134	FBgn0004173	CG17934	SO0001217:protein_coding_gene	Male-specific RNA 84Db	Mst84Db
FBgn0039050	40.0889	-15.4659	4.16813	-3.71051	0.000206846	0.022352	FBgn0039050	CG17110	SO0001217:protein_coding_gene	-	CG17110
FBgn0250849	968.991	13.2632	3.58334	3.70135	0.000214458	0.022999	FBgn0250849	CG32388	SO0001217:protein_coding_gene	-	CG32388
FBgn0259922	77.4275	13.3244	3.6128	3.68811	0.000225929	0.024047	FBgn0259922	CG42448	SO0001217:protein_coding_gene	Skadu	Skadu
FBgn0024291	3777.67	0.253398	0.0689039	3.67755	0.000235482	0.0248768	FBgn0024291	CG5216	SO0001217:protein_coding_gene	Sirtuin 1	Sirt1
FBgn0034472	582.933	-13.465	3.67152	-3.66742	0.000245009	0.0256915	FBgn0034472	CG8517	SO0001217:protein_coding_gene	-	CG8517
FBgn0031139	66.8971	-13.5247	3.69327	-3.66198	0.000250272	0.0260504	FBgn0031139	CG11227	SO0001217:protein_coding_gene	-	CG11227
FBgn0051407	194.07	-13.3764	3.65657	-3.65819	0.000253999	0.0262454	FBgn0051407	CG31407	SO0001217:protein_coding_gene	-	CG31407
FBgn0039498	138.168	-13.4265	3.67771	-3.65078	0.000261444	0.0268188	FBgn0039498	CG17991	SO0001217:protein_coding_gene	-	CG17991
FBgn0029539	174.771	-13.5623	3.72255	-3.64329	0.00026918	0.0274138	FBgn0029539	CG11663	SO0001217:protein_coding_gene	-	CG11663
FBgn0261845	25.5669	16.1685	4.45036	3.63307	0.000280074	0.0283195	FBgn0261845	CG42777	SO0001217:protein_coding_gene	-	pre-mod(mdg4)-U
FBgn0035198	970.098	-13.3386	3.67635	-3.62823	0.000285368	0.0284484	FBgn0035198	CG9133	SO0001217:protein_coding_gene	-	CG9133
FBgn0037432	107.632	-15.0224	4.13988	-3.62871	0.000284839	0.0284484	FBgn0037432	CG10298	SO0001217:protein_coding_gene	-	CG10298
FBgn0038719	315.269	13.5094	3.7304	3.62144	0.000292965	0.0290015	FBgn0038719	CG16727	SO0001217:protein_coding_gene	-	CG16727
FBgn0052939	203.471	18.5926	5.13728	3.61916	0.000295557	0.0290549	FBgn0052939	CG32939	SO0001217:protein_coding_gene	-	CG32939
FBgn0038377	198.494	13.4798	3.74158	3.60269	0.000314944	0.0307472	FBgn0038377	CG9632	SO0001217:protein_coding_gene	-	CG9632
FBgn0031785	275.316	-15.661	4.3603	-3.59174	0.000328479	0.031849	FBgn0031785	CG13991	SO0001217:protein_coding_gene	-	CG13991
FBgn0051525	101.106	15.1644	4.22742	3.58716	0.000334304	0.0319757	FBgn0051525	CG31525	SO0001217:protein_coding_gene	-	CG31525
FBgn0052651	115.534	-15.0339	4.18923	-3.58869	0.000332342	0.0319757	FBgn0052651	CG32651	SO0001217:protein_coding_gene	-	CG32651
FBgn0035334	2657.22	-0.350492	0.0981949	-3.56935	0.000357872	0.0340002	FBgn0035334	CG8993	SO0001217:protein_coding_gene	-	CG8993
FBgn0033371	191.402	13.1417	3.68556	3.56573	0.000362839	0.0342423	FBgn0033371	CG11778	SO0001217:protein_coding_gene	Concentrative nucleoside transporter 1	CNT1
FBgn0042133	129.245	15.2328	4.2831	3.55648	0.000375856	0.0352359	FBgn0042133	CG18810	SO0001217:protein_coding_gene	-	CG18810
FBgn0033853	4084.88	-0.448514	0.126485	-3.54598	0.00039115	0.0364284	FBgn0033853	CG6145	SO0001217:protein_coding_gene	NAD kinase 1a	Nadk1a
FBgn0035236	5349.86	0.219035	0.0618949	3.53882	0.000401924	0.0371872	FBgn0035236	CG12004	SO0001217:protein_coding_gene	Transmembrane endosomal protein	Tmep
FBgn0265625	252.173	-11.4112	3.23115	-3.53161	0.000413038	0.0379673	FBgn0265625	CG44433	SO0001217:protein_coding_gene	-	CG44433
FBgn0040993	6106.01	-0.814467	0.230741	-3.52978	0.000415898	0.0379835	FBgn0040993	CG17325	SO0001217:protein_coding_gene	-	CG17325
FBgn0039489	205.582	0.426501	0.121429	3.51234	0.000444173	0.0403058	FBgn0039489	CG5880	SO0001217:protein_coding_gene	-	CG5880
FBgn0051910	198.22	-13.4308	3.84229	-3.49551	0.000473159	0.0426627	FBgn0051910	CG31910	SO0001217:protein_coding_gene	-	CG31910
FBgn0052643	35.2536	-14.5928	4.19707	-3.47689	0.00050726	0.0454479	FBgn0052643	CG32643	SO0001217:protein_coding_gene	-	CG32643
FBgn0039644	1160.54	0.327245	0.0949013	3.44827	0.000564188	0.0502305	FBgn0039644	CG11897	SO0001217:protein_coding_gene	red dog mine	rdog
FBgn0028570	47.2401	-13.6132	3.95745	-3.43988	0.000581965	0.0514894	FBgn0028570	CG10838	SO0001217:protein_coding_gene	robl22E	robl22E
FBgn0034425	381.115	0.435073	0.126659	3.43498	0.000592595	0.0521042	FBgn0034425	CG11906	SO0001217:protein_coding_gene	-	CG11906
FBgn0263078	50.8945	-13.6142	3.97258	-3.42705	0.000610177	0.0533189	FBgn0263078	CG43339	SO0001217:protein_coding_gene	-	CG43339
FBgn0032588	222.136	15.4952	4.52927	3.42112	0.00062364	0.0538308	FBgn0032588	CG5968	SO0001217:protein_coding_gene	-	CG5968
FBgn0085692	74.3606	14.2022	4.14939	3.42271	0.000620003	0.0538308	FBgn0085692	CG41561	SO0001217:protein_coding_gene	-	CG41561
FBgn0038630	363.79	13.302	3.89974	3.411	0.000647255	0.0555306	FBgn0038630	CG14305	SO0001217:protein_coding_gene	-	CG14305
FBgn0029729	26.414	-13.5889	3.98592	-3.40922	0.000651487	0.0555569	FBgn0029729	CG12682	SO0001217:protein_coding_gene	-	CG12682
FBgn0033519	224.115	-0.993034	0.291771	-3.40347	0.000665346	0.056399	FBgn0033519	CG11825	SO0001217:protein_coding_gene	-	CG11825
FBgn0052103	10334.8	-0.341317	0.100454	-3.39775	0.000679418	0.0572491	FBgn0052103	CG32103	SO0001217:protein_coding_gene	Short Calcium-binding Mitochondrial Carrier	SCaMC
FBgn0265627	256.242	14.806	4.36222	3.39415	0.000688416	0.057664	FBgn0265627	CG44435	SO0001217:protein_coding_gene	-	CG44435
FBgn0037391	3910.12	0.355427	0.10502	3.38439	0.000713373	0.059403	FBgn0037391	CG2017	SO0001217:protein_coding_gene	-	CG2017
FBgn0085354	1392.51	0.567022	0.167822	3.37872	0.000728254	0.0602875	FBgn0085354	CG34325	SO0001217:protein_coding_gene	-	CG34325
FBgn0053499	126.878	13.4113	3.97833	3.37108	0.000748739	0.0616229	FBgn0053499	CG33499	SO0001217:protein_coding_gene	Sperm-specific dynein intermediate chain 4	Sdic4
FBgn0032090	69.0171	-13.5862	4.04736	-3.3568	0.000788488	0.0645193	FBgn0032090	CG9582	SO0001217:protein_coding_gene	-	CG9582
FBgn0031356	1809.11	0.189343	0.056489	3.35185	0.000802721	0.0653065	FBgn0031356	CG17660	SO0001217:protein_coding_gene	-	CG17660
FBgn0030578	28.9983	-13.6741	4.08175	-3.35005	0.000807971	0.0653579	FBgn0030578	CG5347	SO0001217:protein_coding_gene	-	CG5347
FBgn0050365	557.186	-13.3737	3.99557	-3.34714	0.000816511	0.0656735	FBgn0050365	CG30365	SO0001217:protein_coding_gene	spacewatch	spaw
FBgn0010341	4110.33	0.283531	0.0848437	3.3418	0.000832361	0.0665701	FBgn0010341	CG12530	SO0001217:protein_coding_gene	Cell division cycle 42	Cdc42
FBgn0028569	72.2741	-13.5338	4.07044	-3.3249	0.000884516	0.0703439	FBgn0028569	CG15171	SO0001217:protein_coding_gene	robl37BC	robl37BC
FBgn0031444	49.0223	13.3673	4.06048	3.29205	0.000994605	0.0783768	FBgn0031444	CG9879	SO0001217:protein_coding_gene	TBP-related factor 4	Trf4
FBgn0261805	116.394	1.20845	0.367145	3.29149	0.000996596	0.0783768	FBgn0261805	CG42751	SO0001217:protein_coding_gene	-	CG42751
FBgn0039503	118.709	13.491	4.10529	3.28624	0.00101535	0.0794104	FBgn0039503	CG14262	SO0001217:protein_coding_gene	-	CG14262
FBgn0035014	141.985	14.3171	4.36503	3.27995	0.00103827	0.0807568	FBgn0035014	CG13581	SO0001217:protein_coding_gene	-	CG13581
FBgn0028377	209.718	16.8529	5.15167	3.27136	0.00107033	0.0827958	FBgn0028377	CG33755	SO0001217:protein_coding_gene	gdl-ORF39	gdl-ORF39
FBgn0011227	4891.37	-0.438854	0.134816	-3.25521	0.00113309	0.0865401	FBgn0011227	CG8764	SO0001217:protein_coding_gene	oxen	ox
FBgn0034658	172.51	-14.5479	4.47047	-3.25421	0.00113708	0.0865401	FBgn0034658	CG7975	SO0001217:protein_coding_gene	Glutaredoxin 1, testis-specific	Grx1t
FBgn0035588	1383.19	-0.310352	0.0952969	-3.25668	0.00112722	0.0865401	FBgn0035588	CG10672	SO0001217:protein_coding_gene	Dehydrogenase/reductase 4	Dhrs4
FBgn0015622	27980.7	0.266934	0.082742	3.2261	0.0012549	0.0918519	FBgn0015622	CG11958	SO0001217:protein_coding_gene	Calnexin 99A	Cnx99A
FBgn0026404	390.441	0.589078	0.182559	3.22678	0.00125192	0.0918519	FBgn0026404	CG8091	SO0001217:protein_coding_gene	Death regulator Nedd2-like caspase	Dronc
FBgn0035850	3558.25	0.206642	0.0639704	3.23028	0.0012367	0.0918519	FBgn0035850	CG7986	SO0001217:protein_coding_gene	Autophagy-related 18a	Atg18a
FBgn0039850	20.6123	14.6678	4.54215	3.22927	0.00124108	0.0918519	FBgn0039850	CG11333	SO0001217:protein_coding_gene	-	CG11333
FBgn0051524	70.1402	14.7783	4.58211	3.22522	0.00125878	0.0918519	FBgn0051524	CG31524	SO0001217:protein_coding_gene	-	CG31524
FBgn0263410	49.431	-11.2057	3.47092	-3.22847	0.00124455	0.0918519	FBgn0263410	CR43456	SO0002127:lncRNA_gene	long non-coding RNA:CR43456	lncRNA:CR43456
FBgn0265648	175.232	-13.4028	4.14748	-3.23156	0.00123116	0.0918519	FBgn0265648	CR44455	SO0002127:lncRNA_gene	long non-coding RNA:CR44455	lncRNA:CR44455
FBgn0266974	11.7782	-2.1583	0.669192	-3.22523	0.00125871	0.0918519	FBgn0266974	CR45425	SO0002127:lncRNA_gene	long non-coding RNA:CR45425	lncRNA:CR45425
FBgn0005771	4012.94	-0.257891	0.0805551	-3.20142	0.0013675	0.0984763	FBgn0005771	CG4491	SO0001217:protein_coding_gene	no ocelli	noc
FBgn0035452	252.878	-0.646827	0.202082	-3.20081	0.00137043	0.0984763	FBgn0035452	CG10359	SO0001217:protein_coding_gene	-	CG10359
FBgn0053233	120.988	13.0757	4.08271	3.20271	0.00136139	0.0984763	FBgn0053233	CG33233	SO0001217:protein_coding_gene	-	CG33233
FBgn0263597	589.507	14.4664	4.53504	3.18992	0.00142311	0.101745	FBgn0263597	CG43619	SO0001217:protein_coding_gene	Accessory gland protein 98AB	Acp98AB
FBgn0035782	113.809	-13.6198	4.28181	-3.18086	0.00146838	0.104454	FBgn0035782	CG14835	SO0001217:protein_coding_gene	-	CG14835
FBgn0051709	722.583	-14.9437	4.70181	-3.17829	0.00148149	0.10486	FBgn0051709	CG31709	SO0001217:protein_coding_gene	-	CG31709
FBgn0039395	139.945	-13.5815	4.27919	-3.17385	0.00150431	0.105945	FBgn0039395	CG14546	SO0001217:protein_coding_gene	-	CG14546
FBgn0260996	70.5301	14.7006	4.6459	3.16422	0.00155502	0.108974	FBgn0260996	CG42597	SO0001217:protein_coding_gene	-	CG42597
FBgn0051198	922.641	-11.459	3.64479	-3.14394	0.00166689	0.116239	FBgn0051198	CG31198	SO0001217:protein_coding_gene	-	CG31198
FBgn0039044	339.26	0.599249	0.190922	3.13871	0.00169695	0.117755	FBgn0039044	CG33336	SO0001217:protein_coding_gene	p53	p53
FBgn0027342	481.213	0.376131	0.119965	3.13533	0.0017166	0.118537	FBgn0027342	CG4626	SO0001217:protein_coding_gene	frizzled 4	fz4
FBgn0288733	77.5528	-7.24443	2.3122	-3.13313	0.00172951	0.118849	FBgn0288733	CG46508	SO0001217:protein_coding_gene	-	CG46508
FBgn0031531	103.409	-11.097	3.54656	-3.12895	0.0017543	0.119394	FBgn0031531	CG8840	SO0001217:protein_coding_gene	-	CG8840
FBgn0259956	61.3303	14.3376	4.58094	3.12984	0.00174904	0.119394	FBgn0259956	CG42466	SO0001217:protein_coding_gene	Seminal fluid protein 24C1	Sfp24C1
FBgn0029717	68.4344	-10.9665	3.50863	-3.12558	0.00177454	0.119511	FBgn0029717	CG12684	SO0001217:protein_coding_gene	-	CG12684
FBgn0039812	73.4442	16.2489	5.20287	3.12306	0.0017898	0.119511	FBgn0039812	CG15548	SO0001217:protein_coding_gene	-	CG15548
FBgn0051294	118.328	13.3189	4.25902	3.12722	0.00176466	0.119511	FBgn0051294	CG31294	SO0001217:protein_coding_gene	-	CG31294
FBgn0261714	35178.6	0.636743	0.203865	3.12335	0.00178802	0.119511	FBgn0261714	CG4795	SO0001217:protein_coding_gene	Calphotin	Cpn
FBgn0033340	672.128	-0.494292	0.158573	-3.11713	0.0018262	0.120803	FBgn0033340	CG13751	SO0001217:protein_coding_gene	-	CG13751
FBgn0051204	319.746	14.0806	4.51544	3.11832	0.00181885	0.120803	FBgn0051204	CG31204	SO0001217:protein_coding_gene	-	CG31204
FBgn0264480	34.7538	16.159	5.19706	3.10926	0.00187557	0.123491	FBgn0264480	CR43888	SO0002127:lncRNA_gene	long non-coding RNA:CR43888	lncRNA:CR43888
FBgn0003009	49.0466	14.1861	4.57322	3.102	0.0019222	0.125975	FBgn0003009	CG3134	SO0001217:protein_coding_gene	orientation disruptor	ord
FBgn0029947	348.024	-13.4317	4.33589	-3.0978	0.00194964	0.126601	FBgn0029947	CG1999	SO0001217:protein_coding_gene	-	CG1999
FBgn0266636	6.764	3.02093	0.975181	3.09782	0.00194953	0.126601	FBgn0266636	CR45143	SO0002182:antisense_lncRNA_gene	antisense RNA:CR45143	asRNA:CR45143
FBgn0036497	157.872	-13.5327	4.37953	-3.08998	0.00200167	0.128866	FBgn0036497	CG7815	SO0001217:protein_coding_gene	Ran-like	Ran-like
FBgn0260434	633.84	-14.4194	4.66674	-3.08983	0.00200272	0.128866	FBgn0260434	CG42529	SO0001217:protein_coding_gene	-	CG42529
FBgn0033088	629.492	0.318762	0.103672	3.0747	0.00210713	0.134362	FBgn0033088	CG3271	SO0001217:protein_coding_gene	Post-GPI attachment to proteins 3	PGAP3
FBgn0036704	222.24	13.2586	4.31063	3.0758	0.00209936	0.134362	FBgn0036704	CG6497	SO0001217:protein_coding_gene	-	CG6497
FBgn0037536	5628.8	0.378112	0.123174	3.06975	0.00214241	0.135223	FBgn0037536	CG2698	SO0001217:protein_coding_gene	-	CG2698
FBgn0050430	626.841	-14.3987	4.69112	-3.06935	0.00214524	0.135223	FBgn0050430	CG30430	SO0001217:protein_coding_gene	-	CG30430
FBgn0263767	218.676	-14.286	4.65524	-3.06879	0.00214928	0.135223	FBgn0263767	CR43684	SO0002127:lncRNA_gene	long non-coding RNA:CR43684	lncRNA:CR43684
FBgn0250755	751.525	0.195292	0.0637186	3.06492	0.00217728	0.136379	FBgn0250755	CG42233	SO0001217:protein_coding_gene	-	CG42233
FBgn0050362	401.988	13.3011	4.34489	3.06133	0.00220355	0.137416	FBgn0050362	CG30362	SO0001217:protein_coding_gene	borrelly	boly
FBgn0034724	2437.22	-0.536074	0.175354	-3.05709	0.00223496	0.138157	FBgn0034724	CG3624	SO0001217:protein_coding_gene	babos	babos
FBgn0288875	1415.04	0.217356	0.0710944	3.05729	0.0022335	0.138157	FBgn0288875	CG1401	SO0001217:protein_coding_gene	Cullin 5	Cul5
FBgn0031085	284.434	-13.4404	4.40488	-3.05125	0.00227892	0.140262	FBgn0031085	CG9570	SO0001217:protein_coding_gene	-	CG9570
FBgn0085303	44.0292	13.2202	4.33468	3.04987	0.00228941	0.140298	FBgn0085303	CG34274	SO0001217:protein_coding_gene	-	CG34274
FBgn0030370	56.8559	-11.5972	3.80458	-3.04822	0.00230203	0.140464	FBgn0030370	CG1950	SO0001217:protein_coding_gene	Uch-L5-related	Uch-L5R
FBgn0052425	9741.27	0.347749	0.114263	3.0434	0.0023392	0.142119	FBgn0052425	CG32425	SO0001217:protein_coding_gene	-	CG32425
FBgn0052081	392.187	-13.5369	4.49464	-3.01178	0.00259718	0.157118	FBgn0052081	CG32081	SO0001217:protein_coding_gene	-	CG32081
FBgn0038593	634.531	0.210349	0.069924	3.00825	0.00262755	0.158279	FBgn0038593	CG7146	SO0001217:protein_coding_gene	Vacuolar protein sorting 39	Vps39
FBgn0004914	4112.41	-0.351786	0.117063	-3.00511	0.00265487	0.159247	FBgn0004914	CG9310	SO0001217:protein_coding_gene	Hepatocyte nuclear factor 4	Hnf4
FBgn0033087	1261.54	0.183871	0.0612681	3.00109	0.00269018	0.160685	FBgn0033087	CG3194	SO0001217:protein_coding_gene	Heparan sulfate C5-epimerase	Hsepi
FBgn0262036	138.441	15.7406	5.26743	2.9883	0.00280538	0.166861	FBgn0262036	CG42847	SO0001217:protein_coding_gene	-	CG42847
FBgn0031954	54.3928	-11.7659	4.00133	-2.94049	0.00327698	0.194096	FBgn0031954	CG14537	SO0001217:protein_coding_gene	-	CG14537
FBgn0037129	7.93088	2.53311	0.865094	2.92814	0.00341	0.201133	FBgn0037129	CG14565	SO0001217:protein_coding_gene	-	CG14565
FBgn0263083	2355.25	-0.90916	0.311746	-2.91634	0.0035416	0.208029	FBgn0263083	CG43351	SO0001217:protein_coding_gene	-	CG43351
FBgn0034748	249.207	0.4625	0.158751	2.91338	0.00357544	0.20849	FBgn0034748	CG17807	SO0001217:protein_coding_gene	-	CG17807
FBgn0037679	971.336	0.21526	0.0739595	2.91051	0.00360837	0.20849	FBgn0037679	CG8866	SO0001217:protein_coding_gene	Another Drosophila Unc-51-like kinase	Aduk
FBgn0043455	647.119	-0.421201	0.14462	-2.91247	0.00358587	0.20849	FBgn0043455	CG5986	SO0001217:protein_coding_gene	-	CG5986
FBgn0266438	1030.49	0.353175	0.121339	2.91065	0.0036068	0.20849	FBgn0266438	CG45068	SO0001217:protein_coding_gene	Phosphatidylinositol glycan anchor biosynthesis class Z	PIG-Z
FBgn0259951	94.0449	15.2686	5.26743	2.89868	0.00374737	0.215641	FBgn0259951	CG42461	SO0001217:protein_coding_gene	Seminal fluid protein 24Ba	Sfp24Ba
FBgn0031101	36.108	13.1705	4.5882	2.87053	0.00409789	0.234857	FBgn0031101	CG1631	SO0001217:protein_coding_gene	-	CG1631
FBgn0029002	417.331	-0.56518	0.197164	-2.86654	0.0041498	0.236873	FBgn0029002	CG18321	SO0001217:protein_coding_gene	midkine and pleiotrophin 2	miple2
FBgn0033296	704.986	-14.9832	5.23568	-2.86174	0.00421318	0.239525	FBgn0033296	CG11669	SO0001217:protein_coding_gene	Maltase A7	Mal-A7
FBgn0038095	29.19	5.45495	1.91096	2.85456	0.0043096	0.243714	FBgn0038095	CG7241	SO0001217:protein_coding_gene	Cytochrome P450 304a1	Cyp304a1
FBgn0262894	24.791	13.3058	4.66265	2.8537	0.00432129	0.243714	FBgn0262894	CG43249	SO0001217:protein_coding_gene	-	CG43249
FBgn0032176	34.3027	13.3236	4.67214	2.85172	0.00434834	0.244267	FBgn0032176	CG13127	SO0001217:protein_coding_gene	-	CG13127
FBgn0032553	138.8	-10.2951	3.61592	-2.84716	0.00441109	0.246812	FBgn0032553	CG4480	SO0001217:protein_coding_gene	-	CG4480
FBgn0028852	35.3005	13.2908	4.67861	2.84075	0.00450078	0.250839	FBgn0028852	CG15262	SO0001217:protein_coding_gene	-	CG15262
FBgn0035374	978.337	-0.290922	0.102751	-2.83132	0.00463557	0.256332	FBgn0035374	CG2101	SO0001217:protein_coding_gene	mitochondrial ribosomal protein S35	mRpS35
FBgn0037181	10.1699	1.89935	0.670691	2.83193	0.00462682	0.256332	FBgn0037181	CG11370	SO0001217:protein_coding_gene	-	CG11370
FBgn0004913	775.583	-0.277661	0.0982439	-2.82625	0.00470971	0.259419	FBgn0004913	CG1119	SO0001217:protein_coding_gene	Germ line transcription factor 1	Gnf1
FBgn0026088	2771.25	-0.357013	0.126702	-2.81773	0.0048365	0.26537	FBgn0026088	CG14818	SO0001217:protein_coding_gene	-	CG14818
FBgn0033915	5926.98	-0.324672	0.115319	-2.81543	0.00487122	0.266243	FBgn0033915	CG8485	SO0001217:protein_coding_gene	SNF related kinase	Snrk
FBgn0042146	3.88061	4.90989	1.74469	2.81419	0.0048901	0.266247	FBgn0042146	CG18823	SO0001217:protein_coding_gene	-	CG18823
FBgn0000594	32.6262	-1.01367	0.360834	-2.80924	0.00496586	0.267288	FBgn0000594	CG17148	SO0001217:protein_coding_gene	Esterase P	Est-P
FBgn0033693	450.528	0.647877	0.230533	2.81034	0.00494887	0.267288	FBgn0033693	CG13175	SO0001217:protein_coding_gene	-	CG13175
FBgn0036493	459.574	0.58396	0.207717	2.81132	0.00493383	0.267288	FBgn0036493	CG7255	SO0001217:protein_coding_gene	-	CG7255
FBgn0033518	2783.21	-0.949503	0.338786	-2.80266	0.00506834	0.27177	FBgn0033518	CG11765	SO0001217:protein_coding_gene	Peroxiredoxin 6c	Prx6c
FBgn0034127	127.859	-11.7007	4.17808	-2.80049	0.00510251	0.27257	FBgn0034127	CG7848	SO0001217:protein_coding_gene	-	CG7848
FBgn0038386	36.9167	14.7245	5.26743	2.79539	0.00518374	0.274199	FBgn0038386	CG5478	SO0001217:protein_coding_gene	-	CG5478
FBgn0266958	480.901	0.667936	0.238981	2.79493	0.0051911	0.274199	FBgn0266958	CR45409	SO0002127:lncRNA_gene	long non-coding RNA:CR45409	lncRNA:CR45409
FBgn0288736	48.5458	-12.6858	4.53761	-2.79569	0.0051789	0.274199	FBgn0288736	CG46511	SO0001217:protein_coding_gene	-	CG46511
FBgn0031652	604.732	0.207239	0.074307	2.78896	0.00528779	0.278267	FBgn0031652	CG8873	SO0001217:protein_coding_gene	jetlag	jet
FBgn0265539	452.571	14.1647	5.08121	2.78765	0.00530915	0.278357	FBgn0265539	CR44389	SO0002127:lncRNA_gene	long non-coding RNA:CR44389	lncRNA:CR44389
FBgn0266697	26.2782	0.823703	0.295823	2.78444	0.00536201	0.280091	FBgn0266697	CR45187	SO0002127:lncRNA_gene	long non-coding RNA:CR45187	lncRNA:CR45187
FBgn0047038	3477.32	-0.312185	0.112232	-2.78161	0.00540896	0.281505	FBgn0047038	CG6463	SO0001217:protein_coding_gene	NADH dehydrogenase (ubiquinone) 13 kDa B subunit	ND-13B
FBgn0034097	87.7136	14.6439	5.26743	2.78009	0.00543437	0.281522	FBgn0034097	CG3687	SO0001217:protein_coding_gene	-	CG3687
FBgn0037498	92.942	14.6393	5.26743	2.77921	0.00544906	0.281522	FBgn0037498	CG10029	SO0001217:protein_coding_gene	-	CG10029
FBgn0039371	52.1401	14.6158	5.26743	2.77475	0.00552447	0.28438	FBgn0039371	CG4960	SO0001217:protein_coding_gene	-	CG4960
FBgn0034827	224.306	-14.5164	5.23578	-2.77253	0.00556219	0.285284	FBgn0034827	CG12192	SO0001217:protein_coding_gene	Kinesin-like protein at 59D	Klp59D
FBgn0040905	49.2811	14.5948	5.26743	2.77077	0.00559239	0.285798	FBgn0040905	CG15578	SO0001217:protein_coding_gene	-	CG15578
FBgn0259722	1205.67	-0.228733	0.0827714	-2.76343	0.00571982	0.291258	FBgn0259722	CG42376	SO0001217:protein_coding_gene	-	CG42376
FBgn0038766	121.581	0.484671	0.175529	2.7612	0.00575892	0.292198	FBgn0038766	CG4854	SO0001217:protein_coding_gene	-	CG4854
FBgn0031881	497.39	0.350519	0.127214	2.75536	0.0058628	0.296407	FBgn0031881	CG3476	SO0001217:protein_coding_gene	Mitochondrial Magnesium Exporter 1	MME1
FBgn0038423	220.396	14.4106	5.23848	2.75091	0.00594307	0.299395	FBgn0038423	CG10317	SO0001217:protein_coding_gene	-	CG10317
FBgn0026741	570.201	-0.264282	0.0961418	-2.74888	0.00597999	0.300187	FBgn0026741	CG12373	SO0001217:protein_coding_gene	mitochondrial ribosomal protein L18	mRpL18
FBgn0036390	3.58128	-4.46136	1.62484	-2.74572	0.00603785	0.302021	FBgn0036390	CG13738	SO0001217:protein_coding_gene	-	CG13738
FBgn0037282	1909.88	0.232242	0.0848125	2.7383	0.00617581	0.307834	FBgn0037282	CG14657	SO0001217:protein_coding_gene	-	CG14657
FBgn0259953	15.1912	13.1762	4.82597	2.73027	0.00632832	0.314329	FBgn0259953	CG42463	SO0001217:protein_coding_gene	Seminal fluid protein 24Bd	Sfp24Bd
FBgn0035034	114.896	13.2876	4.86988	2.72853	0.00636166	0.31488	FBgn0035034	CG3565	SO0001217:protein_coding_gene	-	CG3565
FBgn0025635	609.171	0.264945	0.0973795	2.72075	0.00651348	0.321271	FBgn0025635	CG17829	SO0001217:protein_coding_gene	Histone H4 transcription factor	Hinfp
FBgn0033330	327.395	-9.90021	3.64901	-2.71313	0.00666519	0.327613	FBgn0033330	CG8746	SO0001217:protein_coding_gene	-	CG8746
FBgn0043791	1470.78	1.39279	0.514164	2.70885	0.00675164	0.329904	FBgn0043791	CG8147	SO0001217:protein_coding_gene	phurba tashi	phu
FBgn0051514	9.48562	-1.3954	0.51519	-2.70852	0.00675841	0.329904	FBgn0051514	CR31514	SO0002182:antisense_lncRNA_gene	antisense RNA:CR31514	asRNA:CR31514
FBgn0034998	68.0332	-10.833	4.00728	-2.70332	0.00686507	0.332815	FBgn0034998	CG13577	SO0001217:protein_coding_gene	-	CG13577
FBgn0261361	2250.93	0.280173	0.103624	2.70375	0.00685615	0.332815	FBgn0261361	CG42638	SO0001217:protein_coding_gene	-	CG42638
FBgn0000996	298.842	0.472666	0.175065	2.69994	0.00693527	0.335071	FBgn0000996	CG8171	SO0001217:protein_coding_gene	double parked	dup
FBgn0033391	6671.29	-0.142344	0.0527586	-2.69803	0.00697521	0.335854	FBgn0033391	CG8026	SO0001217:protein_coding_gene	-	CG8026
FBgn0051735	145.143	-13.4746	5.00377	-2.6929	0.00708338	0.339906	FBgn0051735	CG31735	SO0001217:protein_coding_gene	-	CG31735
FBgn0031450	5488.33	0.288722	0.107369	2.68907	0.00716524	0.34248	FBgn0031450	CG2903	SO0001217:protein_coding_gene	Hepatocyte growth factor regulated tyrosine kinase substrate	Hrs
FBgn0039674	5167.78	-0.249216	0.09271	-2.68813	0.00718541	0.34248	FBgn0039674	CG1907	SO0001217:protein_coding_gene	-	CG1907
FBgn0031041	36.0404	-2.15556	0.802462	-2.68618	0.00722737	0.343123	FBgn0031041	CG12788	SO0001217:protein_coding_gene	Phosphoseryl tRNA kinase	Pstk
FBgn0031418	5128.7	-0.746077	0.277842	-2.68526	0.00724736	0.343123	FBgn0031418	CG3609	SO0001217:protein_coding_gene	-	CG3609
FBgn0002183	1095.78	-0.240679	0.0897562	-2.68148	0.00732975	0.345866	FBgn0002183	CG1828	SO0001217:protein_coding_gene	dre4	dre4
FBgn0267109	7.23237	2.1965	0.819883	2.67905	0.00738321	0.347232	FBgn0267109	CR45549	SO0002182:antisense_lncRNA_gene	antisense RNA:CR45549	asRNA:CR45549
FBgn0050380	41.0968	-1.00701	0.376087	-2.6776	0.00741523	0.347583	FBgn0050380	CG30380	SO0001217:protein_coding_gene	-	CG30380
FBgn0031337	103.656	-13.5145	5.05381	-2.67412	0.00749251	0.350046	FBgn0031337	CG14346	SO0001217:protein_coding_gene	-	CG14346
FBgn0002633	7.57874	2.06606	0.775046	2.66573	0.00768224	0.357729	FBgn0002633	CG8361	SO0001217:protein_coding_gene	Enhancer of split m7, helix-loop-helix	E(spl)m7-HLH
FBgn0062442	3957.23	-0.272179	0.102233	-2.66235	0.00775979	0.360156	FBgn0062442	CG1458	SO0001217:protein_coding_gene	CDGSH iron sulfur domain 2	Cisd2
FBgn0262574	3147.57	-0.681701	0.256185	-2.66097	0.00779159	0.36045	FBgn0262574	CG43114	SO0001217:protein_coding_gene	-	CG43114
FBgn0051952	123.583	14.0018	5.26743	2.65819	0.00785621	0.362256	FBgn0051952	CG31952	SO0001217:protein_coding_gene	-	CG31952
FBgn0034498	653.804	0.305979	0.115159	2.65702	0.00788352	0.362335	FBgn0034498	CG16868	SO0001217:protein_coding_gene	-	CG16868
FBgn0086711	580.935	-0.312848	0.118347	-2.64347	0.00820609	0.37594	FBgn0086711	CG4482	SO0001217:protein_coding_gene	moladietz	mol
FBgn0036925	615.247	-10.0001	3.79282	-2.63659	0.00837448	0.382417	FBgn0036925	CG17736	SO0001217:protein_coding_gene	schumacher-levy	schuy
FBgn0011762	130.677	-0.46774	0.177482	-2.63542	0.00840343	0.382505	FBgn0011762	CG7108	SO0001217:protein_coding_gene	DNA primase subunit 1	Prim1
FBgn0032626	88.0067	-13.5502	5.14453	-2.6339	0.00844107	0.382986	FBgn0032626	CG12620	SO0001217:protein_coding_gene	-	CG12620
FBgn0032955	4748.29	0.321918	0.122438	2.62923	0.00855787	0.386999	FBgn0032955	CG2201	SO0001217:protein_coding_gene	-	CG2201
FBgn0263601	1988.35	0.237792	0.0904776	2.62818	0.00858419	0.386999	FBgn0263601	CG5841	SO0001217:protein_coding_gene	mind bomb 1	mib1
FBgn0011273	238.365	13.485	5.14578	2.62059	0.00877786	0.391986	FBgn0011273	CG17769	SO0001217:protein_coding_gene	Androcam	Acam
FBgn0037235	347.102	0.459505	0.175274	2.62164	0.00875085	0.391986	FBgn0037235	CG1103	SO0001217:protein_coding_gene	-	CG1103
FBgn0052437	276.258	13.8082	5.26743	2.62143	0.00875606	0.391986	FBgn0052437	CG32437	SO0001217:protein_coding_gene	-	CG32437
FBgn0262002	365.056	13.7322	5.25391	2.6137	0.00895674	0.398716	FBgn0262002	CG42820	SO0001217:protein_coding_gene	-	CG42820
FBgn0037543	274.667	0.390108	0.149324	2.61249	0.00898863	0.398881	FBgn0037543	CG10903	SO0001217:protein_coding_gene	-	CG10903
FBgn0285970	138.199	-2.9943	1.14903	-2.60594	0.00916227	0.405316	FBgn0285970	CG32500	SO0001217:protein_coding_gene	-	CG32500
FBgn0260985	257.618	0.233369	0.0896753	2.60238	0.00925805	0.408277	FBgn0260985	CG14999	SO0001217:protein_coding_gene	Replication factor C subunit 4	RfC4
FBgn0033364	259.377	-9.75276	3.74968	-2.60096	0.00929634	0.408692	FBgn0033364	CG13747	SO0001217:protein_coding_gene	-	CG13747
FBgn0261791	709.938	-0.441954	0.170128	-2.59777	0.00938301	0.411226	FBgn0261791	CG9742	SO0001217:protein_coding_gene	Small nuclear ribonucleoprotein G	SNRPG
FBgn0037753	445.156	-0.461378	0.178572	-2.58371	0.0097744	0.426302	FBgn0037753	CG12947	SO0001217:protein_coding_gene	-	CG12947
FBgn0038656	63.3089	-11.8058	4.57011	-2.58326	0.00978723	0.426302	FBgn0038656	CG14294	SO0001217:protein_coding_gene	-	CG14294
FBgn0031920	315.698	13.3465	5.17087	2.58109	0.00984891	0.426364	FBgn0031920	CG6441	SO0001217:protein_coding_gene	-	CG6441
FBgn0034061	1041.46	-0.302929	0.117323	-2.58201	0.00982277	0.426364	FBgn0034061	CG8386	SO0001217:protein_coding_gene	Ubiquitin-fold modifier conjugating enzyme 1	Ufc1
FBgn0019624	25150.2	-0.259007	0.100507	-2.57701	0.00996595	0.428478	FBgn0019624	CG14724	SO0001217:protein_coding_gene	Cytochrome c oxidase subunit 5A	COX5A
FBgn0033871	516.83	-0.3492	0.135547	-2.57623	0.00998855	0.428478	FBgn0033871	CG13339	SO0001217:protein_coding_gene	-	CG13339
FBgn0036842	1173.35	0.20122	0.0780674	2.57752	0.00995129	0.428478	FBgn0036842	CG3797	SO0001217:protein_coding_gene	UDP-glycosyltransferase family 316 member A1	Ugt316A1
FBgn0041582	3355.03	0.225976	0.0879085	2.57058	0.0101527	0.434205	FBgn0041582	CG4057	SO0001217:protein_coding_gene	tamo	tamo
FBgn0085377	600.647	0.25188	0.0982301	2.56419	0.0103418	0.440958	FBgn0085377	CG34348	SO0001217:protein_coding_gene	-	CG34348
FBgn0013954	11117.8	-0.291075	0.113717	-2.55965	0.0104778	0.445417	FBgn0013954	CG11001	SO0001217:protein_coding_gene	FK506-binding protein 12kD	Fkbp12
FBgn0051949	116.917	-10.6083	4.14699	-2.55808	0.0105252	0.446092	FBgn0051949	CG31949	SO0001217:protein_coding_gene	-	CG31949
FBgn0023477	9107.83	-0.623221	0.243883	-2.55541	0.0106063	0.4461	FBgn0023477	CG2827	SO0001217:protein_coding_gene	Transaldolase	Taldo
FBgn0038763	1467.3	0.21286	0.0832751	2.5561	0.0105851	0.4461	FBgn0038763	CG4433	SO0001217:protein_coding_gene	Phosphatidylinositol glycan anchor biosynthesis class L	PIG-L
FBgn0266657	40.5493	0.58566	0.229224	2.55496	0.0106199	0.4461	FBgn0266657	CR45164	SO0002182:antisense_lncRNA_gene	antisense RNA:CR45164	asRNA:CR45164
FBgn0037816	266.605	0.267987	0.104963	2.55315	0.0106752	0.447097	FBgn0037816	CG6345	SO0001217:protein_coding_gene	-	CG6345
FBgn0030670	18077.9	0.218474	0.0856876	2.54966	0.0107828	0.448946	FBgn0030670	CG9245	SO0001217:protein_coding_gene	Phosphatidylinositol synthase	Pis
FBgn0260392	1908.48	-0.208031	0.0815757	-2.55016	0.0107674	0.448946	FBgn0260392	CG42518	SO0001217:protein_coding_gene	-	CG42518
FBgn0035356	1106.17	-0.586523	0.230193	-2.54796	0.0108356	0.449822	FBgn0035356	CG16986	SO0001217:protein_coding_gene	-	CG16986
FBgn0032969	283.03	13.4117	5.26743	2.54615	0.0108917	0.450828	FBgn0032969	CG2528	SO0001217:protein_coding_gene	-	CG2528
FBgn0036376	1520.11	0.259156	0.102204	2.53567	0.0112234	0.463202	FBgn0036376	CG10743	SO0001217:protein_coding_gene	Liprin-beta	Liprin-beta
FBgn0014879	991.173	-0.348855	0.137846	-2.53076	0.0113814	0.46836	FBgn0014879	CG4299	SO0001217:protein_coding_gene	Set	Set
FBgn0051804	115.239	13.3186	5.26743	2.52848	0.0114557	0.470048	FBgn0051804	CG31804	SO0001217:protein_coding_gene	-	CG31804
FBgn0036075	173.048	-10.46	4.13875	-2.52733	0.0114934	0.470233	FBgn0036075	CG8065	SO0001217:protein_coding_gene	-	CG8065
FBgn0040904	128.09	-10.575	4.18639	-2.52604	0.0115356	0.470597	FBgn0040904	CG15577	SO0001217:protein_coding_gene	-	CG15577
FBgn0031332	78.2165	13.2809	5.26743	2.52133	0.0116911	0.475572	FBgn0031332	CG5556	SO0001217:protein_coding_gene	-	CG5556
FBgn0040660	3678.14	-0.306787	0.121769	-2.51942	0.0117549	0.476799	FBgn0040660	CG13551	SO0001217:protein_coding_gene	-	CG13551
FBgn0010348	16181.8	-0.229398	0.091615	-2.50394	0.012282	0.485432	FBgn0010348	CG8385	SO0001217:protein_coding_gene	ADP ribosylation factor 1	Arf1
FBgn0015522	2954.58	-0.514955	0.205576	-2.50493	0.0122474	0.485432	FBgn0015522	CG14489	SO0001217:protein_coding_gene	olf186-M	olf186-M
FBgn0031098	441.703	0.339811	0.135308	2.51138	0.0120259	0.485432	FBgn0031098	CG17068	SO0001217:protein_coding_gene	-	CG17068
FBgn0031603	506.162	-0.328926	0.13136	-2.50401	0.0122793	0.485432	FBgn0031603	CG15432	SO0001217:protein_coding_gene	-	CG15432
FBgn0032205	507.37	-0.36073	0.144283	-2.50016	0.0124136	0.485432	FBgn0032205	CG4957	SO0001217:protein_coding_gene	-	CG4957
FBgn0033100	994.471	-0.456408	0.182383	-2.50247	0.0123331	0.485432	FBgn0033100	CG3420	SO0001217:protein_coding_gene	-	CG3420
FBgn0033580	5.14033	2.32609	0.929449	2.50265	0.0123266	0.485432	FBgn0033580	CG13231	SO0001217:protein_coding_gene	-	CG13231
FBgn0035730	91.0519	13.1785	5.26743	2.50189	0.0123531	0.485432	FBgn0035730	CG17744	SO0001217:protein_coding_gene	-	CG17744
FBgn0036226	19.9613	1.62411	0.648769	2.50337	0.0123018	0.485432	FBgn0036226	CG7252	SO0001217:protein_coding_gene	-	CG7252
FBgn0037172	72.4057	13.1724	5.26743	2.50072	0.0123942	0.485432	FBgn0037172	CG6914	SO0001217:protein_coding_gene	NADH dehydrogenase (ubiquinone) B14.5 A subunit-like	ND-B14.5AL
FBgn0037602	119.202	-0.600656	0.239678	-2.50609	0.0122074	0.485432	FBgn0037602	CG8021	SO0001217:protein_coding_gene	SRA stem-loop interacting RNA binding protein 2	SLIRP2
FBgn0043578	2327.95	-1.52961	0.609783	-2.50845	0.0121263	0.485432	FBgn0043578	CG9681	SO0001217:protein_coding_gene	Peptidoglycan recognition protein SB1	PGRP-SB1
FBgn0262515	11623.2	0.309123	0.123393	2.5052	0.0122384	0.485432	FBgn0262515	CG8029	SO0001217:protein_coding_gene	Vacuolar H[+] ATPase AC45 accessory subunit	VhaAC45
FBgn0015838	1026.49	0.284757	0.114105	2.49556	0.0125759	0.487737	FBgn0015838	CG8075	SO0001217:protein_coding_gene	Van Gogh	Vang
FBgn0031757	85.1764	13.1455	5.26743	2.49563	0.0125734	0.487737	FBgn0031757	CG9064	SO0001217:protein_coding_gene	Uncoupling protein 4C	Ucp4C
FBgn0267587	42.2395	0.893933	0.357955	2.49733	0.0125132	0.487737	FBgn0267587	CR45925	SO0002182:antisense_lncRNA_gene	antisense RNA:CR45925	asRNA:CR45925
FBgn0032505	6575.22	-4.42081	1.77304	-2.49334	0.0126546	0.489449	FBgn0032505	CG16826	SO0001217:protein_coding_gene	-	CG16826
FBgn0031148	2114.06	-0.337877	0.136033	-2.48379	0.0129993	0.501411	FBgn0031148	CG1753	SO0001217:protein_coding_gene	Cystathionine beta-synthase	Cbs
FBgn0029798	284.732	-0.352617	0.142041	-2.4825	0.0130463	0.501583	FBgn0029798	CG4078	SO0001217:protein_coding_gene	Regulator of telomere elongation helicase 1	Rtel1
FBgn0038002	26.7152	-1.09843	0.442607	-2.48173	0.0130746	0.501583	FBgn0038002	CG12256	SO0001217:protein_coding_gene	-	CG12256
FBgn0001257	4378.82	-0.415168	0.167569	-2.47759	0.0132273	0.50607	FBgn0001257	CG15009	SO0001217:protein_coding_gene	Ecdysone-inducible gene L2	ImpL2
FBgn0031635	1386.04	0.299417	0.121018	2.47414	0.0133557	0.509562	FBgn0031635	CG15626	SO0001217:protein_coding_gene	tank	tank
FBgn0039374	204.716	-10.6259	4.29642	-2.47321	0.0133906	0.509562	FBgn0039374	CG17770	SO0001217:protein_coding_gene	-	CG17770
FBgn0262621	41.8185	13.0207	5.26743	2.47193	0.0134386	0.510019	FBgn0262621	CG43145	SO0001217:protein_coding_gene	-	CG43145
FBgn0015391	347.885	-0.279447	0.113267	-2.46715	0.0136192	0.515489	FBgn0015391	CG11397	SO0001217:protein_coding_gene	gluon	glu
FBgn0034413	3.70781	-4.07202	1.65167	-2.46539	0.0136864	0.516651	FBgn0034413	CG15115	SO0001217:protein_coding_gene	-	CG15115
FBgn0000150	20875.1	-0.263205	0.106846	-2.46341	0.0137622	0.518131	FBgn0000150	CG2210	SO0001217:protein_coding_gene	abnormal wing discs	awd
FBgn0037763	1229.01	-12.6254	5.13952	-2.45653	0.0140288	0.526767	FBgn0037763	CG16904	SO0001217:protein_coding_gene	-	CG16904
FBgn0014857	6702.77	-0.21799	0.0891047	-2.44645	0.0144271	0.539419	FBgn0014857	CG5825	SO0001217:protein_coding_gene	Histone H3.3A	His3.3A
FBgn0030362	7627.78	-0.908383	0.37156	-2.44479	0.0144938	0.539419	FBgn0030362	CG1803	SO0001217:protein_coding_gene	regucalcin	regucalcin
FBgn0031044	966.549	0.318313	0.13023	2.44424	0.0145157	0.539419	FBgn0031044	CG14211	SO0001217:protein_coding_gene	MAPK Phosphatase 4	MKP-4
FBgn0034029	933.488	0.243971	0.0998942	2.44229	0.0145943	0.539419	FBgn0034029	CG8190	SO0001217:protein_coding_gene	eukaryotic translation initiation factor 2B subunit gamma	eIF2Bgamma
FBgn0052833	60.3374	-11.3875	4.65944	-2.44396	0.014527	0.539419	FBgn0052833	CG32833	SO0001217:protein_coding_gene	-	CG32833
FBgn0266619	89.6743	0.678979	0.277949	2.44282	0.0145729	0.539419	FBgn0266619	CR45126	SO0002182:antisense_lncRNA_gene	antisense RNA:CR45126	asRNA:CR45126
FBgn0035132	1281.62	0.20513	0.0840982	2.43917	0.0147209	0.54268	FBgn0035132	CG17061	SO0001217:protein_coding_gene	methuselah-like 10	mthl10
FBgn0037764	118.879	-11.5375	4.74641	-2.43078	0.0150663	0.553326	FBgn0037764	CG9459	SO0001217:protein_coding_gene	-	CG9459
FBgn0267801	3.22095	-3.48353	1.4334	-2.43026	0.0150879	0.553326	FBgn0267801	CR46126	SO0002127:lncRNA_gene	long non-coding RNA:CR46126	lncRNA:CR46126
FBgn0005695	1155.21	0.236111	0.0972664	2.42747	0.0152045	0.55544	FBgn0005695	CG8411	SO0001217:protein_coding_gene	germ cell-less	gcl
FBgn0031580	99.2386	3.88806	1.60446	2.42328	0.0153809	0.55544	FBgn0031580	CG15423	SO0001217:protein_coding_gene	-	CG15423
FBgn0034057	1117.9	0.204183	0.0842256	2.42424	0.0153406	0.55544	FBgn0034057	CG8314	SO0001217:protein_coding_gene	-	CG8314
FBgn0037950	1046.72	0.43817	0.18076	2.42404	0.0153489	0.55544	FBgn0037950	CG14723	SO0001217:protein_coding_gene	Histamine-gated chloride channel subunit 1	HisCl1
FBgn0039764	306.578	-0.414349	0.170844	-2.4253	0.0152958	0.55544	FBgn0039764	CG15535	SO0001217:protein_coding_gene	-	CG15535
FBgn0052579	240.089	0.454421	0.187284	2.42637	0.0152509	0.55544	FBgn0052579	CG32579	SO0001217:protein_coding_gene	-	CG32579
FBgn0003257	326.249	-0.352285	0.145525	-2.42079	0.0154868	0.557841	FBgn0003257	CG3593	SO0001217:protein_coding_gene	rudimentary-like	r-l
FBgn0035400	7703.34	0.287134	0.118949	2.41392	0.0157818	0.567022	FBgn0035400	CG11537	SO0001217:protein_coding_gene	-	CG11537
FBgn0034248	1999.52	-0.248449	0.102969	-2.41285	0.0158282	0.567249	FBgn0034248	CG14483	SO0001217:protein_coding_gene	-	CG14483
FBgn0029689	693.059	0.318942	0.132269	2.41132	0.0158951	0.568209	FBgn0029689	CG6428	SO0001217:protein_coding_gene	-	CG6428
FBgn0030224	45.8467	-11.0537	4.58862	-2.40893	0.0159993	0.56906	FBgn0030224	CG12637	SO0001217:protein_coding_gene	-	CG12637
FBgn0267237	3.00687	4.38949	1.82152	2.4098	0.0159613	0.56906	FBgn0267237	CR45677	SO0002127:lncRNA_gene	long non-coding RNA:CR45677	lncRNA:CR45677
FBgn0035715	2509.4	0.383416	0.159372	2.4058	0.0161372	0.572527	FBgn0035715	CG10103	SO0001217:protein_coding_gene	-	Ist1
FBgn0030010	204.98	0.363016	0.151182	2.40118	0.0163421	0.574305	FBgn0030010	CG10959	SO0001217:protein_coding_gene	-	CG10959
FBgn0050005	490.798	0.286816	0.119419	2.40175	0.0163167	0.574305	FBgn0050005	CG30005	SO0001217:protein_coding_gene	Glutathione S transferase T2	GstT2
FBgn0052023	53.5805	-11.1468	4.64065	-2.402	0.0163057	0.574305	FBgn0052023	CG32023	SO0001217:protein_coding_gene	-	CG32023
FBgn0260407	453.453	-0.303899	0.126571	-2.40102	0.0163496	0.574305	FBgn0260407	CG31842	SO0001217:protein_coding_gene	mitochondrial ribosomal protein S23	mRpS23
FBgn0014135	877.23	0.43054	0.179633	2.39678	0.0165398	0.579548	FBgn0014135	CG4608	SO0001217:protein_coding_gene	branchless	bnl
FBgn0030791	5385.84	0.246142	0.102936	2.3912	0.0167932	0.585529	FBgn0030791	CG9132	SO0001217:protein_coding_gene	-	CG9132
FBgn0085192	102.42	-0.70986	0.296861	-2.39122	0.0167924	0.585529	FBgn0085192	CG34163	SO0001217:protein_coding_gene	-	CG34163
FBgn0038133	22.7956	0.965351	0.40441	2.38706	0.0169837	0.587826	FBgn0038133	CG8644	SO0001217:protein_coding_gene	Osiris 22	Osi22
FBgn0039589	377.311	0.237214	0.0993551	2.38754	0.0169616	0.587826	FBgn0039589	CG9986	SO0001217:protein_coding_gene	-	CG9986
FBgn0051418	121.746	12.5826	5.26743	2.38875	0.0169058	0.587826	FBgn0051418	CG31418	SO0001217:protein_coding_gene	-	CG31418
FBgn0038640	389.037	-0.301153	0.126569	-2.37937	0.0173423	0.598776	FBgn0038640	CG7706	SO0001217:protein_coding_gene	-	CG7706
FBgn0016687	7845.47	-0.474802	0.20024	-2.37116	0.0177323	0.610752	FBgn0016687	CG4634	SO0001217:protein_coding_gene	Nucleosome remodeling factor - 38kD	Nurf-38
FBgn0086254	15037.5	-0.709065	0.299286	-2.36919	0.0178273	0.612531	FBgn0086254	CG6084	SO0001217:protein_coding_gene	Aldo-keto reductase 1B	Akr1B
FBgn0030082	656.83	-0.293243	0.123911	-2.36656	0.0179541	0.615394	FBgn0030082	CG7041	SO0001217:protein_coding_gene	Heterochromatin Protein 1b	HP1b
FBgn0031791	399.341	-0.568066	0.240191	-2.36506	0.018027	0.616403	FBgn0031791	CG9486	SO0001217:protein_coding_gene	Arylalkylamine N-acetyltransferase-like 2	AANATL2
FBgn0024289	16502.7	-0.808139	0.342231	-2.36139	0.0182068	0.61807	FBgn0024289	CG1982	SO0001217:protein_coding_gene	Sorbitol dehydrogenase 1	Sodh1
FBgn0039190	688.13	-10.7213	4.53942	-2.36182	0.0181857	0.61807	FBgn0039190	CG5762	SO0001217:protein_coding_gene	-	CG5762
FBgn0288740	38.7704	-4.75313	2.01157	-2.3629	0.0181327	0.61807	FBgn0288740	CG46515	SO0001217:protein_coding_gene	-	CG46515
FBgn0032587	1634.46	0.592674	0.251377	2.35771	0.0183878	0.622723	FBgn0032587	CG5953	SO0001217:protein_coding_gene	-	CG5953
FBgn0026136	93.7365	-11.2794	4.79175	-2.35393	0.0185762	0.627601	FBgn0026136	CG8914	SO0001217:protein_coding_gene	Casein kinase II beta2 subunit	CkIIbeta2
FBgn0040931	2305.06	-0.252275	0.107345	-2.35012	0.0187673	0.631044	FBgn0040931	CG9034	SO0001217:protein_coding_gene	-	CG9034
FBgn0261799	3.91825	1.89189	0.804865	2.35057	0.0187447	0.631044	FBgn0261799	CG32159	SO0001217:protein_coding_gene	doublesex cognate 73A	dsx-c73A
FBgn0051126	770.827	-0.293791	0.125102	-2.34841	0.0188539	0.632455	FBgn0051126	CG31126	SO0001217:protein_coding_gene	-	CG31126
FBgn0265068	862.788	0.429401	0.183251	2.34323	0.0191173	0.639776	FBgn0265068	CR44179	SO0002182:antisense_lncRNA_gene	antisense RNA:CR44179	asRNA:CR44179
FBgn0039576	58.3816	-10.9624	4.68146	-2.34166	0.019198	0.640006	FBgn0039576	CG17856	SO0001217:protein_coding_gene	Ubiquinol-cytochrome c reductase 14 kDa subunit-like	UQCR-14L
FBgn0275436	1196.37	-0.162331	0.0693326	-2.34134	0.0192147	0.640006	FBgn0275436	CG13348	SO0001217:protein_coding_gene	Phenylalanyl-tRNA synthetase, mitochondrial	PheRS-m
FBgn0037730	305.395	0.420167	0.179958	2.3348	0.0195536	0.649769	FBgn0037730	CG9444	SO0001217:protein_coding_gene	-	CG9444
FBgn0035648	81.2777	0.447333	0.191785	2.33247	0.019676	0.652304	FBgn0035648	CG13288	SO0001217:protein_coding_gene	-	CG13288
FBgn0037819	1804.13	-0.557798	0.239371	-2.33027	0.0197921	0.65462	FBgn0037819	CG14688	SO0001217:protein_coding_gene	Phytanoyl-CoA dioxygenase domain containing 1	Phyhd1
FBgn0038356	37.0807	12.227	5.26743	2.32125	0.0202733	0.668972	FBgn0038356	CG12784	SO0001217:protein_coding_gene	-	CG12784
FBgn0027558	744.898	0.235834	0.102321	2.30484	0.0211756	0.693893	FBgn0027558	CG4445	SO0001217:protein_coding_gene	Polypeptide N-Acetylgalactosaminyltransferase 3	Pgant3
FBgn0052029	28.6206	-1.21407	0.526648	-2.30528	0.0211508	0.693893	FBgn0052029	CG32029	SO0001217:protein_coding_gene	Cuticular protein 66D	Cpr66D
FBgn0083974	55.7887	1.93757	0.840325	2.30574	0.021125	0.693893	FBgn0083974	CG34138	SO0001217:protein_coding_gene	-	CG34138
FBgn0004429	760.183	-11.797	5.13561	-2.2971	0.0216131	0.704965	FBgn0004429	CG9116	SO0001217:protein_coding_gene	Lysozyme P	LysP
FBgn0287592	5329.47	0.284791	0.123936	2.29789	0.0215683	0.704965	FBgn0287592	CG46462	SO0001217:protein_coding_gene	-	CG46462
FBgn0023212	6571.39	-0.340424	0.148301	-2.2955	0.0217044	0.706316	FBgn0023212	CG4204	SO0001217:protein_coding_gene	Elongin B	EloB
FBgn0036258	11393.2	0.27467	0.119716	2.29434	0.0217709	0.706856	FBgn0036258	CG5642	SO0001217:protein_coding_gene	eukaryotic translation initiation factor 3 subunit l	eIF3l
FBgn0036242	3.6511	-3.66912	1.6	-2.2932	0.0218366	0.707294	FBgn0036242	CG6793	SO0001217:protein_coding_gene	-	CG6793
FBgn0040349	4313.22	-0.74507	0.325022	-2.29237	0.0218844	0.707294	FBgn0040349	CG3699	SO0001217:protein_coding_gene	-	CG3699
FBgn0050394	732.85	0.205956	0.0900846	2.28625	0.0222394	0.717132	FBgn0050394	CG30394	SO0001217:protein_coding_gene	-	CG30394
FBgn0266348	25.1615	-1.26412	0.553819	-2.28256	0.0224566	0.722489	FBgn0266348	CR44997	SO0002127:lncRNA_gene	long non-coding RNA:CR44997	lncRNA:CR44997
FBgn0036062	381.765	-0.369245	0.162267	-2.27554	0.0228737	0.732123	FBgn0036062	CG6685	SO0001217:protein_coding_gene	-	CG6685
FBgn0036259	489.322	0.54214	0.238193	2.27606	0.0228427	0.732123	FBgn0036259	CG9760	SO0001217:protein_coding_gene	-	CG9760
FBgn0262893	3.46324	-2.24718	0.987809	-2.27491	0.0229112	0.732123	FBgn0262893	CG43248	SO0001217:protein_coding_gene	-	CG43248
FBgn0035282	83.64	-0.618595	0.272141	-2.27307	0.0230221	0.73401	FBgn0035282	CG13936	SO0001217:protein_coding_gene	CNMamide	CNMa
FBgn0061476	14.5683	-3.65407	1.61142	-2.26761	0.023353	0.742888	FBgn0061476	CG18729	SO0001217:protein_coding_gene	Zwilch	Zwilch
FBgn0025624	971.112	0.299928	0.132327	2.26656	0.0234168	0.743248	FBgn0025624	CG4025	SO0001217:protein_coding_gene	-	CG4025
FBgn0034394	9648.3	-0.802993	0.354729	-2.26368	0.0235939	0.747193	FBgn0034394	CG15096	SO0001217:protein_coding_gene	-	CG15096
FBgn0260440	29.8625	0.99475	0.439728	2.26219	0.0236854	0.748417	FBgn0260440	CG31020	SO0001217:protein_coding_gene	sanpodo	spdo
FBgn0033155	1045.79	0.156398	0.0692307	2.25908	0.0238783	0.750017	FBgn0033155	CG1845	SO0001217:protein_coding_gene	Bromodomain-containing protein, 140kD	Br140
FBgn0036156	39.2726	-10.0594	4.45339	-2.25881	0.023895	0.750017	FBgn0036156	CG11726	SO0001217:protein_coding_gene	-	CG11726
FBgn0085271	629.38	-0.342432	0.151492	-2.26039	0.0237969	0.750017	FBgn0085271	CG34242	SO0001217:protein_coding_gene	-	CG34242
FBgn0051626	95.6775	0.718606	0.318905	2.25335	0.024237	0.757393	FBgn0051626	CG31626	SO0001217:protein_coding_gene	-	CG31626
FBgn0065104	27.8761	2.00439	0.889239	2.25405	0.0241932	0.757393	FBgn0065104	CR33749	SO0001263:ncRNA_gene	small non-coding RNA 158	sncRNA:158
FBgn0036335	305.873	-0.284116	0.126155	-2.25212	0.0243146	0.758144	FBgn0036335	CG11258	SO0001217:protein_coding_gene	mitochondrial ribosomal protein L20	mRpL20
FBgn0010316	487.849	0.259497	0.115277	2.25108	0.0243805	0.75853	FBgn0010316	CG1772	SO0001217:protein_coding_gene	dacapo	dap
FBgn0027945	4056.03	-0.54388	0.24188	-2.24855	0.0245409	0.761843	FBgn0027945	CG7758	SO0001217:protein_coding_gene	pumpless	ppl
FBgn0011217	21154.1	-0.257735	0.114835	-2.2444	0.0248068	0.765067	FBgn0011217	CG7425	SO0001217:protein_coding_gene	effete	eff
FBgn0032846	536.944	0.30654	0.136533	2.24518	0.0247568	0.765067	FBgn0032846	CG10721	SO0001217:protein_coding_gene	Pyridine nucleotide-disulfide oxidoreductase domain 1	Pyroxd1
FBgn0052823	732.033	0.964413	0.429667	2.24456	0.0247963	0.765067	FBgn0052823	CG32823	SO0001217:protein_coding_gene	Sperm-specific dynein intermediate chain 3	Sdic3
FBgn0033913	6834.41	0.339275	0.151297	2.24245	0.0249325	0.767271	FBgn0033913	CG8468	SO0001217:protein_coding_gene	-	CG8468
FBgn0034292	800.296	-9.36064	4.17792	-2.2405	0.0250584	0.769472	FBgn0034292	CG5767	SO0001217:protein_coding_gene	-	CG5767
FBgn0004654	4824.1	-0.552012	0.24663	-2.23822	0.0252067	0.770682	FBgn0004654	CG3724	SO0001217:protein_coding_gene	Phosphogluconate dehydrogenase	Pgd
FBgn0024196	834.577	-0.368165	0.16443	-2.23903	0.0251538	0.770682	FBgn0024196	CG10751	SO0001217:protein_coding_gene	roadblock	robl
FBgn0030704	716.178	-0.257313	0.115106	-2.23544	0.0253886	0.772094	FBgn0030704	CG15916	SO0001217:protein_coding_gene	-	CG15916
FBgn0037411	3.19336	-2.2357	1.00031	-2.23501	0.0254165	0.772094	FBgn0037411	CG1150	SO0001217:protein_coding_gene	Osiris 3	Osi3
FBgn0051658	9.58907	2.37857	1.06375	2.23602	0.0253505	0.772094	FBgn0051658	CG31658	SO0001217:protein_coding_gene	Nnf1b	Nnf1b
FBgn0031877	225.128	-0.610678	0.273556	-2.23237	0.0255904	0.774107	FBgn0031877	CG10399	SO0001217:protein_coding_gene	3-Hydroxymethyl-3-methylglutaryl-CoA lyase	Hmgcl
FBgn0037127	5.7913	-1.76872	0.792315	-2.23235	0.0255921	0.774107	FBgn0037127	CG14566	SO0001217:protein_coding_gene	-	CG14566
FBgn0030278	151.594	-11.3356	5.08171	-2.23066	0.0257034	0.774164	FBgn0030278	CG15200	SO0001217:protein_coding_gene	-	CG15200
FBgn0038458	38.3988	11.7522	5.26743	2.23111	0.0256737	0.774164	FBgn0038458	CG14909	SO0001217:protein_coding_gene	Vacuolar H[+] ATPase M9.7 subunit d	VhaM9.7-d
FBgn0260388	2350.44	0.29668	0.133207	2.22721	0.025933	0.779421	FBgn0260388	CG42514	SO0001217:protein_coding_gene	-	CG42514
FBgn0033507	100.96	0.539839	0.24316	2.2201	0.0264119	0.790459	FBgn0033507	CG12909	SO0001217:protein_coding_gene	-	CG12909
FBgn0266411	11352.7	-0.258331	0.116352	-2.22026	0.0264012	0.790459	FBgn0266411	CG45051	SO0001217:protein_coding_gene	similar	sima
FBgn0028926	384.152	-0.371038	0.167382	-2.21672	0.0266425	0.793735	FBgn0028926	CG4185	SO0001217:protein_coding_gene	Negative Cofactor 2beta	NC2beta
FBgn0032472	5368.45	-0.582353	0.262791	-2.21603	0.0266896	0.793735	FBgn0032472	CG9928	SO0001217:protein_coding_gene	-	CG9928
FBgn0041234	3.84474	2.9266	1.32034	2.21655	0.0266539	0.793735	FBgn0041234	CG33150	SO0001217:protein_coding_gene	Gustatory receptor 59f	Gr59f
FBgn0053096	230.359	0.46717	0.210945	2.21466	0.0267836	0.79486	FBgn0053096	CG33096	SO0001217:protein_coding_gene	-	CG33096
FBgn0028398	1002.47	-0.284915	0.128872	-2.21085	0.0270464	0.798633	FBgn0028398	CG2859	SO0001217:protein_coding_gene	TBP-associated factor 10	Taf10
FBgn0029693	895.569	0.203204	0.0920338	2.20793	0.0272492	0.798633	FBgn0029693	CG6379	SO0001217:protein_coding_gene	Cap methyltransferase 1	Cmtr1
FBgn0042213	661.838	-0.401281	0.181594	-2.20978	0.0271207	0.798633	FBgn0042213	CG18731	SO0001217:protein_coding_gene	-	CG18731
FBgn0266776	7.31959	0.998201	0.451941	2.2087	0.0271956	0.798633	FBgn0266776	CR45241	SO0002127:lncRNA_gene	long non-coding RNA:CR45241	lncRNA:CR45241
FBgn0267815	45.0036	0.856195	0.387333	2.21049	0.0270711	0.798633	FBgn0267815	CR46140	SO0002182:antisense_lncRNA_gene	antisense RNA:CR46140	asRNA:CR46140
FBgn0283480	130.914	-11.5654	5.23525	-2.20914	0.0271651	0.798633	FBgn0283480	CG3290	SO0001217:protein_coding_gene	Alkaline phosphatase 2	Alp2
FBgn0031219	66.1148	0.648807	0.294981	2.19949	0.0278431	0.799487	FBgn0031219	CG13694	SO0001217:protein_coding_gene	-	CG13694
FBgn0032878	156.611	-11.0076	5.00355	-2.19995	0.0278104	0.799487	FBgn0032878	CG9316	SO0001217:protein_coding_gene	-	CG9316
FBgn0039464	7150.5	-0.323573	0.147087	-2.19987	0.0278161	0.799487	FBgn0039464	CG6330	SO0001217:protein_coding_gene	-	CG6330
FBgn0039628	2853.94	-0.516851	0.234452	-2.2045	0.027489	0.799487	FBgn0039628	CG11841	SO0001217:protein_coding_gene	-	CG11841
FBgn0040551	573.199	0.374598	0.170258	2.20018	0.0277941	0.799487	FBgn0040551	CG11686	SO0001217:protein_coding_gene	-	CG11686
FBgn0050058	171.476	-10.3715	4.70082	-2.20631	0.0273622	0.799487	FBgn0050058	CG30058	SO0001217:protein_coding_gene	-	CG30058
FBgn0050110	82.7377	-11.5328	5.2361	-2.20256	0.027626	0.799487	FBgn0050110	CG30110	SO0001217:protein_coding_gene	-	CG30110
FBgn0050487	122.568	-11.0262	5.00417	-2.2034	0.0275668	0.799487	FBgn0050487	CG30487	SO0001217:protein_coding_gene	-	CG30487
FBgn0052281	359.793	-0.222854	0.101147	-2.20328	0.027575	0.799487	FBgn0052281	CG32281	SO0001217:protein_coding_gene	-	CG32281
FBgn0052512	2468.3	-0.554895	0.251943	-2.20246	0.0276328	0.799487	FBgn0052512	CG32512	SO0001217:protein_coding_gene	-	CG32512
FBgn0031992	1246.59	-0.288168	0.131256	-2.19547	0.0281298	0.800868	FBgn0031992	CG8498	SO0001217:protein_coding_gene	Acyl-CoA binding protein 1	Acbp1
FBgn0037013	6.86219	-2.57099	1.17068	-2.19615	0.0280815	0.800868	FBgn0037013	CG13250	SO0001217:protein_coding_gene	-	CG13250
FBgn0037304	89.9718	0.619392	0.282303	2.19407	0.0282307	0.800868	FBgn0037304	CG1113	SO0001217:protein_coding_gene	-	CG1113
FBgn0050345	903.927	0.324952	0.148072	2.19455	0.0281957	0.800868	FBgn0050345	CG30345	SO0001217:protein_coding_gene	-	CG30345
FBgn0052282	4267.36	-0.949618	0.432677	-2.19475	0.0281813	0.800868	FBgn0052282	CG32282	SO0001217:protein_coding_gene	Drosomycin-like 4	Drsl4
FBgn0267155	4.00408	1.7304	0.787391	2.19763	0.0279752	0.800868	FBgn0267155	CR45595	SO0002127:lncRNA_gene	long non-coding RNA:CR45595	lncRNA:CR45595
FBgn0039244	196.53	0.450041	0.205433	2.1907	0.0284737	0.806147	FBgn0039244	CG11069	SO0001217:protein_coding_gene	-	CG11069
FBgn0031749	60.1112	11.5189	5.26743	2.18682	0.0287554	0.809268	FBgn0031749	CG14000	SO0001217:protein_coding_gene	-	CG14000
FBgn0038449	76.8801	-4.02396	1.83959	-2.18743	0.0287113	0.809268	FBgn0038449	CG17562	SO0001217:protein_coding_gene	-	CG17562
FBgn0264075	2223.5	0.138696	0.0634195	2.18697	0.028745	0.809268	FBgn0264075	CG11987	SO0001217:protein_coding_gene	tango	tgo
FBgn0266723	590.463	-0.215321	0.0985167	-2.18562	0.0288431	0.810126	FBgn0266723	CG10153	SO0001217:protein_coding_gene	TRAPP subunit 31	Trs31
FBgn0037856	1002.43	0.245413	0.112341	2.18454	0.0289223	0.810742	FBgn0037856	CG4674	SO0001217:protein_coding_gene	Leash	Leash
FBgn0052590	299.591	-0.32868	0.150575	-2.18284	0.0290478	0.811967	FBgn0052590	CG32590	SO0001217:protein_coding_gene	-	CG32590
FBgn0259700	3951.19	0.278566	0.127642	2.18239	0.0290808	0.811967	FBgn0259700	CG42354	SO0001217:protein_coding_gene	-	CG42354
FBgn0259113	63.1366	-0.899975	0.412891	-2.17969	0.0292804	0.814926	FBgn0259113	CG6349	SO0001217:protein_coding_gene	DNA polymerase alpha subunit 1	PolA1
FBgn0262150	185.167	-1.36403	0.625874	-2.1794	0.0293019	0.814926	FBgn0262150	CG42876	SO0001217:protein_coding_gene	-	CG42876
FBgn0026192	5246.62	0.290923	0.133724	2.17555	0.0295888	0.815246	FBgn0026192	CG5884	SO0001217:protein_coding_gene	par-6	par-6
FBgn0030389	8.81176	-3.21952	1.48008	-2.17523	0.0296126	0.815246	FBgn0030389	CG15927	SO0001217:protein_coding_gene	-	CG15927
FBgn0036329	110.91	-10.6986	4.91141	-2.17831	0.0293832	0.815246	FBgn0036329	CG11262	SO0001217:protein_coding_gene	-	CG11262
FBgn0038750	28.1727	1.723	0.792704	2.17358	0.029737	0.815246	FBgn0038750	CG4465	SO0001217:protein_coding_gene	-	CG4465
FBgn0052553	525.92	0.626194	0.287981	2.17442	0.0296733	0.815246	FBgn0052553	CR32553	SO0002127:lncRNA_gene	long non-coding RNA:CR32553	lncRNA:CR32553
FBgn0053490	102.936	-11.4408	5.26743	-2.172	0.0298558	0.815246	FBgn0053490	CG33490	SO0001217:protein_coding_gene	-	CG33490
FBgn0054056	311.969	0.372289	0.171439	2.17155	0.0298893	0.815246	FBgn0054056	CG34056	SO0001217:protein_coding_gene	-	CG34056
FBgn0262993	73.2087	0.711539	0.327598	2.17199	0.0298564	0.815246	FBgn0262993	CR43301	SO0002127:lncRNA_gene	long non-coding RNA:CR43301	lncRNA:CR43301
FBgn0266365	135.893	-10.7066	4.92808	-2.17257	0.0298123	0.815246	FBgn0266365	CR45013	SO0002127:lncRNA_gene	long non-coding RNA:CR45013	lncRNA:CR45013
FBgn0266680	17.2856	1.10398	0.507753	2.17425	0.0296864	0.815246	FBgn0266680	CR45170	SO0002127:lncRNA_gene	long non-coding RNA:CR45170	lncRNA:CR45170
FBgn0034052	65.2498	4.16232	1.91776	2.17041	0.0299758	0.816032	FBgn0034052	CG8299	SO0001217:protein_coding_gene	-	CG8299
FBgn0032916	841.631	0.235251	0.10853	2.16762	0.0301873	0.816261	FBgn0032916	CG9257	SO0001217:protein_coding_gene	-	CG9257
FBgn0033935	606.037	0.257744	0.118873	2.16822	0.0301421	0.816261	FBgn0033935	CG10105	SO0001217:protein_coding_gene	SAPK-interacting protein 1	Sin1
FBgn0035249	326.919	0.207884	0.0959203	2.16726	0.0302148	0.816261	FBgn0035249	CG17249	SO0001217:protein_coding_gene	-	CG17249
FBgn0036314	577.196	0.247848	0.114358	2.1673	0.0302121	0.816261	FBgn0036314	CG10754	SO0001217:protein_coding_gene	Splicing factor 3a subunit 2	Sf3a2
FBgn0028858	58.5027	11.4059	5.26743	2.16537	0.0303596	0.816852	FBgn0028858	CG10839	SO0001217:protein_coding_gene	-	CG10839
FBgn0031566	1352.14	0.188477	0.0870522	2.1651	0.0303797	0.816852	FBgn0031566	CG2818	SO0001217:protein_coding_gene	-	CG2818
FBgn0264892	10.8476	-3.44531	1.59158	-2.16471	0.0304098	0.816852	FBgn0264892	CR44083	SO0002182:antisense_lncRNA_gene	antisense RNA:CR44083	asRNA:CR44083
FBgn0265318	8.48456	-2.1477	0.993072	-2.16269	0.0305653	0.819475	FBgn0265318	CR44291	SO0002182:antisense_lncRNA_gene	antisense RNA:CR44291	asRNA:CR44291
FBgn0029756	551.86	0.294042	0.13604	2.16144	0.0306617	0.820014	FBgn0029756	CG3309	SO0001217:protein_coding_gene	-	CG3309
FBgn0036820	1627.15	-0.293655	0.135941	-2.16017	0.0307592	0.820014	FBgn0036820	CG6852	SO0001217:protein_coding_gene	Glutaredoxin 1	Grx1
FBgn0051807	8.58715	-3.49142	1.61595	-2.1606	0.0307259	0.820014	FBgn0051807	CG31807	SO0001217:protein_coding_gene	-	CG31807
FBgn0033266	1246.42	0.250738	0.116179	2.15821	0.0309115	0.822526	FBgn0033266	CG2160	SO0001217:protein_coding_gene	Suppressor of Cytokine Signaling at 44A	Socs44A
FBgn0031834	601.568	0.236538	0.109679	2.15665	0.0310328	0.824203	FBgn0031834	CG13766	SO0001217:protein_coding_gene	-	CG13766
FBgn0033880	106.573	-0.915637	0.424755	-2.15568	0.0311085	0.824666	FBgn0033880	CG6553	SO0001217:protein_coding_gene	-	CG6553
FBgn0035254	383.776	-0.500637	0.232607	-2.15228	0.031375	0.828253	FBgn0035254	CG7974	SO0001217:protein_coding_gene	-	CG7974
FBgn0052251	41.638	-1.10164	0.511896	-2.15207	0.0313918	0.828253	FBgn0052251	CG32251	SO0001217:protein_coding_gene	Claspin	Claspin
FBgn0263324	21.187	-11.2671	5.23632	-2.15172	0.0314193	0.828253	FBgn0263324	CG43405	SO0001217:protein_coding_gene	-	CG43405
FBgn0002936	6503.99	0.337733	0.157081	2.15005	0.0315511	0.829621	FBgn0002936	CG3966	SO0001217:protein_coding_gene	neither inactivation nor afterpotential A	ninaA
FBgn0032053	508.18	-0.322173	0.149877	-2.14958	0.0315884	0.829621	FBgn0032053	CG13098	SO0001217:protein_coding_gene	mitochondrial ribosomal protein L51	mRpL51
FBgn0286508	13670.5	-0.667269	0.310881	-2.14638	0.0318424	0.834741	FBgn0286508	CG9914	SO0001217:protein_coding_gene	beta Hydroxy acid dehydrogenase 1	Had1
FBgn0004858	2430.54	-0.247218	0.115323	-2.14371	0.0320563	0.836013	FBgn0004858	CG4220	SO0001217:protein_coding_gene	elbow B	elB
FBgn0039886	253.326	-0.499429	0.232968	-2.14377	0.0320513	0.836013	FBgn0039886	CG2003	SO0001217:protein_coding_gene	-	CG2003
FBgn0040780	102.251	0.459489	0.214407	2.14306	0.0321079	0.836013	FBgn0040780	CG12821	SO0001217:protein_coding_gene	Autophagy-related 10	Atg10
FBgn0267060	141.937	0.846137	0.39487	2.14283	0.0321271	0.836013	FBgn0267060	CR45504	SO0002127:lncRNA_gene	long non-coding RNA:CR45504	lncRNA:CR45504
FBgn0004110	4.38392	-2.31841	1.08584	-2.13513	0.0327508	0.847568	FBgn0004110	CG7895	SO0001217:protein_coding_gene	tinman	tin
FBgn0033341	1717.71	-0.214665	0.100525	-2.13545	0.0327245	0.847568	FBgn0033341	CG13746	SO0001217:protein_coding_gene	MRG/MORF4L binding protein	MrgBP
FBgn0037622	584.37	0.297035	0.13907	2.13586	0.0326909	0.847568	FBgn0037622	CG8202	SO0001217:protein_coding_gene	-	CG8202
FBgn0263388	7.33864	-3.85357	1.80577	-2.13403	0.0328401	0.848329	FBgn0263388	CR43440	SO0002127:lncRNA_gene	long non-coding RNA:CR43440	lncRNA:CR43440
FBgn0035207	9581.44	0.25228	0.118268	2.13313	0.0329143	0.848697	FBgn0035207	CG9153	SO0001217:protein_coding_gene	HECT and RLD domain containing E3 ubiquitin ligase 4	Herc4
FBgn0036918	1062.82	-0.316161	0.148329	-2.13148	0.0330493	0.850628	FBgn0036918	CG7770	SO0001217:protein_coding_gene	Prefoldin 6	Pfdn6
FBgn0029906	676.219	0.29884	0.140448	2.12777	0.0333563	0.851419	FBgn0029906	CG4542	SO0001217:protein_coding_gene	xiantuan	xit
FBgn0030357	886.3	0.429015	0.201655	2.12747	0.0333807	0.851419	FBgn0030357	CG2471	SO0001217:protein_coding_gene	Sclp	Sclp
FBgn0032198	3236.01	-0.489904	0.23005	-2.12955	0.0332085	0.851419	FBgn0032198	CG4912	SO0001217:protein_coding_gene	eukaryotic translation elongation factor 1 delta	eEF1delta
FBgn0032395	1300.25	0.150977	0.0709508	2.12792	0.0333441	0.851419	FBgn0032395	CG6734	SO0001217:protein_coding_gene	WD repeat domain 81	Wdr81
FBgn0261938	1196.4	0.302795	0.142132	2.13037	0.033141	0.851419	FBgn0261938	CG4644	SO0001217:protein_coding_gene	RNA polymerase mitochondrial	PolrMT
FBgn0031611	722.566	0.233813	0.110073	2.12416	0.0336567	0.855717	FBgn0031611	CG17840	SO0001217:protein_coding_gene	FIG4 phosphoinositide 5-phosphatase	FIG4
FBgn0043575	236.903	-2.61358	1.2305	-2.124	0.0336701	0.855717	FBgn0043575	CG14745	SO0001217:protein_coding_gene	Peptidoglycan recognition protein SC2	PGRP-SC2
FBgn0046689	8.73888	2.14081	1.00847	2.12283	0.0337679	0.856665	FBgn0046689	CG31421	SO0001217:protein_coding_gene	Tak1-like 1	Takl1
FBgn0037374	2917.39	0.153256	0.0723344	2.11871	0.0341148	0.862373	FBgn0037374	CG10978	SO0001217:protein_coding_gene	jagunal	jagn
FBgn0051021	128.944	4.16378	1.96499	2.11899	0.0340916	0.862373	FBgn0051021	CG31021	SO0001217:protein_coding_gene	-	CG31021
FBgn0031313	2973.49	-0.561756	0.265845	-2.1131	0.0345923	0.866707	FBgn0031313	CG5080	SO0001217:protein_coding_gene	-	CG5080
FBgn0031907	2081.07	-0.712785	0.337118	-2.11435	0.0344856	0.866707	FBgn0031907	CG5171	SO0001217:protein_coding_gene	-	CG5171
FBgn0037574	499.029	0.226448	0.107107	2.11422	0.0344969	0.866707	FBgn0037574	CG9613	SO0001217:protein_coding_gene	Coenzyme Q biosynthesis protein 2	Coq2
FBgn0040816	61.7563	-10.9674	5.18426	-2.11551	0.0343862	0.866707	FBgn0040816	CG12521	SO0001217:protein_coding_gene	-	CG12521
FBgn0266786	42.29	-0.620359	0.293491	-2.11372	0.0345388	0.866707	FBgn0266786	CR45251	SO0002127:lncRNA_gene	long non-coding RNA:CR45251	lncRNA:CR45251
FBgn0029690	12.1714	2.89512	1.37089	2.11185	0.0346993	0.867849	FBgn0029690	CG6414	SO0001217:protein_coding_gene	-	CG6414
FBgn0038319	963.787	-0.190315	0.0901595	-2.11087	0.0347835	0.868423	FBgn0038319	CG31478	SO0001217:protein_coding_gene	mitochondrial ribosomal protein L9	mRpL9
FBgn0000395	1119.72	0.293062	0.138894	2.10997	0.0348608	0.86882	FBgn0000395	CG15671	SO0001217:protein_coding_gene	crossveinless 2	cv-2
FBgn0003462	15150.7	-0.22255	0.105708	-2.10534	0.035262	0.877275	FBgn0003462	CG11793	SO0001217:protein_coding_gene	Superoxide dismutase 1	Sod1
FBgn0086686	8498.74	0.1976	0.0938891	2.10461	0.0353249	0.877296	FBgn0086686	CG7832	SO0001217:protein_coding_gene	lethal (3) L1231	l(3)L1231
FBgn0028425	1691.62	0.595413	0.283508	2.10016	0.0357148	0.877741	FBgn0028425	CG12317	SO0001217:protein_coding_gene	Juvenile hormone Inducible-21	JhI-21
FBgn0033458	113.685	0.90125	0.429089	2.10038	0.0356954	0.877741	FBgn0033458	CG18446	SO0001217:protein_coding_gene	Linking immunity and metabolism	Lime
FBgn0039246	246.678	-10.9256	5.201	-2.10068	0.0356689	0.877741	FBgn0039246	CG10845	SO0001217:protein_coding_gene	-	CG10845
FBgn0039977	2098.69	-0.311065	0.147925	-2.10286	0.0354783	0.877741	FBgn0039977	CG17454	SO0001217:protein_coding_gene	Splicing factor 30	Spf30
FBgn0264302	1855.91	0.27845	0.13253	2.10102	0.0356389	0.877741	FBgn0264302	CG43780	SO0001217:protein_coding_gene	wurmchen 1	wrm1
FBgn0267206	4.1144	-1.77545	0.843968	-2.10369	0.0354055	0.877741	FBgn0267206	CR45646	SO0002127:lncRNA_gene	long non-coding RNA:CR45646	lncRNA:CR45646
FBgn0003714	771.485	-0.202298	0.0964074	-2.09837	0.0358726	0.880091	FBgn0003714	CG7925	SO0001217:protein_coding_gene	technical knockout	tko
FBgn0037607	21416.9	-0.553474	0.263934	-2.09702	0.0359918	0.881487	FBgn0037607	CG8036	SO0001217:protein_coding_gene	-	CG8036
FBgn0037491	361.417	0.287182	0.137124	2.09433	0.036231	0.884356	FBgn0037491	CG1227	SO0001217:protein_coding_gene	-	CG1227
FBgn0039682	44817.2	-0.627722	0.300031	-2.09219	0.0364213	0.884356	FBgn0039682	CG7584	SO0001217:protein_coding_gene	Odorant-binding protein 99c	Obp99c
FBgn0051075	3428.81	-0.804784	0.384649	-2.09225	0.0364157	0.884356	FBgn0051075	CG31075	SO0001217:protein_coding_gene	-	CG31075
FBgn0063667	29.547	-1.15679	0.552519	-2.09366	0.0362901	0.884356	FBgn0063667	CG32335	SO0001217:protein_coding_gene	meep	meep
FBgn0259227	3206.16	-0.237988	0.11368	-2.09349	0.0363055	0.884356	FBgn0259227	CG42327	SO0001217:protein_coding_gene	-	CG42327
FBgn0260396	28.1566	-5.66275	2.70833	-2.09086	0.0365402	0.885725	FBgn0260396	CG42521	SO0001217:protein_coding_gene	-	CG42521
FBgn0266209	2.98013	3.64502	1.74432	2.08965	0.0366497	0.886859	FBgn0266209	CR44904	SO0002127:lncRNA_gene	long non-coding RNA:CR44904	lncRNA:CR44904
FBgn0038797	289.151	-10.8428	5.20208	-2.08432	0.0371311	0.896977	FBgn0038797	CG4323	SO0001217:protein_coding_gene	Dicarboxylate carrier 2	Dic2
FBgn0035147	4291.98	-0.40672	0.195305	-2.08248	0.0372983	0.899479	FBgn0035147	CG12030	SO0001217:protein_coding_gene	UDP-galactose 4'-epimerase	Gale
FBgn0003082	323.236	0.625995	0.300929	2.08021	0.0375065	0.902962	FBgn0003082	CG11205	SO0001217:protein_coding_gene	photorepair	phr
FBgn0265379	65.3761	-0.726267	0.34937	-2.07879	0.0376368	0.904561	FBgn0265379	CR44320	SO0002127:lncRNA_gene	long non-coding RNA:CR44320	lncRNA:CR44320
FBgn0028387	644.448	-0.259897	0.125148	-2.07672	0.0378278	0.906076	FBgn0028387	CG5229	SO0001217:protein_coding_gene	chameau	chm
FBgn0032519	115.493	-10.3968	5.00479	-2.07738	0.0377669	0.906076	FBgn0032519	CG16957	SO0001217:protein_coding_gene	-	CG16957
FBgn0267041	28.2798	-0.995928	0.48034	-2.07338	0.0381368	0.911934	FBgn0267041	CR45485	SO0002182:antisense_lncRNA_gene	antisense RNA:CR45485	asRNA:CR45485
FBgn0010422	1757.49	-0.224386	0.108329	-2.07134	0.0383269	0.913914	FBgn0010422	CG3710	SO0001217:protein_coding_gene	RNA polymerase II elongation factor	TfIIS
FBgn0036708	95.7501	-10.9094	5.26743	-2.07111	0.0383488	0.913914	FBgn0036708	CG13725	SO0001217:protein_coding_gene	-	CG13725
FBgn0039557	358.938	-0.291656	0.141102	-2.06698	0.0387357	0.920405	FBgn0039557	CG12259	SO0001217:protein_coding_gene	-	CG12259
FBgn0042092	125.918	-0.473616	0.229152	-2.06682	0.0387512	0.920405	FBgn0042092	CG13773	SO0001217:protein_coding_gene	RNA polymerase I subunit F	Polr1F
FBgn0032271	69.8482	-3.49283	1.69298	-2.06313	0.0391005	0.922511	FBgn0032271	CG7329	SO0001217:protein_coding_gene	-	CG7329
FBgn0036428	17247.6	-0.53195	0.257734	-2.06395	0.0390225	0.922511	FBgn0036428	CG9238	SO0001217:protein_coding_gene	Glycogen binding subunit 70E	Gbs-70E
FBgn0050083	538.606	-0.760177	0.36811	-2.06508	0.0389154	0.922511	FBgn0050083	CG30083	SO0001217:protein_coding_gene	-	CG30083
FBgn0053145	1212.7	0.169181	0.0820003	2.06318	0.0390958	0.922511	FBgn0053145	CG33145	SO0001217:protein_coding_gene	beta1,3-galactosyltransferase 1	GalT1
FBgn0250827	218.878	-10.4336	5.06736	-2.05898	0.039496	0.929896	FBgn0250827	CG34218	SO0001217:protein_coding_gene	whipple	whip
FBgn0261839	304.143	1.14239	0.55497	2.05847	0.0395449	0.929896	FBgn0261839	CG42771	SO0001217:protein_coding_gene	-	pre-mod(mdg4)-Y
FBgn0025684	881.949	0.153308	0.0745944	2.05522	0.0398581	0.935706	FBgn0025684	CG15438	SO0001217:protein_coding_gene	Major Facilitator Superfamily Transporter 18	MFS18
FBgn0030844	69.078	0.507931	0.247546	2.05186	0.0401829	0.938998	FBgn0030844	CG8527	SO0001217:protein_coding_gene	pickpocket 23	ppk23
FBgn0039801	11810.1	-0.443244	0.216073	-2.05136	0.0402316	0.938998	FBgn0039801	CG11315	SO0001217:protein_coding_gene	Niemann-Pick type C-2h	Npc2h
FBgn0265297	90584.8	0.283824	0.138371	2.05118	0.0402491	0.938998	FBgn0265297	CG5119	SO0001217:protein_coding_gene	poly(A) binding protein	pAbp
FBgn0266590	312.798	-0.592475	0.288866	-2.05103	0.0402636	0.938998	FBgn0266590	CR45115	SO0002127:lncRNA_gene	long non-coding RNA:CR45115	lncRNA:CR45115
FBgn0031284	753.923	0.271476	0.132408	2.0503	0.0403348	0.939112	FBgn0031284	CG3876	SO0001217:protein_coding_gene	Post-GPI attachment to proteins 2	PGAP2
FBgn0035355	471.484	-0.588347	0.28739	-2.04721	0.0406376	0.944608	FBgn0035355	CG16985	SO0001217:protein_coding_gene	-	CG16985
FBgn0036781	7.5202	-2.18815	1.06994	-2.04512	0.040843	0.947826	FBgn0036781	CG13699	SO0001217:protein_coding_gene	-	CG13699
FBgn0028662	8821.84	0.248265	0.121718	2.03969	0.0413816	0.948296	FBgn0028662	CG7007	SO0001217:protein_coding_gene	Vacuolar H[+] ATPase PPA1 subunit 1	VhaPPA1-1
FBgn0031747	4.45552	3.87668	1.90026	2.04007	0.0413429	0.948296	FBgn0031747	CG9021	SO0001217:protein_coding_gene	-	CG9021
FBgn0036774	582.773	-0.247728	0.121426	-2.04016	0.041334	0.948296	FBgn0036774	CG7354	SO0001217:protein_coding_gene	mitochondrial ribosomal protein S26	mRpS26
FBgn0037283	181.071	-10.4454	5.11181	-2.04338	0.0410148	0.948296	FBgn0037283	CG14658	SO0001217:protein_coding_gene	-	CG14658
FBgn0038123	74.4263	-10.61	5.20222	-2.03951	0.0413992	0.948296	FBgn0038123	CG8508	SO0001217:protein_coding_gene	-	CG8508
FBgn0038784	4.33018	2.52906	1.23723	2.04412	0.0409414	0.948296	FBgn0038784	CG4362	SO0001217:protein_coding_gene	-	CG4362
FBgn0038951	109.845	-0.467957	0.229185	-2.04183	0.0411684	0.948296	FBgn0038951	CG5380	SO0001217:protein_coding_gene	RNA polymerase III subunit F	Polr3F
FBgn0051286	198.407	-10.6822	5.23652	-2.03994	0.0413564	0.948296	FBgn0051286	CG31286	SO0001217:protein_coding_gene	-	CG31286
FBgn0037741	427.042	0.328532	0.161254	2.03736	0.0416144	0.951686	FBgn0037741	CG16908	SO0001217:protein_coding_gene	Telo2 interacting protein 1	Tti1
FBgn0004644	110.034	-0.704204	0.34626	-2.03374	0.0419777	0.951715	FBgn0004644	CG4637	SO0001217:protein_coding_gene	hedgehog	hh
FBgn0004839	300.515	0.245448	0.120694	2.03364	0.0419876	0.951715	FBgn0004839	CG8967	SO0001217:protein_coding_gene	off-track	otk
FBgn0021895	3936.71	0.246322	0.121238	2.03172	0.0421824	0.951715	FBgn0021895	CG18426	SO0001217:protein_coding_gene	yantar	ytr
FBgn0027360	3472.01	-0.207674	0.102246	-2.03112	0.0422431	0.951715	FBgn0027360	CG9878	SO0001217:protein_coding_gene	Translocase of inner membrane 10	Tim10
FBgn0029789	1066.98	0.206019	0.101579	2.02818	0.0425422	0.951715	FBgn0029789	CG3160	SO0001217:protein_coding_gene	Post-GPI attachment to proteins 1	PGAP1
FBgn0030519	5179.21	-0.353232	0.174008	-2.02997	0.0423593	0.951715	FBgn0030519	CG11151	SO0001217:protein_coding_gene	-	CG11151
FBgn0030992	20.9687	1.56997	0.772726	2.03173	0.0421807	0.951715	FBgn0030992	CG33253	SO0001217:protein_coding_gene	-	CG33253
FBgn0033372	12.9562	1.12386	0.55327	2.0313	0.042225	0.951715	FBgn0033372	CG13742	SO0001217:protein_coding_gene	-	CG13742
FBgn0034237	12828	0.184	0.0907476	2.0276	0.0426007	0.951715	FBgn0034237	CG4878	SO0001217:protein_coding_gene	eukaryotic translation initiation factor 3 subunit b	eIF3b
FBgn0035923	483.66	0.349024	0.171689	2.03289	0.042064	0.951715	FBgn0035923	CG6511	SO0001217:protein_coding_gene	-	CG6511
FBgn0037109	2934.89	0.166551	0.0821779	2.02672	0.0426914	0.951715	FBgn0037109	CG7162	SO0001217:protein_coding_gene	Mediator complex subunit 1	MED1
FBgn0037421	4.00094	-3.07353	1.51252	-2.03207	0.042147	0.951715	FBgn0037421	CG15594	SO0001217:protein_coding_gene	-	CG15594
FBgn0038571	465.733	-0.247386	0.121823	-2.03069	0.042286	0.951715	FBgn0038571	CG7215	SO0001217:protein_coding_gene	-	CG7215
FBgn0039599	83.5855	-10.541	5.20091	-2.02676	0.0426868	0.951715	FBgn0039599	CG12558	SO0001217:protein_coding_gene	intrepid	intr
FBgn0053137	29.8917	-0.896584	0.442176	-2.02766	0.0425945	0.951715	FBgn0053137	CG33137	SO0001217:protein_coding_gene	-	CG33137
FBgn0261987	3.21679	3.4831	1.71648	2.02921	0.0424366	0.951715	FBgn0261987	CG7660	SO0001217:protein_coding_gene	Peroxinectin-like	Pxt
FBgn0086706	8003.27	0.300611	0.14843	2.02527	0.0428394	0.953514	FBgn0086706	CG5651	SO0001217:protein_coding_gene	pixie	pix
FBgn0011205	4450.23	-0.424704	0.209825	-2.02409	0.0429608	0.954714	FBgn0011205	CG5725	SO0001217:protein_coding_gene	fumble	fbl
FBgn0037892	699.095	-0.254253	0.126007	-2.01777	0.0436154	0.966229	FBgn0037892	CG5242	SO0001217:protein_coding_gene	mitochondrial ribosomal protein L40	mRpL40
FBgn0283477	6805.18	0.276311	0.136938	2.01778	0.043614	0.966229	FBgn0283477	CG6987	SO0001217:protein_coding_gene	Splicing factor 2	SF2
FBgn0030968	2309.06	-0.535689	0.265797	-2.01541	0.043862	0.970173	FBgn0030968	CG7322	SO0001217:protein_coding_gene	-	CG7322
FBgn0020633	42.9553	-1.0035	0.498639	-2.01248	0.0441694	0.975448	FBgn0020633	CG4978	SO0001217:protein_coding_gene	Minichromosome maintenance 7	Mcm7
FBgn0082585	2000.8	0.509097	0.253113	2.01134	0.0442891	0.976567	FBgn0082585	CG30023	SO0001217:protein_coding_gene	sprite	sprt
FBgn0010019	32456	-3.94145	1.96351	-2.00735	0.0447123	0.979895	FBgn0010019	CG3972	SO0001217:protein_coding_gene	Cytochrome P450 4g1	Cyp4g1
FBgn0022344	1804.87	-0.159607	0.0796283	-2.0044	0.0450273	0.979895	FBgn0022344	CG10340	SO0001217:protein_coding_gene	-	CG10340
FBgn0031886	40.3793	-1.83123	0.912037	-2.00785	0.044659	0.979895	FBgn0031886	CG8902	SO0001217:protein_coding_gene	Nuf2	Nuf2
FBgn0032971	114.127	-10.582	5.26743	-2.00896	0.0445417	0.979895	FBgn0032971	CG6691	SO0001217:protein_coding_gene	tiny tim 3	ttm3
FBgn0036208	1157.75	-0.569423	0.283903	-2.00569	0.0448889	0.979895	FBgn0036208	CG10361	SO0001217:protein_coding_gene	Glycine C-acetyltransferase	Gcat
FBgn0037092	1212.59	0.207728	0.103653	2.00407	0.045063	0.979895	FBgn0037092	CG7540	SO0001217:protein_coding_gene	M6	M6
FBgn0040260	1468.91	-0.305267	0.152104	-2.00696	0.0447541	0.979895	FBgn0040260	CG17932	SO0001217:protein_coding_gene	UDP-glycosyltransferase family 37 member D1	Ugt37D1
FBgn0266243	78.0215	0.581551	0.290134	2.00442	0.0450252	0.979895	FBgn0266243	CR44938	SO0002127:lncRNA_gene	long non-coding RNA:CR44938	lncRNA:CR44938
FBgn0267111	4.80449	2.017	1.00581	2.00534	0.0449264	0.979895	FBgn0267111	CR45551	SO0002127:lncRNA_gene	long non-coding RNA:CR45551	lncRNA:CR45551
FBgn0030996	1834.53	0.169104	0.0844248	2.00302	0.0451753	0.979931	FBgn0030996	CG14194	SO0001217:protein_coding_gene	-	CG14194
FBgn0039811	42.4285	-1.57102	0.784428	-2.00276	0.0452031	0.979931	FBgn0039811	CG15550	SO0001217:protein_coding_gene	-	CG15550
FBgn0013756	1860.07	-0.205316	0.102656	-2.00004	0.0454959	0.980527	FBgn0013756	CG8274	SO0001217:protein_coding_gene	Megator	Mgtor
FBgn0030280	186.058	-10.3036	5.15043	-2.00054	0.0454423	0.980527	FBgn0030280	CG11106	SO0001217:protein_coding_gene	-	CG11106
FBgn0040345	58.619	-10.471	5.23568	-1.99993	0.0455077	0.980527	FBgn0040345	CG3708	SO0001217:protein_coding_gene	-	CG3708
FBgn0259184	119.442	-9.65067	4.82466	-2.00028	0.0454699	0.980527	FBgn0259184	CG42288	SO0001217:protein_coding_gene	-	CG42288
FBgn0000459	1398.74	-0.34893	0.176688	-1.97484	0.0482869	0.980885	FBgn0000459	CG9908	SO0001217:protein_coding_gene	disconnected	disco
FBgn0000477	3549.38	-0.654917	0.327688	-1.9986	0.0456517	0.980885	FBgn0000477	CG7780	SO0001217:protein_coding_gene	Deoxyribonuclease II	DNaseII
FBgn0003980	4.57908	1.55112	0.794308	1.9528	0.0508438	0.980885	FBgn0003980	CG9046	SO0001217:protein_coding_gene	Vitelline membrane 26Ab	Vm26Ab
FBgn0003997	826.706	-0.341884	0.173039	-1.97576	0.048182	0.980885	FBgn0003997	CG5123	SO0001217:protein_coding_gene	head involution defective	hid
FBgn0004859	2128.41	0.248591	0.127053	1.95659	0.050396	0.980885	FBgn0004859	CG2125	SO0001217:protein_coding_gene	cubitus interruptus	ci
FBgn0005640	6222.06	0.237586	0.120085	1.97847	0.0478755	0.980885	FBgn0005640	CG10579	SO0001217:protein_coding_gene	Ecdysone-induced protein 63E	Eip63E
FBgn0010282	1115.08	-0.250576	0.126193	-1.98565	0.0470724	0.980885	FBgn0010282	CG10281	SO0001217:protein_coding_gene	Transcription factor IIFalpha	TfIIFalpha
FBgn0011770	2722.51	-0.460993	0.234768	-1.96361	0.0495751	0.980885	FBgn0011770	CG2227	SO0001217:protein_coding_gene	GIP-like	Gip
FBgn0013432	1229.08	-0.234098	0.11884	-1.96986	0.0488545	0.980885	FBgn0013432	CG3717	SO0001217:protein_coding_gene	bcn92	bcn92
FBgn0023076	1797.75	0.405799	0.206297	1.96706	0.0491761	0.980885	FBgn0023076	CG7391	SO0001217:protein_coding_gene	Clock	Clk
FBgn0025800	6458.15	0.171173	0.0872865	1.96105	0.049873	0.980885	FBgn0025800	CG2262	SO0001217:protein_coding_gene	Smad on X	Smox
FBgn0028683	300.021	-0.310683	0.15737	-1.97422	0.0483572	0.980885	FBgn0028683	CG12372	SO0001217:protein_coding_gene	spt4	spt4
FBgn0028866	7.86821	-1.59293	0.800944	-1.98882	0.0467213	0.980885	FBgn0028866	CG18420	SO0001217:protein_coding_gene	-	CG18420
FBgn0029174	2045.19	-0.234445	0.11953	-1.96139	0.049833	0.980885	FBgn0029174	CG4535	SO0001217:protein_coding_gene	FK506-binding protein 59kD	Fkbp59
FBgn0029848	3.11942	3.4148	1.74134	1.96102	0.0498765	0.980885	FBgn0029848	CG3599	SO0001217:protein_coding_gene	Biotinidase	Btnd
FBgn0030246	1030.9	0.256153	0.129708	1.97485	0.0482855	0.980885	FBgn0030246	CG1582	SO0001217:protein_coding_gene	-	CG1582
FBgn0030270	187.495	-0.655238	0.334647	-1.958	0.0502302	0.980885	FBgn0030270	CG15199	SO0001217:protein_coding_gene	-	CG15199
FBgn0030297	3.59446	2.43778	1.22139	1.99591	0.0459436	0.980885	FBgn0030297	CG12622	SO0001217:protein_coding_gene	Gustatory receptor 10b	Gr10b
FBgn0030331	63.4102	0.52605	0.268354	1.96029	0.0499623	0.980885	FBgn0030331	CG15221	SO0001217:protein_coding_gene	-	CG15221
FBgn0030802	826.386	-0.224871	0.115087	-1.95392	0.0507107	0.980885	FBgn0030802	CG9099	SO0001217:protein_coding_gene	Density regulated protein	DENR
FBgn0031267	310.058	0.332501	0.168589	1.97226	0.0485794	0.980885	FBgn0031267	CG13688	SO0001217:protein_coding_gene	Inositol phosphate kinase 2	Ipk2
FBgn0031457	1215.3	0.151894	0.0771129	1.96977	0.0488651	0.980885	FBgn0031457	CG3077	SO0001217:protein_coding_gene	Sorting nexin 21	Snx21
FBgn0031721	32.9327	-10.4118	5.26743	-1.97664	0.0480821	0.980885	FBgn0031721	CG14017	SO0001217:protein_coding_gene	-	CG14017
FBgn0032105	30.7244	-2.32947	1.1885	-1.96	0.0499955	0.980885	FBgn0032105	CG4454	SO0001217:protein_coding_gene	borealin-related	borr
FBgn0032713	1133.83	0.292743	0.148871	1.96642	0.0492499	0.980885	FBgn0032713	CG17323	SO0001217:protein_coding_gene	UDP-glycosyltransferase family 36 member D1	Ugt36D1
FBgn0032724	603.011	0.294982	0.147699	1.99718	0.0458059	0.980885	FBgn0032724	CG10428	SO0001217:protein_coding_gene	-	CG10428
FBgn0032793	275.449	0.321955	0.163722	1.96647	0.0492443	0.980885	FBgn0032793	CG10189	SO0001217:protein_coding_gene	Cytosolic thiouridylase subunit 2	Ctu2
FBgn0033199	736.444	0.252427	0.128622	1.96255	0.0496988	0.980885	FBgn0033199	CG17985	SO0001217:protein_coding_gene	-	CG17985
FBgn0033268	35632.3	-0.721705	0.362998	-1.98818	0.0467921	0.980885	FBgn0033268	CG2297	SO0001217:protein_coding_gene	Odorant-binding protein 44a	Obp44a
FBgn0033905	647.553	0.424606	0.216791	1.9586	0.0501599	0.980885	FBgn0033905	CG18324	SO0001217:protein_coding_gene	-	CG18324
FBgn0034160	28.2038	3.65611	1.84563	1.98095	0.0475967	0.980885	FBgn0034160	CG5550	SO0001217:protein_coding_gene	-	CG5550
FBgn0034534	2403.47	-0.289818	0.1482	-1.95558	0.0505142	0.980885	FBgn0034534	CG9954	SO0001217:protein_coding_gene	maf-S	maf-S
FBgn0035488	2126.47	0.225741	0.114608	1.96968	0.0488749	0.980885	FBgn0035488	CG11593	SO0001217:protein_coding_gene	-	CG11593
FBgn0035792	13.0885	-2.3924	1.21949	-1.96181	0.0497849	0.980885	FBgn0035792	CG7548	SO0001217:protein_coding_gene	-	CG7548
FBgn0036277	390.273	-0.383909	0.194894	-1.96983	0.0488577	0.980885	FBgn0036277	CG10418	SO0001217:protein_coding_gene	-	CG10418
FBgn0036328	156.146	-10.4474	5.26743	-1.98339	0.0473238	0.980885	FBgn0036328	CG10749	SO0001217:protein_coding_gene	-	CG10749
FBgn0036760	1670.16	-0.229108	0.115447	-1.98454	0.0471962	0.980885	FBgn0036760	CG5567	SO0001217:protein_coding_gene	-	CG5567
FBgn0036860	39.5312	0.755727	0.381443	1.98123	0.0475652	0.980885	FBgn0036860	CG14086	SO0001217:protein_coding_gene	-	CG14086
FBgn0037078	3.28058	-2.29909	1.16523	-1.97308	0.0484868	0.980885	FBgn0037078	CG12971	SO0001217:protein_coding_gene	-	CG12971
FBgn0037384	747.018	0.246139	0.12409	1.98355	0.0473066	0.980885	FBgn0037384	CG10981	SO0001217:protein_coding_gene	degringolade	dgrn
FBgn0037555	909.133	0.264559	0.133022	1.98884	0.046719	0.980885	FBgn0037555	CG9638	SO0001217:protein_coding_gene	transcriptional Adaptor 2b	Ada2b
FBgn0038129	1081.1	-0.239049	0.120058	-1.99112	0.046468	0.980885	FBgn0038129	CG8449	SO0001217:protein_coding_gene	TBC1 domain family member 5	TBC1D5
FBgn0038207	61.3211	-0.737259	0.371314	-1.98554	0.0470846	0.980885	FBgn0038207	CG14356	SO0001217:protein_coding_gene	-	CG14356
FBgn0038385	443.825	0.386211	0.195551	1.97499	0.0482697	0.980885	FBgn0038385	CG4221	SO0001217:protein_coding_gene	F-box and leucine-rich repeat protein 7	Fbxl7
FBgn0038590	237.485	0.281486	0.144127	1.95305	0.0508137	0.980885	FBgn0038590	CG12320	SO0001217:protein_coding_gene	-	CG12320
FBgn0039027	3.21583	-2.33745	1.19706	-1.95266	0.0508597	0.980885	FBgn0039027	CG7031	SO0001217:protein_coding_gene	-	CG7031
FBgn0039290	1440.05	0.249747	0.125382	1.99188	0.046384	0.980885	FBgn0039290	CG13654	SO0001217:protein_coding_gene	-	CG13654
FBgn0039299	18.8175	-1.37406	0.694656	-1.97805	0.047923	0.980885	FBgn0039299	CG11854	SO0001217:protein_coding_gene	-	CG11854
FBgn0040353	4.42496	-2.138	1.082	-1.97596	0.0481594	0.980885	FBgn0040353	CG14417	SO0001217:protein_coding_gene	-	CG14417
FBgn0040734	782.44	-0.805658	0.404636	-1.99107	0.0464731	0.980885	FBgn0040734	CG15065	SO0001217:protein_coding_gene	Bomanin Short 5	BomS5
FBgn0042119	6189.46	-0.254851	0.130492	-1.95301	0.050819	0.980885	FBgn0042119	CG18778	SO0001217:protein_coding_gene	Cuticular protein 65Au	Cpr65Au
FBgn0046793	193.563	-10.376	5.26743	-1.96984	0.0488563	0.980885	FBgn0046793	CG32236	SO0001217:protein_coding_gene	-	CG32236
FBgn0050035	13842.7	-0.348735	0.174927	-1.9936	0.0461958	0.980885	FBgn0050035	CG30035	SO0001217:protein_coding_gene	Trehalose transporter 1-1	Tret1-1
FBgn0050065	75.6391	-10.3467	5.23375	-1.97692	0.0480507	0.980885	FBgn0050065	CG30065	SO0001217:protein_coding_gene	-	CG30065
FBgn0051044	113.701	0.575059	0.291873	1.97023	0.0488116	0.980885	FBgn0051044	CR31044	SO0002127:lncRNA_gene	long non-coding RNA::CR31044	lncRNA:CR31044
FBgn0052448	375.492	-0.427204	0.218555	-1.95467	0.0506218	0.980885	FBgn0052448	CG32448	SO0001217:protein_coding_gene	-	CG32448
FBgn0053057	71.4321	0.824758	0.416543	1.98001	0.0477026	0.980885	FBgn0053057	CG33057	SO0001217:protein_coding_gene	tRNA 2'-phosphotransferase	Tpt
FBgn0053155	3160.29	-0.270783	0.136986	-1.97672	0.0480738	0.980885	FBgn0053155	CG33155	SO0001217:protein_coding_gene	-	CG33155
FBgn0053289	5.19742	2.243	1.14174	1.96455	0.0494664	0.980885	FBgn0053289	CG33289	SO0001217:protein_coding_gene	pickpocket 5	ppk5
FBgn0053493	2642.05	-0.400412	0.202029	-1.98195	0.0474844	0.980885	FBgn0053493	CG33493	SO0001217:protein_coding_gene	-	CG33493
FBgn0085284	181.378	-0.302412	0.153883	-1.96521	0.04939	0.980885	FBgn0085284	CG34255	SO0001217:protein_coding_gene	Biogenesis of lysosome-related organelles complex 1, subunit 3	Blos3
FBgn0085360	2159.86	-0.448491	0.228949	-1.95891	0.0501236	0.980885	FBgn0085360	CG34331	SO0001217:protein_coding_gene	-	CG34331
FBgn0259221	8632.4	0.17013	0.0870152	1.95518	0.0505621	0.980885	FBgn0259221	CG42321	SO0001217:protein_coding_gene	ATPase 8A	ATP8A
FBgn0259483	2206.07	0.161337	0.0824111	1.9577	0.0502649	0.980885	FBgn0259483	CG3403	SO0001217:protein_coding_gene	MOB kinase activator 4	Mob4
FBgn0259714	1517.29	0.216498	0.110591	1.95765	0.0502713	0.980885	FBgn0259714	CG42368	SO0001217:protein_coding_gene	Dpr-interacting protein epsilon	DIP-epsilon
FBgn0259717	987.213	-0.241848	0.123218	-1.96276	0.0496746	0.980885	FBgn0259717	CG42371	SO0001217:protein_coding_gene	-	CG42371
FBgn0261531	201.101	-9.67344	4.88674	-1.97953	0.0477565	0.980885	FBgn0261531	CG42659	SO0001217:protein_coding_gene	-	CG42659
FBgn0262899	167.881	-10.227	5.18491	-1.97245	0.0485582	0.980885	FBgn0262899	CG43254	SO0001217:protein_coding_gene	-	CG43254
FBgn0263586	20.5341	1.17987	0.592565	1.99113	0.0464668	0.980885	FBgn0263586	CR43611	SO0002127:lncRNA_gene	long non-coding RNA:CR43611	lncRNA:CR43611
FBgn0264260	32.7245	-10.4324	5.26743	-1.98055	0.0476421	0.980885	FBgn0264260	CG43760	SO0001217:protein_coding_gene	-	CG43760
FBgn0265205	6.7429	1.43177	0.730181	1.96084	0.0498982	0.980885	FBgn0265205	CR44265	SO0002127:lncRNA_gene	long non-coding RNA:CR44265	lncRNA:CR44265
FBgn0266694	1037.24	0.559811	0.280546	1.99543	0.0459955	0.980885	FBgn0266694	CR45184	SO0002127:lncRNA_gene	long non-coding RNA:CR45184	lncRNA:CR45184
FBgn0267120	58.8276	10.4992	5.26743	1.99322	0.0462372	0.980885	FBgn0267120	CR45560	SO0002127:lncRNA_gene	long non-coding RNA:CR45560	lncRNA:CR45560
FBgn0267398	3152.4	-0.296727	0.150044	-1.97759	0.0479745	0.980885	FBgn0267398	CG40218	SO0001217:protein_coding_gene	Yeti	Yeti
FBgn0267803	16.952	0.995032	0.504956	1.97053	0.0487774	0.980885	FBgn0267803	CR46128	SO0002182:antisense_lncRNA_gene	antisense RNA:CR46128	asRNA:CR46128
FBgn0284257	17780.7	0.241192	0.121304	1.98833	0.0467751	0.980885	FBgn0284257	CG30118	SO0001217:protein_coding_gene	TRPL translocation defect 14	Ttd14
FBgn0287423	106242	-0.775566	0.38955	-1.99093	0.046489	0.980885	FBgn0287423	CG11051	SO0001217:protein_coding_gene	Neuropeptide-like precursor 2	Nplp2
FBgn0031561	12682.6	-0.491772	0.252017	-1.95134	0.0510163	0.981558	FBgn0031561	CG16712	SO0001217:protein_coding_gene	Immune induced molecule 33	IM33
FBgn0032835	7469.15	-0.408591	0.209629	-1.94912	0.0512813	0.981558	FBgn0032835	CG16772	SO0001217:protein_coding_gene	-	CG16772
FBgn0035532	346.118	-0.408303	0.209467	-1.94925	0.0512656	0.981558	FBgn0035532	CG15014	SO0001217:protein_coding_gene	-	CG15014
FBgn0039800	10955.5	-0.400266	0.205495	-1.94781	0.0514376	0.981558	FBgn0039800	CG11314	SO0001217:protein_coding_gene	Niemann-Pick type C-2g	Npc2g
FBgn0043010	996.633	0.205604	0.105573	1.9475	0.0514745	0.981558	FBgn0043010	CG4643	SO0001217:protein_coding_gene	F-box synaptic protein	Fsn
FBgn0050268	52.782	-10.267	5.26743	-1.94915	0.0512773	0.981558	FBgn0050268	CG30268	SO0001217:protein_coding_gene	-	CG30268
FBgn0052667	3050.45	-0.547949	0.281174	-1.94879	0.0513205	0.981558	FBgn0052667	CG32667	SO0001217:protein_coding_gene	short spindle 7	ssp7
FBgn0085438	153.22	0.340893	0.175074	1.94713	0.0515186	0.981558	FBgn0085438	CG34409	SO0001217:protein_coding_gene	-	CG34409
FBgn0261530	599.209	0.260885	0.133851	1.94907	0.0512871	0.981558	FBgn0261530	CG6754	SO0001217:protein_coding_gene	nbs	nbs
FBgn0028836	1919.71	-0.204924	0.105516	-1.9421	0.0521245	0.982901	FBgn0028836	CG2038	SO0001217:protein_coding_gene	COP9 signalosome subunit 7	CSN7
FBgn0033428	1410.95	-0.184977	0.0951279	-1.94451	0.0518345	0.982901	FBgn0033428	CG1818	SO0001217:protein_coding_gene	Uroporphyrinogen decarboxylase	Urod
FBgn0034970	1762.15	0.143632	0.0738798	1.94413	0.0518795	0.982901	FBgn0034970	CG4005	SO0001217:protein_coding_gene	yorkie	yki
FBgn0036359	484.692	-0.489939	0.252076	-1.94362	0.0519419	0.982901	FBgn0036359	CG14105	SO0001217:protein_coding_gene	-	CG14105
FBgn0040666	554.18	-0.26152	0.134491	-1.94452	0.0518332	0.982901	FBgn0040666	CG12848	SO0001217:protein_coding_gene	-	CG12848
FBgn0263051	535.598	-0.253891	0.130665	-1.94307	0.0520073	0.982901	FBgn0263051	CG43346	SO0001217:protein_coding_gene	-	CG43346
FBgn0265872	5.58674	-1.85087	0.953103	-1.94194	0.0521446	0.982901	FBgn0265872	CR44661	SO0002127:lncRNA_gene	long non-coding RNA:CR44661	lncRNA:CR44661
FBgn0265944	5.60143	2.14141	1.1008	1.94532	0.051737	0.982901	FBgn0265944	CR44731	SO0002127:lncRNA_gene	long non-coding RNA:CR44731	lncRNA:CR44731
FBgn0265845	2.96076	2.64418	1.36366	1.93903	0.0524978	0.988243	FBgn0265845	CR44634	SO0002127:lncRNA_gene	long non-coding RNA:CR44634	lncRNA:CR44634
FBgn0032024	9.91619	-1.51463	0.781435	-1.93827	0.0525909	0.98868	FBgn0032024	CG14273	SO0001217:protein_coding_gene	-	CG14273
FBgn0052280	1907.31	0.257031	0.13294	1.93343	0.0531831	0.998488	FBgn0052280	CG32280	SO0001217:protein_coding_gene	-	CG32280
FBgn0039373	146.71	-10.1789	5.26743	-1.93242	0.0533082	0.99951	FBgn0039373	CG5024	SO0001217:protein_coding_gene	-	CG5024
FBgn0000003	221.578	0.0205213	0.291695	0.070352	0.943914	0.999947	FBgn0000003	CR32864	SO0001269:SRP_RNA_gene	Signal recognition particle 7SL RNA CR32864	7SLRNA:CR32864
FBgn0000008	1519.36	-0.109671	0.179402	-0.611316	0.54099	0.999947	FBgn0000008	CG6741	SO0001217:protein_coding_gene	arc	a
FBgn0000014	59.2243	0.454554	2.24339	0.202619	0.839433	0.999947	FBgn0000014	CG10325	SO0001217:protein_coding_gene	abdominal A	abd-A
FBgn0000015	83.8493	-0.591624	1.92561	-0.307239	0.758661	0.999947	FBgn0000015	CG11648	SO0001217:protein_coding_gene	Abdominal B	Abd-B
FBgn0000017	8593.28	-0.0173974	0.17937	-0.0969918	0.922733	0.999947	FBgn0000017	CG4032	SO0001217:protein_coding_gene	Abl tyrosine kinase	Abl
FBgn0000018	257.182	0.0221486	0.214158	0.103422	0.917628	0.999947	FBgn0000018	CG6093	SO0001217:protein_coding_gene	abnormal oocyte	abo
FBgn0000024	16685	0.0113408	0.148204	0.0765217	0.939004	0.999947	FBgn0000024	CG17907	SO0001217:protein_coding_gene	Acetylcholine esterase	Ace
FBgn0000028	1651.71	0.10672	0.263802	0.404547	0.68581	0.999947	FBgn0000028	CG9151	SO0001217:protein_coding_gene	abnormal chemosensory jump 6	acj6
FBgn0000032	644.549	0.0215362	0.161114	0.133671	0.893663	0.999947	FBgn0000032	CG7899	SO0001217:protein_coding_gene	Acid phosphatase 1	Acph-1
FBgn0000036	7524.26	0.174434	0.219994	0.792901	0.427835	0.999947	FBgn0000036	CG5610	SO0001217:protein_coding_gene	nicotinic Acetylcholine Receptor alpha1	nAChRalpha1
FBgn0000037	4697.21	0.00588141	0.185693	0.0316727	0.974733	0.999947	FBgn0000037	CG4356	SO0001217:protein_coding_gene	muscarinic Acetylcholine Receptor, A-type	mAChR-A
FBgn0000038	22860.7	0.27234	0.282104	0.965387	0.334351	0.999947	FBgn0000038	CG11348	SO0001217:protein_coding_gene	nicotinic Acetylcholine Receptor beta1	nAChRbeta1
FBgn0000039	2505.13	0.136912	0.185603	0.737659	0.460722	0.999947	FBgn0000039	CG6844	SO0001217:protein_coding_gene	nicotinic Acetylcholine Receptor alpha2	nAChRalpha2
FBgn0000042	56316.8	0.0197839	0.110476	0.179079	0.857876	0.999947	FBgn0000042	CG4027	SO0001217:protein_coding_gene	Actin 5C	Act5C
FBgn0000043	1214.25	0.0524664	0.448173	0.117067	0.906807	0.999947	FBgn0000043	CG12051	SO0001217:protein_coding_gene	Actin 42A	Act42A
FBgn0000044	56224.7	0.0409885	0.417909	0.09808	0.921869	0.999947	FBgn0000044	CG10067	SO0001217:protein_coding_gene	Actin 57B	Act57B
FBgn0000045	10052.8	-0.407743	0.736642	-0.553516	0.57991	0.999947	FBgn0000045	CG7478	SO0001217:protein_coding_gene	Actin 79B	Act79B
FBgn0000046	7212.77	-0.0958004	0.389808	-0.245763	0.805866	0.999947	FBgn0000046	CG18290	SO0001217:protein_coding_gene	Actin 87E	Act87E
FBgn0000047	1202.13	-0.294863	0.811645	-0.363291	0.716387	0.999947	FBgn0000047	CG5178	SO0001217:protein_coding_gene	Actin 88F	Act88F
FBgn0000052	4990.91	0.0844737	0.360211	0.234512	0.814588	0.999947	FBgn0000052	CG9127	SO0001217:protein_coding_gene	Phosphoribosylformylglycinamidine synthase	Pfas
FBgn0000053	5947.02	0.117681	0.329427	0.357228	0.720921	0.999947	FBgn0000053	CG31628	SO0001217:protein_coding_gene	GART trifunctional enzyme	Gart
FBgn0000055	187102	-0.3317	0.275476	-1.2041	0.228552	0.999947	FBgn0000055	CG3481	SO0001217:protein_coding_gene	Alcohol dehydrogenase	Adh
FBgn0000056	2681.32	-0.0368636	0.327248	-0.112647	0.91031	0.999947	FBgn0000056	CG3484	SO0001217:protein_coding_gene	Adh-related	Adhr
FBgn0000057	1270.28	0.0651534	0.0933704	0.697794	0.485306	0.999947	FBgn0000057	CG5124	SO0001217:protein_coding_gene	adipose	adp
FBgn0000061	23.0607	-0.184187	0.413671	-0.44525	0.656139	0.999947	FBgn0000061	CG3935	SO0001217:protein_coding_gene	aristaless	al
FBgn0000063	66.4442	0.0515311	0.481789	0.106958	0.914822	0.999947	FBgn0000063	CG7643	SO0001217:protein_coding_gene	Monopolar spindle 1	Mps1
FBgn0000064	88092	-0.0455082	0.127581	-0.356699	0.721317	0.999947	FBgn0000064	CG6058	SO0001217:protein_coding_gene	Aldolase 1	Ald1
FBgn0000071	43.4923	0.751026	0.577167	1.30123	0.19318	0.999947	FBgn0000071	CG2198	SO0001217:protein_coding_gene	Amalgam	Ama
FBgn0000075	144.743	-0.00139638	0.456932	-0.00305598	0.997562	0.999947	FBgn0000075	CG10501	SO0001217:protein_coding_gene	alpha methyl dopa-resistant	amd
FBgn0000077	474.621	-0.207003	0.171176	-1.2093	0.226549	0.999947	FBgn0000077	CG12127	SO0001217:protein_coding_gene	almondex	amx
FBgn0000078	6573.81	-0.587209	0.700589	-0.838164	0.401939	0.999947	FBgn0000078	CG17876	SO0001217:protein_coding_gene	Amylase distal	Amy-d
FBgn0000079	5137.95	0.0664765	0.750098	0.0886237	0.929381	0.999947	FBgn0000079	CG18730	SO0001217:protein_coding_gene	Amylase proximal	Amy-p
FBgn0000083	8786.2	0.00259475	0.177715	0.0146006	0.988351	0.999947	FBgn0000083	CG5730	SO0001217:protein_coding_gene	Annexin B9	AnxB9
FBgn0000084	6571.06	-0.0551607	0.0994792	-0.554495	0.57924	0.999947	FBgn0000084	CG9579	SO0001217:protein_coding_gene	Annexin B10	AnxB10
FBgn0000092	108.079	-0.165852	0.40927	-0.405238	0.685302	0.999947	FBgn0000092	CG2650	SO0001217:protein_coding_gene	daywake	dyw
FBgn0000094	936.023	-2.27483	5.26743	-0.431867	0.665838	0.999947	FBgn0000094	CG1361	SO0001217:protein_coding_gene	Andropin	Anp
FBgn0000097	2676.03	-0.00461486	0.0903396	-0.0510835	0.959259	0.999947	FBgn0000097	CG3166	SO0001217:protein_coding_gene	anterior open	aop
FBgn0000100	46275.2	-0.0118291	0.174806	-0.06767	0.946048	0.999947	FBgn0000100	CG7490	SO0001217:protein_coding_gene	Ribosomal protein LP0	RpLP0
FBgn0000108	52844.1	0.0533677	0.153198	0.348357	0.727572	0.999947	FBgn0000108	CG7727	SO0001217:protein_coding_gene	beta amyloid protein precursor-like	Appl
FBgn0000109	443.59	0.0298337	0.322572	0.0924869	0.926311	0.999947	FBgn0000109	CG18315	SO0001217:protein_coding_gene	Adenine phosphoribosyltransferase	Aprt
FBgn0000114	4479.17	0.0674946	0.339646	0.19872	0.842482	0.999947	FBgn0000114	CG31762	SO0001217:protein_coding_gene	bruno 1	bru1
FBgn0000115	1310.19	-0.181758	0.139721	-1.30087	0.193303	0.999947	FBgn0000115	CG6025	SO0001217:protein_coding_gene	ADP ribosylation factor-like 1	Arl1
FBgn0000116	117193	-0.0258312	0.168862	-0.152973	0.87842	0.999947	FBgn0000116	CG32031	SO0001217:protein_coding_gene	Arginine kinase 1	Argk1
FBgn0000117	18030.5	-0.00775452	0.081471	-0.0951814	0.924171	0.999947	FBgn0000117	CG11579	SO0001217:protein_coding_gene	armadillo	arm
FBgn0000119	1678.25	-0.0054018	0.0895717	-0.060307	0.951911	0.999947	FBgn0000119	CG5912	SO0001217:protein_coding_gene	arrow	arr
FBgn0000120	310091	-0.0134485	0.131445	-0.102313	0.918508	0.999947	FBgn0000120	CG5711	SO0001217:protein_coding_gene	Arrestin 1	Arr1
FBgn0000121	345142	-0.132072	0.128455	-1.02816	0.303876	0.999947	FBgn0000121	CG5962	SO0001217:protein_coding_gene	Arrestin 2	Arr2
FBgn0000139	804.424	0.113901	0.122943	0.926451	0.354212	0.999947	FBgn0000139	CG6677	SO0001217:protein_coding_gene	absent, small, or homeotic discs 2	ash2
FBgn0000140	87.7363	-0.168289	1.12335	-0.14981	0.880914	0.999947	FBgn0000140	CG6875	SO0001217:protein_coding_gene	abnormal spindle	asp
FBgn0000146	65.3621	0.658813	0.644196	1.02269	0.306454	0.999947	FBgn0000146	CG6137	SO0001217:protein_coding_gene	aubergine	aub
FBgn0000147	114.224	-0.236567	0.714956	-0.330884	0.740732	0.999947	FBgn0000147	CG3068	SO0001217:protein_coding_gene	aurora A	aurA
FBgn0000152	662.973	0.286283	0.199674	1.43376	0.151642	0.999947	FBgn0000152	CG9703	SO0001217:protein_coding_gene	Abnormal X segregation	Axs
FBgn0000153	2972.14	-0.666366	0.721195	-0.923975	0.355499	0.999947	FBgn0000153	CG7811	SO0001217:protein_coding_gene	black	b
FBgn0000157	1453.15	-0.189432	0.190867	-0.992482	0.320962	0.999947	FBgn0000157	CG3629	SO0001217:protein_coding_gene	Distal-less	Dll
FBgn0000163	2735.19	-0.0371647	0.150271	-0.247318	0.804663	0.999947	FBgn0000163	CG5055	SO0001217:protein_coding_gene	bazooka	baz
FBgn0000166	11.3512	-0.158867	0.557703	-0.284859	0.775752	0.999947	FBgn0000166	CG1034	SO0001217:protein_coding_gene	bicoid	bcd
FBgn0000173	9204.67	0.072505	0.0771577	0.939698	0.347372	0.999947	FBgn0000173	CG18319	SO0001217:protein_coding_gene	bendless	ben
FBgn0000179	1736.73	-0.0152252	0.157914	-0.0964146	0.923191	0.999947	FBgn0000179	CG3578	SO0001217:protein_coding_gene	bifid	bi
FBgn0000180	402.878	-0.0737335	0.169304	-0.435509	0.663193	0.999947	FBgn0000180	CG4722	SO0001217:protein_coding_gene	big brain	bib
FBgn0000181	22535	-0.0490765	0.116291	-0.422015	0.673014	0.999947	FBgn0000181	CG3644	SO0001217:protein_coding_gene	bicaudal	bic
FBgn0000182	273.973	-0.349546	2.2948	-0.152321	0.878934	0.999947	FBgn0000182	CG4824	SO0001217:protein_coding_gene	Bicaudal C	BicC
FBgn0000183	5260.99	0.0176794	0.0807377	0.218973	0.826671	0.999947	FBgn0000183	CG6605	SO0001217:protein_coding_gene	Bicaudal D	BicD
FBgn0000206	10969.7	0.201449	0.161498	1.24738	0.212258	0.999947	FBgn0000206	CG8285	SO0001217:protein_coding_gene	bride of sevenless	boss
FBgn0000212	2753.47	-0.0991798	0.121931	-0.813408	0.415984	0.999947	FBgn0000212	CG5942	SO0001217:protein_coding_gene	brahma	brm
FBgn0000221	149.867	-0.0754203	0.177842	-0.424085	0.671504	0.999947	FBgn0000221	CG4934	SO0001217:protein_coding_gene	brainiac	brn
FBgn0000228	2503.81	0.0785052	0.131165	0.59852	0.549493	0.999947	FBgn0000228	CG14025	SO0001217:protein_coding_gene	Ninein	Nin
FBgn0000229	7412.24	-0.0216553	0.124821	-0.17349	0.862266	0.999947	FBgn0000229	CG5680	SO0001217:protein_coding_gene	basket	bsk
FBgn0000233	55.1307	0.0077444	0.274548	0.0282078	0.977496	0.999947	FBgn0000233	CG12653	SO0001217:protein_coding_gene	buttonhead	btd
FBgn0000239	3733.18	-0.0904028	0.105161	-0.859658	0.389977	0.999947	FBgn0000239	CG9242	SO0001217:protein_coding_gene	burgundy	bur
FBgn0000241	1105.77	0.00744725	0.293348	0.0253871	0.979746	0.999947	FBgn0000241	CG17632	SO0001217:protein_coding_gene	brown	bw
FBgn0000244	3685.27	0.0640585	0.0955162	0.670656	0.50244	0.999947	FBgn0000244	CG9379	SO0001217:protein_coding_gene	blistery	by
FBgn0000246	219.103	-0.00733413	0.201053	-0.0364785	0.970901	0.999947	FBgn0000246	CG17604	SO0001217:protein_coding_gene	crossover suppressor on 3 of Gowen	c(3)G
FBgn0000247	3747.85	0.149553	0.178228	0.839109	0.401408	0.999947	FBgn0000247	CG31037	SO0001217:protein_coding_gene	claret	ca
FBgn0000250	5514.99	0.0247246	0.0999065	0.247477	0.804539	0.999947	FBgn0000250	CG5848	SO0001217:protein_coding_gene	cactus	cact
FBgn0000251	158.097	0.0242057	1.68567	0.0143596	0.988543	0.999947	FBgn0000251	CG1759	SO0001217:protein_coding_gene	caudal	cad
FBgn0000253	263368	0.0646684	0.297146	0.217632	0.827716	0.999947	FBgn0000253	CG8472	SO0001217:protein_coding_gene	Calmodulin	Cam
FBgn0000256	6546.32	0.167254	0.189832	0.881066	0.378282	0.999947	FBgn0000256	CG3399	SO0001217:protein_coding_gene	cappuccino	capu
FBgn0000257	1164.12	-0.0432421	0.0896658	-0.482258	0.629622	0.999947	FBgn0000257	CG12230	SO0001217:protein_coding_gene	carnation	car
FBgn0000259	8796.54	-0.0804025	0.127023	-0.632974	0.526751	0.999947	FBgn0000259	CG15224	SO0001217:protein_coding_gene	Casein kinase II beta subunit	CkIIbeta
FBgn0000261	15320.4	-0.129925	0.272298	-0.477142	0.633261	0.999947	FBgn0000261	CG6871	SO0001217:protein_coding_gene	Catalase	Cat
FBgn0000273	23991.1	0.0350529	0.157924	0.22196	0.824345	0.999947	FBgn0000273	CG4379	SO0001217:protein_coding_gene	Protein kinase, cAMP-dependent, catalytic subunit 1	Pka-C1
FBgn0000274	114.699	-2.48403	2.45897	-1.01019	0.312402	0.999947	FBgn0000274	CG12066	SO0001217:protein_coding_gene	Protein kinase, cAMP-dependent, catalytic subunit 2	Pka-C2
FBgn0000276	230.142	-2.04326	1.68732	-1.21095	0.225915	0.999947	FBgn0000276	CG1365	SO0001217:protein_coding_gene	Cecropin A1	CecA1
FBgn0000277	72.5448	-1.81813	1.59317	-1.1412	0.253786	0.999947	FBgn0000277	CG1367	SO0001217:protein_coding_gene	Cecropin A2	CecA2
FBgn0000278	17.3316	-2.32413	1.84167	-1.26197	0.206958	0.999947	FBgn0000278	CG1878	SO0001217:protein_coding_gene	Cecropin B	CecB
FBgn0000279	99.3512	-2.51689	1.50778	-1.66927	0.0950638	0.999947	FBgn0000279	CG1373	SO0001217:protein_coding_gene	Cecropin C	CecC
FBgn0000283	3344.03	-0.0576888	0.10547	-0.546969	0.5844	0.999947	FBgn0000283	CG6384	SO0001217:protein_coding_gene	Centrosomal protein 190kD	Cp190
FBgn0000286	4846.95	0.106026	0.102558	1.03382	0.301222	0.999947	FBgn0000286	CG11924	SO0001217:protein_coding_gene	Chorion factor 2	Cf2
FBgn0000287	1340.43	0.0597233	0.136722	0.436822	0.66224	0.999947	FBgn0000287	CG4881	SO0001217:protein_coding_gene	spalt-related	salr
FBgn0000289	8846.63	0.00118998	0.126201	0.00942919	0.992477	0.999947	FBgn0000289	CG8367	SO0001217:protein_coding_gene	combgap	cg
FBgn0000299	8487.88	-0.439439	0.419525	-1.04747	0.294884	0.999947	FBgn0000299	CG4145	SO0001217:protein_coding_gene	Collagen type IV alpha 1	Col4a1
FBgn0000303	7689.19	-0.0371573	0.198217	-0.187457	0.851302	0.999947	FBgn0000303	CG12345	SO0001217:protein_coding_gene	Choline acetyltransferase	ChAT
FBgn0000307	3463.36	-0.0551796	0.162416	-0.339742	0.734051	0.999947	FBgn0000307	CG5813	SO0001217:protein_coding_gene	chiffon	chif
FBgn0000308	21329.4	0.11472	0.118343	0.969392	0.33235	0.999947	FBgn0000308	CG9553	SO0001217:protein_coding_gene	chickadee	chic
FBgn0000316	904.298	0.110084	0.144395	0.76238	0.445833	0.999947	FBgn0000316	CG2945	SO0001217:protein_coding_gene	cinnamon	cin
FBgn0000317	1646.84	-0.0829559	0.135963	-0.610137	0.541771	0.999947	FBgn0000317	CG7595	SO0001217:protein_coding_gene	crinkled	ck
FBgn0000318	4235.01	-0.136314	0.154863	-0.880221	0.378739	0.999947	FBgn0000318	CG11024	SO0001217:protein_coding_gene	clot	cl
FBgn0000319	11267.9	-0.121597	0.116471	-1.04401	0.29648	0.999947	FBgn0000319	CG9012	SO0001217:protein_coding_gene	Clathrin heavy chain	Chc
FBgn0000320	2814.21	-0.0599919	0.200938	-0.298558	0.765277	0.999947	FBgn0000320	CG9554	SO0001217:protein_coding_gene	eyes absent	eya
FBgn0000326	621.679	0.0327057	0.155396	0.210467	0.833303	0.999947	FBgn0000326	CG9858	SO0001217:protein_coding_gene	cricklet	clt
FBgn0000330	898.324	0.0507982	0.0884401	0.57438	0.565711	0.999947	FBgn0000330	CG3035	SO0001217:protein_coding_gene	carmine	cm
FBgn0000337	12.4079	0.106924	0.687745	0.155471	0.87645	0.999947	FBgn0000337	CG1555	SO0001217:protein_coding_gene	cinnabar	cn
FBgn0000339	2083.67	0.0623534	0.188557	0.330687	0.740881	0.999947	FBgn0000339	CG5855	SO0001217:protein_coding_gene	cornichon	cni
FBgn0000346	15395.4	0.0307926	0.163504	0.188329	0.850619	0.999947	FBgn0000346	CG1618	SO0001217:protein_coding_gene	comatose	comt
FBgn0000351	14.4765	-0.284233	0.532972	-0.533299	0.593827	0.999947	FBgn0000351	CG11330	SO0001217:protein_coding_gene	cortex	cort
FBgn0000352	1939.2	-0.0119739	0.11576	-0.103437	0.917616	0.999947	FBgn0000352	CG1708	SO0001217:protein_coding_gene	costa	cos
FBgn0000357	14.8099	-0.0242291	0.765445	-0.0316536	0.974748	0.999947	FBgn0000357	CG6517	SO0001217:protein_coding_gene	Chorion protein 18	Cp18
FBgn0000358	13.1728	-0.6322	0.625323	-1.011	0.312018	0.999947	FBgn0000358	CG6524	SO0001217:protein_coding_gene	Chorion protein 19	Cp19
FBgn0000370	70308.4	0.186656	0.137688	1.35564	0.175214	0.999947	FBgn0000370	CG8669	SO0001217:protein_coding_gene	cryptocephal	crc
FBgn0000376	1250.28	0.11461	0.126916	0.903041	0.366504	0.999947	FBgn0000376	CG2714	SO0001217:protein_coding_gene	cramped	crm
FBgn0000377	634.475	-0.13508	0.114178	-1.18307	0.236781	0.999947	FBgn0000377	CG3193	SO0001217:protein_coding_gene	crooked neck	crn
FBgn0000382	18862.4	0.125037	0.189903	0.658425	0.510265	0.999947	FBgn0000382	CG3954	SO0001217:protein_coding_gene	corkscrew	csw
FBgn0000384	2329.19	0.116933	0.117281	0.997028	0.318751	0.999947	FBgn0000384	CG17678	SO0001217:protein_coding_gene	concertina	cta
FBgn0000392	718.773	0.0863756	1.08053	0.0799382	0.936286	0.999947	FBgn0000392	CG11181	SO0001217:protein_coding_gene	cup	cup
FBgn0000394	1760.03	-0.186509	0.152935	-1.21953	0.222643	0.999947	FBgn0000394	CG12410	SO0001217:protein_coding_gene	crossveinless	cv
FBgn0000404	137.672	0.24898	0.661125	0.376601	0.70647	0.999947	FBgn0000404	CG5940	SO0001217:protein_coding_gene	Cyclin A	CycA
FBgn0000405	124.121	-0.155706	0.934198	-0.166673	0.867627	0.999947	FBgn0000405	CG3510	SO0001217:protein_coding_gene	Cyclin B	CycB
FBgn0000406	29758.5	-0.52548	0.361778	-1.45249	0.146364	0.999947	FBgn0000406	CG13279	SO0001217:protein_coding_gene	Cytochrome b5-related	Cyt-b5-r
FBgn0000411	1417.65	-0.0861805	0.156835	-0.549497	0.582664	0.999947	FBgn0000411	CG5893	SO0001217:protein_coding_gene	Dichaete	D
FBgn0000412	4491.81	-0.146688	0.0963051	-1.52316	0.127718	0.999947	FBgn0000412	CG9745	SO0001217:protein_coding_gene	D1 chromosomal protein	D1
FBgn0000414	8163.35	-0.00807599	0.198662	-0.0406519	0.967573	0.999947	FBgn0000414	CG9695	SO0001217:protein_coding_gene	Disabled	Dab
FBgn0000416	32251.7	-0.00957992	0.187753	-0.051024	0.959306	0.999947	FBgn0000416	CG12070	SO0001217:protein_coding_gene	Saposin-related	Sap-r
FBgn0000422	15684	0.118699	0.244231	0.486011	0.62696	0.999947	FBgn0000422	CG10697	SO0001217:protein_coding_gene	Dopa decarboxylase	Ddc
FBgn0000426	171.667	-0.272477	0.278451	-0.978546	0.327804	0.999947	FBgn0000426	CG16792	SO0001217:protein_coding_gene	Small ribonucleoprotein particle protein SmF	SmF
FBgn0000427	7.24852	0.623918	2.51299	0.248277	0.80392	0.999947	FBgn0000427	CG2175	SO0001217:protein_coding_gene	defective chorion	dec
FBgn0000439	1207.16	-0.270664	0.245889	-1.10075	0.271004	0.999947	FBgn0000439	CG2189	SO0001217:protein_coding_gene	Deformed	Dfd
FBgn0000442	223.095	0.330433	0.234737	1.40767	0.159228	0.999947	FBgn0000442	CG3324	SO0001217:protein_coding_gene	Protein kinase, cGMP-dependent at 21D	Pkg21D
FBgn0000447	683.131	-0.0373927	0.378916	-0.0986833	0.92139	0.999947	FBgn0000447	CG9741	SO0001217:protein_coding_gene	Dihydroorotate dehydrogenase	Dhod
FBgn0000448	7761.91	0.0414734	0.221647	0.187114	0.851571	0.999947	FBgn0000448	CG33183	SO0001217:protein_coding_gene	Hormone receptor 3	Hr3
FBgn0000451	276.438	-0.0246946	0.443802	-0.0556432	0.955626	0.999947	FBgn0000451	CG6611	SO0001217:protein_coding_gene	ectodermal	ect
FBgn0000454	3944.64	-0.0338084	0.174665	-0.193562	0.846519	0.999947	FBgn0000454	CG9285	SO0001217:protein_coding_gene	Dipeptidase B	Dip-B
FBgn0000455	1444.39	0.00516464	0.175615	0.0294089	0.976538	0.999947	FBgn0000455	CG5663	SO0001217:protein_coding_gene	Dipeptidase C	Dip-C
FBgn0000463	466.572	0.00152599	0.159282	0.00958042	0.992356	0.999947	FBgn0000463	CG3619	SO0001217:protein_coding_gene	Delta	Delta
FBgn0000464	15184.8	0.102505	0.213246	0.480688	0.630738	0.999947	FBgn0000464	CG10443	SO0001217:protein_coding_gene	Leukocyte-antigen-related-like	Lar
FBgn0000473	5278.06	0.00202073	0.276622	0.00730503	0.994171	0.999947	FBgn0000473	CG9438	SO0001217:protein_coding_gene	Cytochrome P450 6a2	Cyp6a2
FBgn0000479	21161.9	0.314016	0.267216	1.17514	0.239938	0.999947	FBgn0000479	CG32498	SO0001217:protein_coding_gene	dunce	dnc
FBgn0000482	924.785	0.0285357	0.0931929	0.3062	0.759452	0.999947	FBgn0000482	CG3093	SO0001217:protein_coding_gene	deep orange	dor
FBgn0000489	6374.92	-0.0325157	0.155631	-0.208928	0.834505	0.999947	FBgn0000489	CG6117	SO0001217:protein_coding_gene	Protein kinase, cAMP-dependent, catalytic subunit 3	Pka-C3
FBgn0000490	1710.4	0.0825353	0.16109	0.512356	0.608402	0.999947	FBgn0000490	CG9885	SO0001217:protein_coding_gene	decapentaplegic	dpp
FBgn0000492	1036.67	-0.143582	0.241117	-0.595488	0.551517	0.999947	FBgn0000492	CG1897	SO0001217:protein_coding_gene	Drop	Dr
FBgn0000499	1869.78	-0.0199157	0.126303	-0.157681	0.874708	0.999947	FBgn0000499	CG18361	SO0001217:protein_coding_gene	dishevelled	dsh
FBgn0000500	2057.22	-0.224398	0.191425	-1.17225	0.241096	0.999947	FBgn0000500	CG18090	SO0001217:protein_coding_gene	Drosulfakinin	Dsk
FBgn0000504	2709.94	-0.3308	0.221506	-1.49341	0.135329	0.999947	FBgn0000504	CG11094	SO0001217:protein_coding_gene	doublesex	dsx
FBgn0000520	534.279	0.0206432	0.189287	0.109058	0.913157	0.999947	FBgn0000520	CG2711	SO0001217:protein_coding_gene	deformed wings	dwg
FBgn0000524	588.503	0.192615	0.16971	1.13496	0.25639	0.999947	FBgn0000524	CG3929	SO0001217:protein_coding_gene	deltex	dx
FBgn0000527	3732.94	-0.555632	0.635592	-0.874196	0.382011	0.999947	FBgn0000527	CG3331	SO0001217:protein_coding_gene	ebony	e
FBgn0000529	355.086	-0.186278	0.30492	-0.610907	0.541261	0.999947	FBgn0000529	CG10604	SO0001217:protein_coding_gene	brain-specific homeobox	bsh
FBgn0000533	561.735	-0.192947	0.144888	-1.3317	0.18296	0.999947	FBgn0000533	CG4920	SO0001217:protein_coding_gene	easter	ea
FBgn0000535	8205.12	0.259781	0.280669	0.925578	0.354665	0.999947	FBgn0000535	CG10952	SO0001217:protein_coding_gene	ether a go-go	eag
FBgn0000536	6104.53	-0.150023	0.168928	-0.888086	0.374495	0.999947	FBgn0000536	CG3525	SO0001217:protein_coding_gene	easily shocked	eas
FBgn0000541	8664.16	-0.110122	0.136372	-0.807512	0.419371	0.999947	FBgn0000541	CG32346	SO0001217:protein_coding_gene	Enhancer of bithorax	E(bx)
FBgn0000542	424.439	0.230183	0.259482	0.887087	0.375032	0.999947	FBgn0000542	CG2904	SO0001217:protein_coding_gene	echinus	ec
FBgn0000543	911.972	-0.0215207	0.10888	-0.197654	0.843316	0.999947	FBgn0000543	CG5714	SO0001217:protein_coding_gene	ecdysoneless	ecd
FBgn0000546	4120.18	-0.0195145	0.102972	-0.189513	0.849691	0.999947	FBgn0000546	CG1765	SO0001217:protein_coding_gene	Ecdysone receptor	EcR
FBgn0000547	5951.02	0.0964366	0.105734	0.912068	0.361733	0.999947	FBgn0000547	CG12676	SO0001217:protein_coding_gene	echinoid	ed
FBgn0000551	53.6297	0.199056	0.348177	0.571709	0.567519	0.999947	FBgn0000551	CG7673	SO0001217:protein_coding_gene	Ecdysone-dependent gene 78E	Edg78E
FBgn0000552	4.40601	0.847862	0.840425	1.00885	0.313047	0.999947	FBgn0000552	CG2345	SO0001217:protein_coding_gene	Ecdysone-dependent gene 84A	Edg84A
FBgn0000557	46799.8	0.0316892	0.140143	0.22612	0.821108	0.999947	FBgn0000557	CG1873	SO0001217:protein_coding_gene	eukaryotic translation elongation factor 1 alpha 2	eEF1alpha2
FBgn0000559	144213	0.164591	0.159195	1.03389	0.301186	0.999947	FBgn0000559	CG2238	SO0001217:protein_coding_gene	eukaryotic translation elongation factor 2	eEF2
FBgn0000560	31.5785	0.312193	0.535424	0.583077	0.559842	0.999947	FBgn0000560	CG7383	SO0001217:protein_coding_gene	eagle	eg
FBgn0000562	3833.05	-0.0821143	0.0827585	-0.992217	0.321092	0.999947	FBgn0000562	CG4051	SO0001217:protein_coding_gene	egalitarian	egl
FBgn0000564	16.6623	0.39437	1.34393	0.293446	0.769181	0.999947	FBgn0000564	CG5400	SO0001217:protein_coding_gene	Eclosion hormone	Eh
FBgn0000565	2738.01	-0.226391	0.241119	-0.93892	0.347772	0.999947	FBgn0000565	CG7266	SO0001217:protein_coding_gene	Methionine sulfoxide reductase A	MsrA
FBgn0000566	1204.04	-0.00312628	0.312433	-0.0100062	0.992016	0.999947	FBgn0000566	CG5345	SO0001217:protein_coding_gene	Cystathionine gamma-lyase	Cth
FBgn0000567	1932.09	0.116302	0.137297	0.847085	0.396948	0.999947	FBgn0000567	CG32180	SO0001217:protein_coding_gene	Ecdysone-induced protein 74EF	Eip74EF
FBgn0000568	13221.9	-0.0217404	0.126353	-0.172061	0.863389	0.999947	FBgn0000568	CG8127	SO0001217:protein_coding_gene	Ecdysone-induced protein 75B	Eip75B
FBgn0000575	10992.4	-0.0687622	0.0955191	-0.719879	0.4716	0.999947	FBgn0000575	CG1007	SO0001217:protein_coding_gene	extra macrochaetae	emc
FBgn0000576	174.9	0.135257	0.30673	0.440966	0.659238	0.999947	FBgn0000576	CG2988	SO0001217:protein_coding_gene	empty spiracles	ems
FBgn0000577	184.455	-0.0675402	0.232643	-0.290317	0.771574	0.999947	FBgn0000577	CG9015	SO0001217:protein_coding_gene	engrailed	en
FBgn0000578	2631.38	-0.104508	0.11729	-0.89102	0.372918	0.999947	FBgn0000578	CG15112	SO0001217:protein_coding_gene	enabled	ena
FBgn0000579	56605.2	-0.13001	0.130825	-0.993772	0.320334	0.999947	FBgn0000579	CG17654	SO0001217:protein_coding_gene	Enolase	Eno
FBgn0000581	5196.58	-0.111355	0.115043	-0.967942	0.333073	0.999947	FBgn0000581	CG7776	SO0001217:protein_coding_gene	Enhancer of Polycomb	E(Pc)
FBgn0000588	210.999	0.0740546	0.285998	0.258934	0.795686	0.999947	FBgn0000588	CG14941	SO0001217:protein_coding_gene	extra sexcombs	esc
FBgn0000592	12253.6	-0.668861	0.624167	-1.07161	0.283897	0.999947	FBgn0000592	CG6917	SO0001217:protein_coding_gene	Esterase 6	Est-6
FBgn0000606	6.51569	0.00277503	0.849862	0.00326527	0.997395	0.999947	FBgn0000606	CG2328	SO0001217:protein_coding_gene	even skipped	eve
FBgn0000611	8813.7	-0.0712225	0.0703629	-1.01222	0.311435	0.999947	FBgn0000611	CG8933	SO0001217:protein_coding_gene	extradenticle	exd
FBgn0000615	2176.24	-0.497038	1.4963	-0.332178	0.739755	0.999947	FBgn0000615	CG8994	SO0001217:protein_coding_gene	exuperantia	exu
FBgn0000617	371.225	-0.372555	0.211601	-1.76065	0.0782985	0.999947	FBgn0000617	CG6474	SO0001217:protein_coding_gene	TBP-associated factor 9	Taf9
FBgn0000618	209.293	-0.309015	0.201363	-1.53462	0.124878	0.999947	FBgn0000618	CG15191	SO0001217:protein_coding_gene	enhancer of yellow 2	e(y)2
FBgn0000625	638.335	0.173596	0.239712	0.724189	0.46895	0.999947	FBgn0000625	CG10488	SO0001217:protein_coding_gene	eyegone	eyg
FBgn0000629	974.732	0.0699392	0.125741	0.556217	0.578062	0.999947	FBgn0000629	CG6502	SO0001217:protein_coding_gene	Enhancer of zeste	E(z)
FBgn0000633	4317.67	0.0771983	0.188878	0.40872	0.682745	0.999947	FBgn0000633	CG17716	SO0001217:protein_coding_gene	teiresias	tei
FBgn0000635	7390.61	-0.049788	0.0829782	-0.600014	0.548497	0.999947	FBgn0000635	CG3665	SO0001217:protein_coding_gene	Fasciclin 2	Fas2
FBgn0000636	3418.08	0.108537	0.120962	0.89728	0.369569	0.999947	FBgn0000636	CG5803	SO0001217:protein_coding_gene	Fasciclin 3	Fas3
FBgn0000639	8.32405	0.59626	1.14388	0.52126	0.602185	0.999947	FBgn0000639	CG17285	SO0001217:protein_coding_gene	Fat body protein 1	Fbp1
FBgn0000644	27.6938	0.053838	0.582629	0.0924053	0.926376	0.999947	FBgn0000644	CG4015	SO0001217:protein_coding_gene	Follicle cell protein 3C	Fcp3C
FBgn0000658	187.146	-0.228085	0.270026	-0.844678	0.39829	0.999947	FBgn0000658	CG10917	SO0001217:protein_coding_gene	four-jointed	fj
FBgn0000659	1666.37	-0.0554795	0.134717	-0.411823	0.680469	0.999947	FBgn0000659	CG10002	SO0001217:protein_coding_gene	fork head	fkh
FBgn0000662	3574.94	-0.0186617	0.16031	-0.11641	0.907328	0.999947	FBgn0000662	CG6315	SO0001217:protein_coding_gene	female lethal d	fl(2)d
FBgn0000667	9522.43	0.0195462	0.320663	0.0609556	0.951395	0.999947	FBgn0000667	CG4376	SO0001217:protein_coding_gene	alpha actinin	Actn
FBgn0000709	1471.58	0.138127	0.093324	1.48008	0.138852	0.999947	FBgn0000709	CG1484	SO0001217:protein_coding_gene	flightless I	fliI
FBgn0000711	14129.7	0.158957	0.16034	0.991375	0.321503	0.999947	FBgn0000711	CG2096	SO0001217:protein_coding_gene	flapwing	flw
FBgn0000715	430.906	-0.287673	0.185629	-1.54972	0.121209	0.999947	FBgn0000715	CG2346	SO0001217:protein_coding_gene	FMRFamide	FMRFa
FBgn0000719	2139.69	-0.0177384	0.172876	-0.102608	0.918274	0.999947	FBgn0000719	CG9559	SO0001217:protein_coding_gene	folded gastrulation	fog
FBgn0000721	6703.16	-0.157263	0.156204	-1.00678	0.31404	0.999947	FBgn0000721	CG10033	SO0001217:protein_coding_gene	foraging	for
FBgn0000723	4949.22	0.270766	0.154242	1.75546	0.0791804	0.999947	FBgn0000723	CG8874	SO0001217:protein_coding_gene	FER tyrosine kinase	FER
FBgn0000808	4.79512	-0.183132	1.1576	-0.1582	0.874299	0.999947	FBgn0000808	CG1505	SO0001217:protein_coding_gene	gastrulation-defective	gd
FBgn0000810	1438.67	0.090868	0.124527	0.729704	0.465571	0.999947	FBgn0000810	CG3218	SO0001217:protein_coding_gene	female sterile (1) K10	fs(1)K10
FBgn0000826	24.2178	-0.131094	0.444735	-0.294768	0.768171	0.999947	FBgn0000826	CG11420	SO0001217:protein_coding_gene	pan gu	png
FBgn0000927	19.7345	0.702308	0.534398	1.3142	0.188778	0.999947	FBgn0000927	CG2707	SO0001217:protein_coding_gene	female sterile (1) Young arrest	fs(1)Ya
FBgn0000928	23.949	0.164675	0.565518	0.291193	0.770904	0.999947	FBgn0000928	CG2706	SO0001217:protein_coding_gene	female sterile (1) Yb	fs(1)Yb
FBgn0000964	754.095	-0.190853	0.265252	-0.719514	0.471824	0.999947	FBgn0000964	CG10034	SO0001217:protein_coding_gene	traffic jam	tj
FBgn0001075	321.669	0.197983	0.296402	0.667953	0.504163	0.999947	FBgn0001075	CG3352	SO0001217:protein_coding_gene	fat	ft
FBgn0001077	6.9331	-0.217882	1.23798	-0.175999	0.860295	0.999947	FBgn0001077	CG2047	SO0001217:protein_coding_gene	fushi tarazu	ftz
FBgn0001078	4583.19	-0.100461	0.0919113	-1.09302	0.274386	0.999947	FBgn0001078	CG4059	SO0001217:protein_coding_gene	ftz transcription factor 1	ftz-f1
FBgn0001079	611.919	-0.0205431	0.0884546	-0.232245	0.816348	0.999947	FBgn0001079	CG6551	SO0001217:protein_coding_gene	fused	fu
FBgn0001083	803.789	0.177214	0.284655	0.622557	0.533576	0.999947	FBgn0001083	CG1500	SO0001217:protein_coding_gene	furrowed	fw
FBgn0001084	185.018	0.395399	0.214511	1.84326	0.0652912	0.999947	FBgn0001084	CG13396	SO0001217:protein_coding_gene	fuzzy	fy
FBgn0001085	830.215	-0.00485873	0.13019	-0.0373204	0.97023	0.999947	FBgn0001085	CG17697	SO0001217:protein_coding_gene	frizzled	fz
FBgn0001086	36.2463	-0.344961	1.29092	-0.26722	0.7893	0.999947	FBgn0001086	CG4274	SO0001217:protein_coding_gene	fizzy	fzy
FBgn0001087	4546.83	-0.0448864	0.211662	-0.212066	0.832056	0.999947	FBgn0001087	CG10986	SO0001217:protein_coding_gene	garnet	g
FBgn0001089	655.985	-0.399292	0.304962	-1.30932	0.190427	0.999947	FBgn0001089	CG9092	SO0001217:protein_coding_gene	beta galactosidase	Gal
FBgn0001090	33053.5	-0.251464	0.358015	-0.702384	0.48244	0.999947	FBgn0001090	CG7088	SO0001217:protein_coding_gene	bangles and beads	bnb
FBgn0001091	47346	-0.141971	0.175575	-0.808603	0.418743	0.999947	FBgn0001091	CG12055	SO0001217:protein_coding_gene	Glyceraldehyde 3 phosphate dehydrogenase 1	Gapdh1
FBgn0001092	38586.4	-0.129476	0.0846382	-1.52976	0.126077	0.999947	FBgn0001092	CG8893	SO0001217:protein_coding_gene	Glyceraldehyde 3 phosphate dehydrogenase 2	Gapdh2
FBgn0001098	27147.3	0.128471	0.191932	0.669357	0.503268	0.999947	FBgn0001098	CG5320	SO0001217:protein_coding_gene	Glutamate dehydrogenase	Gdh
FBgn0001099	501.178	-0.253165	0.454923	-0.5565	0.577869	0.999947	FBgn0001099	CG33756	SO0001217:protein_coding_gene	gonadal	gdl
FBgn0001104	1669.01	-0.1473	0.143599	-1.02577	0.304999	0.999947	FBgn0001104	CG10060	SO0001217:protein_coding_gene	G protein alpha i subunit	Galphai
FBgn0001105	18761.7	0.190692	0.145218	1.31314	0.189137	0.999947	FBgn0001105	CG10545	SO0001217:protein_coding_gene	G protein beta-subunit 13F	Gbeta13F
FBgn0001108	2882.77	-0.010003	0.065017	-0.153852	0.877726	0.999947	FBgn0001108	CG9206	SO0001217:protein_coding_gene	Dynactin 1, p150 subunit	DCTN1-p150
FBgn0001112	1398.88	-0.346928	0.531889	-0.652256	0.514236	0.999947	FBgn0001112	CG1152	SO0001217:protein_coding_gene	Glucose dehydrogenase	Gld
FBgn0001114	17962.9	-0.678273	0.405521	-1.67259	0.0944072	0.999947	FBgn0001114	CG9280	SO0001217:protein_coding_gene	Glutactin	Glt
FBgn0001120	9.38629	0.424083	1.25329	0.338374	0.735081	0.999947	FBgn0001120	CG5272	SO0001217:protein_coding_gene	giant nuclei	gnu
FBgn0001122	21384.2	0.0636735	0.13599	0.468221	0.639626	0.999947	FBgn0001122	CG2204	SO0001217:protein_coding_gene	G protein alpha o subunit	Galphao
FBgn0001123	4810.41	-0.0109724	0.0805126	-0.136282	0.891599	0.999947	FBgn0001123	CG2835	SO0001217:protein_coding_gene	G protein alpha s subunit	Galphas
FBgn0001124	12168.5	-0.255845	0.155823	-1.6419	0.100611	0.999947	FBgn0001124	CG8430	SO0001217:protein_coding_gene	Glutamate oxaloacetate transaminase 1	Got1
FBgn0001125	9770.49	-0.302531	0.187017	-1.61766	0.105736	0.999947	FBgn0001125	CG4233	SO0001217:protein_coding_gene	Glutamate oxaloacetate transaminase 2	Got2
FBgn0001128	28902.9	-0.12004	0.185265	-0.647938	0.517025	0.999947	FBgn0001128	CG9042	SO0001217:protein_coding_gene	Glycerol-3-phosphate dehydrogenase 1	Gpdh1
FBgn0001133	706.919	-0.0306259	0.117196	-0.261323	0.793843	0.999947	FBgn0001133	CG33133	SO0001217:protein_coding_gene	grauzone	grau
FBgn0001134	874.787	0.148795	0.295265	0.503938	0.614305	0.999947	FBgn0001134	CG7446	SO0001217:protein_coding_gene	Glycine receptor	Grd
FBgn0001137	989.073	0.211586	0.244444	0.86558	0.38672	0.999947	FBgn0001137	CG17610	SO0001217:protein_coding_gene	gurken	grk
FBgn0001138	574.033	-0.184689	0.243891	-0.757259	0.448895	0.999947	FBgn0001138	CG9656	SO0001217:protein_coding_gene	grain	grn
FBgn0001139	5498.95	0.03912	0.0920135	0.425155	0.670724	0.999947	FBgn0001139	CG8384	SO0001217:protein_coding_gene	groucho	gro
FBgn0001142	8010.27	-0.142567	0.288232	-0.494626	0.620864	0.999947	FBgn0001142	CG2718	SO0001217:protein_coding_gene	Glutamine synthetase 1	Gs1
FBgn0001145	87741.6	-0.0970468	0.290566	-0.333992	0.738386	0.999947	FBgn0001145	CG1743	SO0001217:protein_coding_gene	Glutamine synthetase 2	Gs2
FBgn0001147	42.7443	-0.458294	0.664871	-0.689298	0.490636	0.999947	FBgn0001147	CG2692	SO0001217:protein_coding_gene	gooseberry-neuro	gsb-n
FBgn0001148	9.98847	0.347857	1.10811	0.31392	0.753582	0.999947	FBgn0001148	CG3388	SO0001217:protein_coding_gene	gooseberry	gsb
FBgn0001149	8663.8	-0.0926881	0.224082	-0.413634	0.679142	0.999947	FBgn0001149	CG10045	SO0001217:protein_coding_gene	Glutathione S transferase D1	GstD1
FBgn0001150	459.719	0.0146725	0.447622	0.0327789	0.973851	0.999947	FBgn0001150	CG7952	SO0001217:protein_coding_gene	giant	gt
FBgn0001168	3559.34	-0.115212	0.304066	-0.378906	0.704757	0.999947	FBgn0001168	CG6494	SO0001217:protein_coding_gene	hairy	hry
FBgn0001169	1415.5	0.139452	0.104832	1.33025	0.183436	0.999947	FBgn0001169	CG5460	SO0001217:protein_coding_gene	Hairless	H
FBgn0001170	24.3648	-0.186946	0.494255	-0.378237	0.705255	0.999947	FBgn0001170	CG11607	SO0001217:protein_coding_gene	Homeodomain protein 2.0	H2.0
FBgn0001174	5.897	1.14915	0.963595	1.19256	0.233041	0.999947	FBgn0001174	CG7428	SO0001217:protein_coding_gene	halo	halo
FBgn0001179	621.942	-0.100825	0.20597	-0.489512	0.624479	0.999947	FBgn0001179	CG8019	SO0001217:protein_coding_gene	haywire	hay
FBgn0001180	299.127	-0.070998	0.214497	-0.330998	0.740646	0.999947	FBgn0001180	CG9786	SO0001217:protein_coding_gene	hunchback	hb
FBgn0001185	937.773	-0.0338769	0.0910573	-0.37204	0.709863	0.999947	FBgn0001185	CG4694	SO0001217:protein_coding_gene	hermaphrodite	her
FBgn0001186	20586.1	0.0575058	0.153644	0.374279	0.708197	0.999947	FBgn0001186	CG3001	SO0001217:protein_coding_gene	Hexokinase A	Hex-A
FBgn0001187	3955.84	-0.300882	0.188452	-1.5966	0.110355	0.999947	FBgn0001187	CG8094	SO0001217:protein_coding_gene	Hexokinase C	Hex-C
FBgn0001189	1431.65	-0.0760646	0.176877	-0.430042	0.667165	0.999947	FBgn0001189	CG3095	SO0001217:protein_coding_gene	halfway	hfw
FBgn0001197	2899.47	-0.0897278	0.120705	-0.743366	0.45726	0.999947	FBgn0001197	CG5499	SO0001217:protein_coding_gene	Histone H2A variant	His2Av
FBgn0001202	3004.2	0.00596746	0.13146	0.0453939	0.963793	0.999947	FBgn0001202	CG10653	SO0001217:protein_coding_gene	hook	hook
FBgn0001206	511.904	-0.117602	0.161252	-0.729306	0.465814	0.999947	FBgn0001206	CG1619	SO0001217:protein_coding_gene	Hybrid male rescue	Hmr
FBgn0001208	17501.3	-0.0309457	0.337183	-0.0917772	0.926875	0.999947	FBgn0001208	CG7399	SO0001217:protein_coding_gene	Henna	Hn
FBgn0001215	10711.8	0.128916	0.152539	0.845135	0.398035	0.999947	FBgn0001215	CG9983	SO0001217:protein_coding_gene	Heterogeneous nuclear ribonucleoprotein at 98DE	Hrb98DE
FBgn0001216	1824.43	-0.108513	0.373028	-0.290899	0.771129	0.999947	FBgn0001216	CG8937	SO0001217:protein_coding_gene	Heat shock protein 70 cognate 1	Hsc70-1
FBgn0001217	422.104	0.796475	1.62307	0.49072	0.623624	0.999947	FBgn0001217	CG7756	SO0001217:protein_coding_gene	Heat shock protein 70 cognate 2	Hsc70-2
FBgn0001218	16701.3	-0.071457	0.244435	-0.292336	0.77003	0.999947	FBgn0001218	CG4147	SO0001217:protein_coding_gene	Heat shock protein 70 cognate 3	Hsc70-3
FBgn0001220	7532.32	-0.0590684	0.111192	-0.531229	0.59526	0.999947	FBgn0001220	CG8542	SO0001217:protein_coding_gene	Heat shock protein 70 cognate 5	Hsc70-5
FBgn0001222	2396.31	-0.0156412	0.103978	-0.150428	0.880427	0.999947	FBgn0001222	CG5748	SO0001217:protein_coding_gene	Heat shock factor	Hsf
FBgn0001223	399.29	0.140169	0.685515	0.204472	0.837985	0.999947	FBgn0001223	CG4460	SO0001217:protein_coding_gene	Heat shock protein 22	Hsp22
FBgn0001224	416.431	-0.0288609	0.401851	-0.0718199	0.942745	0.999947	FBgn0001224	CG4463	SO0001217:protein_coding_gene	Heat shock protein 23	Hsp23
FBgn0001225	598.78	0.0108628	0.565499	0.0192092	0.984674	0.999947	FBgn0001225	CG4183	SO0001217:protein_coding_gene	Heat shock protein 26	Hsp26
FBgn0001226	286.744	0.0630823	0.622474	0.101341	0.919279	0.999947	FBgn0001226	CG4466	SO0001217:protein_coding_gene	Heat shock protein 27	Hsp27
FBgn0001227	877.671	-0.218222	0.17293	-1.26191	0.206981	0.999947	FBgn0001227	CG4167	SO0001217:protein_coding_gene	Heat shock gene 67Ba	Hsp67Ba
FBgn0001228	114.91	-1.05029	2.76167	-0.380308	0.703717	0.999947	FBgn0001228	CG4456	SO0001217:protein_coding_gene	-	CG4456
FBgn0001229	694.684	-0.101936	0.228814	-0.445499	0.655959	0.999947	FBgn0001229	CG4190	SO0001217:protein_coding_gene	Heat shock gene 67Bc	Hsp67Bc
FBgn0001230	610.675	-0.413257	0.24505	-1.68642	0.0917143	0.999947	FBgn0001230	CG5436	SO0001217:protein_coding_gene	Heat shock protein 68	Hsp68
FBgn0001233	22396.5	-0.093575	0.209219	-0.447258	0.654689	0.999947	FBgn0001233	CG1242	SO0001217:protein_coding_gene	Heat shock protein 83	Hsp83
FBgn0001234	11836.4	0.146242	0.214424	0.682025	0.495223	0.999947	FBgn0001234	CR31400	SO0002127:lncRNA_gene	Heat shock RNA omega	lncRNA:Hsromega
FBgn0001235	17871.5	0.111952	0.198121	0.565072	0.572025	0.999947	FBgn0001235	CG17117	SO0001217:protein_coding_gene	homothorax	hth
FBgn0001247	4152.22	-0.000776223	0.0688415	-0.0112755	0.991004	0.999947	FBgn0001247	CG5517	SO0001217:protein_coding_gene	Insulin degrading metalloproteinase	Ide
FBgn0001248	22541.7	-0.161359	0.262758	-0.614096	0.539152	0.999947	FBgn0001248	CG7176	SO0001217:protein_coding_gene	Isocitrate dehydrogenase	Idh
FBgn0001250	3700.23	-0.00546096	0.15047	-0.0362926	0.971049	0.999947	FBgn0001250	CG9623	SO0001217:protein_coding_gene	inflated	if
FBgn0001253	368.99	0.0243029	0.459645	0.0528731	0.957833	0.999947	FBgn0001253	CG32356	SO0001217:protein_coding_gene	Ecdysone-inducible gene E1	ImpE1
FBgn0001255	18.4476	-0.237608	0.439807	-0.540255	0.589021	0.999947	FBgn0001255	CG2723	SO0001217:protein_coding_gene	Ecdysone-inducible gene E3	ImpE3
FBgn0001256	112.222	-0.254611	0.459647	-0.553929	0.579628	0.999947	FBgn0001256	CG10717	SO0001217:protein_coding_gene	Ecdysone-inducible gene L1	ImpL1
FBgn0001258	967.847	0.0166322	0.289984	0.0573555	0.954262	0.999947	FBgn0001258	CG10160	SO0001217:protein_coding_gene	Lactate dehydrogenase	Ldh
FBgn0001259	137.145	0.137929	0.263414	0.523619	0.600544	0.999947	FBgn0001259	CG16993	SO0001217:protein_coding_gene	inturned	in
FBgn0001263	24504	0.0152948	0.206469	0.0740779	0.940948	0.999947	FBgn0001263	CG3504	SO0001217:protein_coding_gene	inactivation no afterpotential D	inaD
FBgn0001269	164.002	-0.0687571	0.235043	-0.292529	0.769882	0.999947	FBgn0001269	CG17835	SO0001217:protein_coding_gene	invected	inv
FBgn0001276	429.474	-0.0160154	0.154667	-0.103547	0.917529	0.999947	FBgn0001276	CG13201	SO0001217:protein_coding_gene	intersex	ix
FBgn0001280	708.066	-0.227496	0.308853	-0.736584	0.461375	0.999947	FBgn0001280	CG7933	SO0001217:protein_coding_gene	janus A	janA
FBgn0001281	411.397	-1.52268	2.81151	-0.541587	0.588103	0.999947	FBgn0001281	CG7931	SO0001217:protein_coding_gene	janus B	janB
FBgn0001285	204.898	1.15305	1.44101	0.800168	0.423613	0.999947	FBgn0001285	CG8579	SO0001217:protein_coding_gene	Jonah 44E	Jon44E
FBgn0001291	2129.27	-0.0657308	0.147399	-0.445939	0.655641	0.999947	FBgn0001291	CG2275	SO0001217:protein_coding_gene	Jun-related antigen	Jra
FBgn0001296	2250.84	0.125249	0.231279	0.541547	0.588131	0.999947	FBgn0001296	CG12286	SO0001217:protein_coding_gene	karmoisin	kar
FBgn0001297	10506.2	0.0486352	0.169174	0.287485	0.773741	0.999947	FBgn0001297	CG33956	SO0001217:protein_coding_gene	kayak	kay
FBgn0001301	1684.37	0.224075	0.118177	1.89609	0.0579477	0.999947	FBgn0001301	CG7210	SO0001217:protein_coding_gene	kelch	kel
FBgn0001308	4220.64	-0.0926855	0.101502	-0.913141	0.361169	0.999947	FBgn0001308	CG7765	SO0001217:protein_coding_gene	Kinesin heavy chain	Khc
FBgn0001311	150.11	0.0757017	0.855642	0.0884736	0.9295	0.999947	FBgn0001311	CG2666	SO0001217:protein_coding_gene	krotzkopf verkehrt	kkv
FBgn0001313	23.7224	-0.00551427	4.59187	-0.00120088	0.999042	0.999947	FBgn0001313	CG17866	SO0001217:protein_coding_gene	male fertility factor kl2	kl-2
FBgn0001316	5246.42	0.121916	0.174765	0.697597	0.485429	0.999947	FBgn0001316	CG17046	SO0001217:protein_coding_gene	klarsicht	klar
FBgn0001319	861.362	-0.0105934	0.156973	-0.0674853	0.946195	0.999947	FBgn0001319	CG10197	SO0001217:protein_coding_gene	knot	kn
FBgn0001320	772.091	-0.1752	0.139122	-1.25933	0.207911	0.999947	FBgn0001320	CG4717	SO0001217:protein_coding_gene	knirps	kni
FBgn0001321	135.713	-0.133997	0.227884	-0.588006	0.556528	0.999947	FBgn0001321	CG6217	SO0001217:protein_coding_gene	knickkopf	knk
FBgn0001323	763.612	-0.0791524	0.162998	-0.485604	0.627248	0.999947	FBgn0001323	CG4761	SO0001217:protein_coding_gene	knirps-like	knrl
FBgn0001324	1399.38	-0.181765	0.129041	-1.40859	0.158958	0.999947	FBgn0001324	CG8491	SO0001217:protein_coding_gene	kohtalo	kto
FBgn0001325	204.335	0.126886	0.14521	0.873813	0.38222	0.999947	FBgn0001325	CG3340	SO0001217:protein_coding_gene	Kruppel	Kr
FBgn0001330	315.373	-0.123134	0.150894	-0.816029	0.414483	0.999947	FBgn0001330	CG3228	SO0001217:protein_coding_gene	kurz	kz
FBgn0001341	409.606	-0.138987	0.161936	-0.858287	0.390734	0.999947	FBgn0001341	CG6189	SO0001217:protein_coding_gene	MYB binding protein 1a	Mybbp1A
FBgn0001404	6899.41	0.0616087	0.0996136	0.618477	0.536261	0.999947	FBgn0001404	CG9659	SO0001217:protein_coding_gene	egghead	egh
FBgn0001491	763.471	-0.130772	0.16668	-0.78457	0.432706	0.999947	FBgn0001491	CG1639	SO0001217:protein_coding_gene	lethal (1) 10Bb	l(1)10Bb
FBgn0001565	3241.18	0.323171	0.17074	1.89277	0.0583878	0.999947	FBgn0001565	CG1666	SO0001217:protein_coding_gene	DEAD-box helicase 56	Ddx56
FBgn0001612	776.951	0.120628	0.1072	1.12526	0.260478	0.999947	FBgn0001612	CG10988	SO0001217:protein_coding_gene	Gamma-tubulin ring protein 91	Grip91
FBgn0001624	17162.4	0.0924732	0.214287	0.431538	0.666077	0.999947	FBgn0001624	CG1725	SO0001217:protein_coding_gene	discs large 1	dlg1
FBgn0001941	2518.86	0.056354	0.215598	0.261384	0.793796	0.999947	FBgn0001941	CG9078	SO0001217:protein_coding_gene	infertile crescent	ifc
FBgn0001942	82677.8	0.0550871	0.1505	0.366028	0.714344	0.999947	FBgn0001942	CG9075	SO0001217:protein_coding_gene	eukaryotic translation initiation factor 4A	eIF4A
FBgn0001961	3014.25	0.112761	0.135165	0.834242	0.404145	0.999947	FBgn0001961	CG8978	SO0001217:protein_coding_gene	Actin-related protein 2/3 complex, subunit 1	Arpc1
FBgn0001965	3387.57	0.00060683	0.114589	0.0052957	0.995775	0.999947	FBgn0001965	CG7793	SO0001217:protein_coding_gene	Son of sevenless	Sos
FBgn0001970	435.43	0.134481	0.1585	0.848463	0.39618	0.999947	FBgn0001970	CG7480	SO0001217:protein_coding_gene	Polypeptide N-acetylgalactosaminyltransferase 35A	Pgant35A
FBgn0001977	816.428	-0.0259801	0.157279	-0.165184	0.868799	0.999947	FBgn0001977	CG4180	SO0001217:protein_coding_gene	Cytokine induced apoptosis inhibitor 1	CIAPIN1
FBgn0001978	1710.63	0.151308	0.114658	1.31964	0.186954	0.999947	FBgn0001978	CG3647	SO0001217:protein_coding_gene	shuttle craft	stc
FBgn0001986	634.865	-0.0864264	0.166326	-0.519622	0.603327	0.999947	FBgn0001986	CG4152	SO0001217:protein_coding_gene	Mtr4 helicase	Mtr4
FBgn0001987	1319.01	-0.0051001	0.272534	-0.0187136	0.98507	0.999947	FBgn0001987	CG3903	SO0001217:protein_coding_gene	Gliotactin	Gli
FBgn0001989	4629.7	-0.0819545	0.130503	-0.627988	0.530012	0.999947	FBgn0001989	CG13240	SO0001217:protein_coding_gene	NADH dehydrogenase (ubiquinone) B17 subunit	ND-B17
FBgn0001990	385.789	0.052752	0.115887	0.455204	0.648962	0.999947	FBgn0001990	CG4148	SO0001217:protein_coding_gene	weckle	wek
FBgn0001991	12434.8	0.130374	0.271505	0.480192	0.631091	0.999947	FBgn0001991	CG4894	SO0001217:protein_coding_gene	Ca[2+]-channel protein alpha[[1]] subunit D	Ca-alpha1D
FBgn0001992	4.58952	1.32909	1.25527	1.05882	0.289684	0.999947	FBgn0001992	CG4163	SO0001217:protein_coding_gene	Cytochrome P450 303a1	Cyp303a1
FBgn0001994	4787.81	0.0517916	0.142501	0.363446	0.716272	0.999947	FBgn0001994	CG7664	SO0001217:protein_coding_gene	cropped	crp
FBgn0001995	788.518	-0.076228	0.0811749	-0.939058	0.347701	0.999947	FBgn0001995	CG5818	SO0001217:protein_coding_gene	mitochondrial ribosomal protein L4	mRpL4
FBgn0002021	985.364	-0.097997	0.112579	-0.870473	0.384042	0.999947	FBgn0002021	CG10655	SO0001217:protein_coding_gene	lethal (2) 37Bb	l(2)37Bb
FBgn0002022	1488.12	-0.177686	0.269275	-0.659867	0.509339	0.999947	FBgn0002022	CG10449	SO0001217:protein_coding_gene	Catecholamines up	Catsup
FBgn0002023	883.098	0.0336522	0.176494	0.19067	0.848784	0.999947	FBgn0002023	CG10699	SO0001217:protein_coding_gene	Lim3	Lim3
FBgn0002031	2981.5	-0.0123403	0.146208	-0.0844022	0.932737	0.999947	FBgn0002031	CG10691	SO0001217:protein_coding_gene	Prohibitin 1	Phb1
FBgn0002036	2402.27	0.140279	0.193444	0.725169	0.468348	0.999947	FBgn0002036	CG10561	SO0001217:protein_coding_gene	-	CG10561
FBgn0002044	3882.68	-0.0280719	0.0978505	-0.286886	0.7742	0.999947	FBgn0002044	CG10084	SO0001217:protein_coding_gene	second mitotic wave missing	swm
FBgn0002069	1920.57	0.0962256	0.204018	0.471652	0.637175	0.999947	FBgn0002069	CG3821	SO0001217:protein_coding_gene	Aspartyl-tRNA synthetase	AspRS
FBgn0002121	2674.02	0.191854	0.114512	1.6754	0.0938549	0.999947	FBgn0002121	CG2671	SO0001217:protein_coding_gene	lethal (2) giant larvae	l(2)gl
FBgn0002174	1669.81	-0.160491	0.222341	-0.721823	0.470403	0.999947	FBgn0002174	CG5504	SO0001217:protein_coding_gene	-	CG5504
FBgn0002283	931.615	-0.0830203	0.100903	-0.822777	0.410635	0.999947	FBgn0002283	CG4195	SO0001217:protein_coding_gene	lethal (3) 73Ah	l(3)73Ah
FBgn0002284	1816.98	-0.136716	0.185747	-0.736035	0.461709	0.999947	FBgn0002284	CG4097	SO0001217:protein_coding_gene	Proteasome beta6 subunit	Prosbeta6
FBgn0002306	1851.15	-0.126286	0.165393	-0.763555	0.445133	0.999947	FBgn0002306	CG2507	SO0001217:protein_coding_gene	stranded at second	sas
FBgn0002354	462.974	0.10335	0.144442	0.71551	0.474294	0.999947	FBgn0002354	CG7620	SO0001217:protein_coding_gene	lethal (3) 87Df	l(3)87Df
FBgn0002413	6135.9	0.06895	0.132822	0.519115	0.603681	0.999947	FBgn0002413	CG2048	SO0001217:protein_coding_gene	discs overgrown	dco
FBgn0002431	6586.33	-0.112402	0.0967435	-1.16186	0.245293	0.999947	FBgn0002431	CG9484	SO0001217:protein_coding_gene	hyperplastic discs	hyd
FBgn0002440	4.58516	1.16474	1.04669	1.11278	0.265802	0.999947	FBgn0002440	CG12755	SO0001217:protein_coding_gene	lethal (3) malignant blood neoplasm	l(3)mbn
FBgn0002441	1792.91	0.0184902	0.0871568	0.212149	0.831991	0.999947	FBgn0002441	CG5954	SO0001217:protein_coding_gene	lethal (3) malignant brain tumor	l(3)mbt
FBgn0002466	35.182	-0.00714393	0.874147	-0.00817246	0.993479	0.999947	FBgn0002466	CG10522	SO0001217:protein_coding_gene	sticky	sti
FBgn0002521	4443.13	-0.0395183	0.14776	-0.267449	0.789123	0.999947	FBgn0002521	CG17743	SO0001217:protein_coding_gene	pleiohomeotic	pho
FBgn0002522	160.34	-0.0815563	0.214045	-0.381025	0.703185	0.999947	FBgn0002522	CG1264	SO0001217:protein_coding_gene	labial	lab
FBgn0002524	1651.33	0.110093	0.0762931	1.44303	0.149011	0.999947	FBgn0002524	CG4162	SO0001217:protein_coding_gene	lace	lace
FBgn0002525	1830.26	-0.113908	0.140004	-0.813611	0.415868	0.999947	FBgn0002525	CG6944	SO0001217:protein_coding_gene	Lamin	Lam
FBgn0002526	857.456	-0.537323	0.475465	-1.1301	0.258434	0.999947	FBgn0002526	CG10236	SO0001217:protein_coding_gene	Laminin A	LanA
FBgn0002531	5.21435	-0.765233	0.803832	-0.951981	0.341107	0.999947	FBgn0002531	CG11650	SO0001217:protein_coding_gene	Larval cuticle protein 1	Lcp1
FBgn0002534	13.1855	0.412455	0.644125	0.640335	0.521955	0.999947	FBgn0002534	CG2043	SO0001217:protein_coding_gene	Larval cuticle protein 3	Lcp3
FBgn0002535	3.03376	2.75039	1.73661	1.58377	0.113247	0.999947	FBgn0002535	CG2044	SO0001217:protein_coding_gene	Larval cuticle protein 4	Lcp4
FBgn0002542	167.511	0.10237	0.421723	0.242742	0.808205	0.999947	FBgn0002542	CG2684	SO0001217:protein_coding_gene	lodestar	lds
FBgn0002543	774.536	-0.0420873	0.166485	-0.252799	0.800423	0.999947	FBgn0002543	CG5481	SO0001217:protein_coding_gene	roundabout 2	robo2
FBgn0002552	778.763	0.123487	0.0970981	1.27177	0.203454	0.999947	FBgn0002552	CG11770	SO0001217:protein_coding_gene	lines	lin
FBgn0002562	66.9351	-1.04254	1.14396	-0.911344	0.362114	0.999947	FBgn0002562	CG2559	SO0001217:protein_coding_gene	Larval serum protein 1 alpha	Lsp1alpha
FBgn0002563	711.174	-0.872543	1.22968	-0.709571	0.47797	0.999947	FBgn0002563	CG4178	SO0001217:protein_coding_gene	Larval serum protein 1 beta	Lsp1beta
FBgn0002564	10.1619	0.813296	0.8708	0.933964	0.350323	0.999947	FBgn0002564	CG6821	SO0001217:protein_coding_gene	Larval serum protein 1 gamma	Lsp1gamma
FBgn0002565	61905.2	-0.360858	0.799741	-0.451219	0.651832	0.999947	FBgn0002565	CG6806	SO0001217:protein_coding_gene	Larval serum protein 2	Lsp2
FBgn0002566	3429.77	0.00897427	0.103564	0.086654	0.930947	0.999947	FBgn0002566	CG18028	SO0001217:protein_coding_gene	light	lt
FBgn0002567	20204.8	0.0877243	0.304737	0.287869	0.773447	0.999947	FBgn0002567	CG8024	SO0001217:protein_coding_gene	Rab32	Rab32
FBgn0002569	290.883	-0.265095	1.36712	-0.193908	0.846248	0.999947	FBgn0002569	CG8694	SO0001217:protein_coding_gene	Maltase A2	Mal-A2
FBgn0002570	3830.86	-0.280809	0.816112	-0.344082	0.730785	0.999947	FBgn0002570	CG8696	SO0001217:protein_coding_gene	Maltase A1	Mal-A1
FBgn0002571	529.283	0.691971	1.94981	0.354892	0.72267	0.999947	FBgn0002571	CG8695	SO0001217:protein_coding_gene	Maltase A3	Mal-A3
FBgn0002573	48.0248	0.418335	0.338106	1.23729	0.21598	0.999947	FBgn0002573	CG32120	SO0001217:protein_coding_gene	senseless	sens
FBgn0002576	626.867	0.146927	0.22771	0.645239	0.518773	0.999947	FBgn0002576	CG1689	SO0001217:protein_coding_gene	lozenge	lz
FBgn0002577	16.1766	-0.99811	0.670616	-1.48835	0.136659	0.999947	FBgn0002577	CG9369	SO0001217:protein_coding_gene	miniature	m
FBgn0002578	15.0267	1.66693	1.60361	1.03949	0.298578	0.999947	FBgn0002578	CG8342	SO0001217:protein_coding_gene	Kazal-type protease inhibitor m1	Kaz-m1
FBgn0002579	34701.5	-0.153871	0.143614	-1.07141	0.283983	0.999947	FBgn0002579	CG7622	SO0001217:protein_coding_gene	Ribosomal protein L36	RpL36
FBgn0002590	31558	0.0103217	0.194887	0.0529625	0.957762	0.999947	FBgn0002590	CG8922	SO0001217:protein_coding_gene	Ribosomal protein S5a	RpS5a
FBgn0002592	85.7893	-0.0055625	0.325875	-0.0170694	0.986381	0.999947	FBgn0002592	CG6104	SO0001217:protein_coding_gene	Enhancer of split m2, Bearded family member	E(spl)m2-BFM
FBgn0002593	30089.4	0.0085888	0.204016	0.0420987	0.96642	0.999947	FBgn0002593	CG4087	SO0001217:protein_coding_gene	Ribosomal protein LP1	RpLP1
FBgn0002609	110.95	-0.13976	0.341983	-0.408676	0.682777	0.999947	FBgn0002609	CG8346	SO0001217:protein_coding_gene	Enhancer of split m3, helix-loop-helix	E(spl)m3-HLH
FBgn0002622	32286.9	-0.0461464	0.189672	-0.243296	0.807776	0.999947	FBgn0002622	CG6779	SO0001217:protein_coding_gene	Ribosomal protein S3	RpS3
FBgn0002626	27480.5	-0.105544	0.200344	-0.526816	0.598322	0.999947	FBgn0002626	CG7939	SO0001217:protein_coding_gene	Ribosomal protein L32	RpL32
FBgn0002638	927.324	-0.12233	0.134473	-0.909695	0.362983	0.999947	FBgn0002638	CG10480	SO0001217:protein_coding_gene	Regulator of chromosome condensation 1	Rcc1
FBgn0002641	415.329	0.121949	0.199645	0.610828	0.541313	0.999947	FBgn0002641	CG1692	SO0001217:protein_coding_gene	maroon-like	mal
FBgn0002643	5327.05	0.0143783	0.130056	0.110554	0.91197	0.999947	FBgn0002643	CG8118	SO0001217:protein_coding_gene	mastermind	mam
FBgn0002645	5321.3	0.0468822	0.117909	0.397615	0.690914	0.999947	FBgn0002645	CG1483	SO0001217:protein_coding_gene	Microtubule-associated protein 205	Map205
FBgn0002673	123.283	-0.053747	0.742378	-0.0723984	0.942285	0.999947	FBgn0002673	CG4965	SO0001217:protein_coding_gene	twine	twe
FBgn0002707	375.594	0.146534	0.166413	0.880543	0.378565	0.999947	FBgn0002707	CG3697	SO0001217:protein_coding_gene	meiotic 9	mei-9
FBgn0002709	446.538	0.391145	0.590207	0.662726	0.507506	0.999947	FBgn0002709	CG8923	SO0001217:protein_coding_gene	meiotic 218	mei-218
FBgn0002715	151.105	0.263822	0.611434	0.431481	0.666119	0.999947	FBgn0002715	CG5303	SO0001217:protein_coding_gene	meiotic from via Salaria 332	mei-S332
FBgn0002716	24.6246	-0.471441	0.414443	-1.13753	0.255317	0.999947	FBgn0002716	CG7753	SO0001217:protein_coding_gene	meiotic W68	mei-W68
FBgn0002719	23153.3	-0.448758	0.257525	-1.74258	0.0814064	0.999947	FBgn0002719	CG10120	SO0001217:protein_coding_gene	Malic enzyme	Men
FBgn0002723	1908.01	0.0465049	0.127639	0.364346	0.7156	0.999947	FBgn0002723	CG1705	SO0001217:protein_coding_gene	Methoprene-tolerant	Met
FBgn0002732	10.997	0.207105	0.670461	0.3089	0.757398	0.999947	FBgn0002732	CG8337	SO0001217:protein_coding_gene	Enhancer of split malpha, Bearded family member	E(spl)malpha-BFM
FBgn0002733	282.618	-0.225942	0.219281	-1.03038	0.302833	0.999947	FBgn0002733	CG14548	SO0001217:protein_coding_gene	Enhancer of split mbeta, helix-loop-helix	E(spl)mbeta-HLH
FBgn0002736	848.719	-0.0912212	0.116118	-0.785588	0.432109	0.999947	FBgn0002736	CG9401	SO0001217:protein_coding_gene	mago nashi	mago
FBgn0002772	16046.4	-0.071204	0.448031	-0.158926	0.873727	0.999947	FBgn0002772	CG5596	SO0001217:protein_coding_gene	Myosin alkali light chain 1	Mlc1
FBgn0002773	49218	-0.0449375	0.421076	-0.106721	0.915011	0.999947	FBgn0002773	CG2184	SO0001217:protein_coding_gene	Myosin light chain 2	Mlc2
FBgn0002774	3816.19	0.123392	0.12466	0.989823	0.32226	0.999947	FBgn0002774	CG11680	SO0001217:protein_coding_gene	maleless	mle
FBgn0002775	479.393	0.0673618	0.14136	0.476527	0.633699	0.999947	FBgn0002775	CG8631	SO0001217:protein_coding_gene	male-specific lethal 3	msl-3
FBgn0002778	1491.56	-0.135749	0.205784	-0.659667	0.509467	0.999947	FBgn0002778	CG3297	SO0001217:protein_coding_gene	minidiscs	mnd
FBgn0002780	2399.14	-0.0466775	0.133898	-0.348604	0.727386	0.999947	FBgn0002780	CG2050	SO0001217:protein_coding_gene	modulo	mod
FBgn0002781	7436.81	-0.0428123	0.132713	-0.322592	0.747004	0.999947	FBgn0002781	CG32491	SO0001217:protein_coding_gene	modifier of mdg4	mod(mdg4)
FBgn0002783	2483.25	-0.0662878	0.103205	-0.642295	0.520682	0.999947	FBgn0002783	CG18740	SO0001217:protein_coding_gene	moira	mor
FBgn0002787	2141.38	-0.0476484	0.100474	-0.474236	0.635331	0.999947	FBgn0002787	CG3416	SO0001217:protein_coding_gene	Regulatory particle non-ATPase 8	Rpn8
FBgn0002789	5977.34	0.00721781	0.252359	0.0286013	0.977183	0.999947	FBgn0002789	CG4696	SO0001217:protein_coding_gene	Muscle protein 20	Mp20
FBgn0002791	564.686	0.0992636	0.147629	0.672387	0.501337	0.999947	FBgn0002791	CG3060	SO0001217:protein_coding_gene	morula	mr
FBgn0002838	6.78078	-0.967437	3.5226	-0.274637	0.783595	0.999947	FBgn0002838	CG14251	SO0001217:protein_coding_gene	male sterile (3) K81	ms(3)K81
FBgn0002842	27.1924	1.79964	3.91968	0.459128	0.646142	0.999947	FBgn0002842	CG11308	SO0001217:protein_coding_gene	spermatocyte arrest	sa
FBgn0002856	269.845	0.698237	3.00132	0.232643	0.816039	0.999947	FBgn0002856	CG9024	SO0001217:protein_coding_gene	Accessory gland protein 26Ab	Acp26Ab
FBgn0002862	1121.62	-0.835025	1.89156	-0.441448	0.658889	0.999947	FBgn0002862	CG17956	SO0001217:protein_coding_gene	Male-specific RNA 87F	Mst87F
FBgn0002863	1919.91	0.028133	2.66846	0.0105428	0.991588	0.999947	FBgn0002863	CG17924	SO0001217:protein_coding_gene	Accessory gland protein 95EF	Acp95EF
FBgn0002865	2310.74	-1.23671	2.70349	-0.457448	0.647349	0.999947	FBgn0002865	CG11719	SO0001217:protein_coding_gene	Male-specific RNA 98Ca	Mst98Ca
FBgn0002868	15033.5	-0.63825	0.352795	-1.80912	0.0704322	0.999947	FBgn0002868	CG9470	SO0001217:protein_coding_gene	Metallothionein A	MtnA
FBgn0002869	19.3009	0.0327188	1.75766	0.018615	0.985148	0.999947	FBgn0002869	CG4312	SO0001217:protein_coding_gene	Metallothionein B	MtnB
FBgn0002872	278.46	0.0630551	0.180033	0.350241	0.726158	0.999947	FBgn0002872	CG1960	SO0001217:protein_coding_gene	mutator 2	mu2
FBgn0002873	256.612	-0.343425	1.10402	-0.311068	0.755749	0.999947	FBgn0002873	CG12047	SO0001217:protein_coding_gene	mushroom body defect	mud
FBgn0002878	259.41	-0.184262	0.159634	-1.15428	0.248384	0.999947	FBgn0002878	CG11156	SO0001217:protein_coding_gene	mutagen-sensitive 101	mus101
FBgn0002887	487.123	-0.022057	0.14764	-0.149397	0.881241	0.999947	FBgn0002887	CG10890	SO0001217:protein_coding_gene	mutagen-sensitive 201	mus201
FBgn0002891	368.251	0.125814	0.186137	0.67592	0.499091	0.999947	FBgn0002891	CG1925	SO0001217:protein_coding_gene	DNA polymerase zeta subunit 1	PolZ1
FBgn0002899	78.6836	-0.230883	0.447905	-0.515473	0.606223	0.999947	FBgn0002899	CG7972	SO0001217:protein_coding_gene	mutagen-sensitive 301	mus301
FBgn0002901	155.858	-0.167512	0.174784	-0.958393	0.337864	0.999947	FBgn0002901	CG7347	SO0001217:protein_coding_gene	mutagen-sensitive 304	mus304
FBgn0002905	183.654	0.108077	0.257205	0.420196	0.674342	0.999947	FBgn0002905	CG6019	SO0001217:protein_coding_gene	DNA polymerase theta	PolQ
FBgn0002906	345.117	0.0644862	0.245346	0.262837	0.792676	0.999947	FBgn0002906	CG6920	SO0001217:protein_coding_gene	Bloom syndrome helicase	Blm
FBgn0002914	2771.18	-0.106609	0.156275	-0.682187	0.49512	0.999947	FBgn0002914	CG9045	SO0001217:protein_coding_gene	Myb oncogene-like	Myb
FBgn0002917	7079.15	0.112963	0.209922	0.538121	0.590494	0.999947	FBgn0002917	CG1517	SO0001217:protein_coding_gene	narrow abdomen	na
FBgn0002921	259668	-0.0278414	0.222079	-0.125367	0.900233	0.999947	FBgn0002921	CG5670	SO0001217:protein_coding_gene	Na pump alpha subunit	Atpalpha
FBgn0002922	40.0152	-0.284351	0.459602	-0.618689	0.536121	0.999947	FBgn0002922	CG10250	SO0001217:protein_coding_gene	nautilus	nau
FBgn0002924	177.685	0.243599	0.308578	0.789424	0.429864	0.999947	FBgn0002924	CG7831	SO0001217:protein_coding_gene	non-claret disjunctional	ncd
FBgn0002930	9267.89	-0.118221	0.189805	-0.622857	0.533378	0.999947	FBgn0002930	CG1857	SO0001217:protein_coding_gene	necrotic	nec
FBgn0002931	255.579	-0.0548217	0.301803	-0.181647	0.85586	0.999947	FBgn0002931	CG11450	SO0001217:protein_coding_gene	net	net
FBgn0002932	829.525	0.0237228	0.0977714	0.242635	0.808288	0.999947	FBgn0002932	CG11988	SO0001217:protein_coding_gene	neuralized	neur
FBgn0002937	4893.6	0.0875178	0.314993	0.277841	0.781135	0.999947	FBgn0002937	CG9347	SO0001217:protein_coding_gene	neither inactivation nor afterpotential B	ninaB
FBgn0002938	103476	0.045326	0.206387	0.219616	0.82617	0.999947	FBgn0002938	CG5125	SO0001217:protein_coding_gene	neither inactivation nor afterpotential C	ninaC
FBgn0002939	417.721	-0.607714	0.678471	-0.895711	0.370407	0.999947	FBgn0002939	CG31783	SO0001217:protein_coding_gene	neither inactivation nor afterpotential D	ninaD
FBgn0002940	1.24064e+06	0.109007	0.200281	0.544272	0.586254	0.999947	FBgn0002940	CG4550	SO0001217:protein_coding_gene	neither inactivation nor afterpotential E	ninaE
FBgn0002941	275.795	-0.0982729	0.228875	-0.429373	0.667652	0.999947	FBgn0002941	CG6534	SO0001217:protein_coding_gene	slouch	slou
FBgn0002945	1767.26	-0.0116862	0.121011	-0.0965711	0.923067	0.999947	FBgn0002945	CG11614	SO0001217:protein_coding_gene	naked cuticle	nkd
FBgn0002948	826.332	0.102581	0.173975	0.589632	0.555438	0.999947	FBgn0002948	CG1763	SO0001217:protein_coding_gene	no distributive disjunction	nod
FBgn0002962	4.73257	1.35234	2.18927	0.617709	0.536767	0.999947	FBgn0002962	CG5637	SO0001217:protein_coding_gene	nanos	nanos
FBgn0002973	4238.12	0.0809393	0.100415	0.806051	0.420214	0.999947	FBgn0002973	CG3779	SO0001217:protein_coding_gene	numb	numb
FBgn0002985	159.95	-0.110442	0.227961	-0.484479	0.628046	0.999947	FBgn0002985	CG3851	SO0001217:protein_coding_gene	odd skipped	odd
FBgn0002989	171.461	-0.210983	0.203769	-1.0354	0.300483	0.999947	FBgn0002989	CG3736	SO0001217:protein_coding_gene	okra	okr
FBgn0003002	401.917	-0.149288	0.196075	-0.761383	0.446429	0.999947	FBgn0003002	CG1133	SO0001217:protein_coding_gene	odd paired	opa
FBgn0003008	661.65	0.0524957	0.125865	0.417079	0.67662	0.999947	FBgn0003008	CG3029	SO0001217:protein_coding_gene	orange	or
FBgn0003011	1730.31	0.13394	0.210916	0.63504	0.525403	0.999947	FBgn0003011	CG7411	SO0001217:protein_coding_gene	ora transientless	ort
FBgn0003016	3691.41	-0.184226	0.162394	-1.13443	0.256612	0.999947	FBgn0003016	CG3479	SO0001217:protein_coding_gene	outspread	osp
FBgn0003023	16.1287	-0.573437	0.648844	-0.883782	0.376814	0.999947	FBgn0003023	CG12743	SO0001217:protein_coding_gene	ovarian tumor	otu
FBgn0003028	764.742	0.0976205	0.13706	0.712246	0.476313	0.999947	FBgn0003028	CG6824	SO0001217:protein_coding_gene	ovo	ovo
FBgn0003034	672.195	-3.67506	5.26743	-0.697694	0.485368	0.999947	FBgn0003034	CG17673	SO0001217:protein_coding_gene	Sex Peptide	SP
FBgn0003041	668.153	0.130757	0.0950526	1.37562	0.168938	0.999947	FBgn0003041	CG8114	SO0001217:protein_coding_gene	pebble	pbl
FBgn0003042	2088.84	0.0184932	0.124755	0.148236	0.882157	0.999947	FBgn0003042	CG32443	SO0001217:protein_coding_gene	Polycomb	Pc
FBgn0003044	1589.39	-0.0123927	0.0844996	-0.14666	0.8834	0.999947	FBgn0003044	CG5109	SO0001217:protein_coding_gene	Polycomblike	Pcl
FBgn0003046	14.6948	0.532723	0.645223	0.825642	0.409007	0.999947	FBgn0003046	CG3440	SO0001217:protein_coding_gene	Pupal cuticle protein	Pcp
FBgn0003048	2081.18	-0.0463137	0.144212	-0.321149	0.748097	0.999947	FBgn0003048	CG3443	SO0001217:protein_coding_gene	pecanex	pcx
FBgn0003053	2007.87	0.237897	0.22613	1.05204	0.292783	0.999947	FBgn0003053	CG12212	SO0001217:protein_coding_gene	pebbled	peb
FBgn0003060	23.1384	-0.59407	0.689516	-0.861575	0.388921	0.999947	FBgn0003060	CG9757	SO0001217:protein_coding_gene	-	CG9757
FBgn0003062	475.648	0.130327	0.240554	0.541776	0.587973	0.999947	FBgn0003062	CG9888	SO0001217:protein_coding_gene	Fibrillarin	Fib
FBgn0003065	9.74748	-0.0998249	0.920215	-0.10848	0.913615	0.999947	FBgn0003065	CG2150	SO0001217:protein_coding_gene	-	CG2150
FBgn0003067	48020.4	-0.510798	0.385974	-1.3234	0.185703	0.999947	FBgn0003067	CG17725	SO0001217:protein_coding_gene	Phosphoenolpyruvate carboxykinase 1	Pepck1
FBgn0003068	4601.79	0.031582	0.330559	0.0955414	0.923885	0.999947	FBgn0003068	CG2647	SO0001217:protein_coding_gene	period	per
FBgn0003071	13016.2	0.0612259	0.153111	0.39988	0.689245	0.999947	FBgn0003071	CG4001	SO0001217:protein_coding_gene	Phosphofructokinase	Pfk
FBgn0003074	19009	-0.197957	0.134284	-1.47417	0.140437	0.999947	FBgn0003074	CG8251	SO0001217:protein_coding_gene	Phosphoglucose isomerase	Pgi
FBgn0003076	13587.4	-0.202221	0.219389	-0.921746	0.356661	0.999947	FBgn0003076	CG5165	SO0001217:protein_coding_gene	Phosphoglucose mutase 1	Pgm1
FBgn0003079	1605.22	0.0530874	0.103154	0.514642	0.606803	0.999947	FBgn0003079	CG2845	SO0001217:protein_coding_gene	Raf oncogene	Raf
FBgn0003087	41.1374	-0.11037	0.909523	-0.121349	0.903414	0.999947	FBgn0003087	CG5052	SO0001217:protein_coding_gene	pimples	pim
FBgn0003089	44.036	0.643727	0.606489	1.0614	0.288509	0.999947	FBgn0003089	CG9614	SO0001217:protein_coding_gene	pipe	pip
FBgn0003090	1087	0.21982	0.28288	0.777076	0.437114	0.999947	FBgn0003090	CG11084	SO0001217:protein_coding_gene	prickle	pk
FBgn0003091	11352	0.0166227	0.200573	0.082876	0.93395	0.999947	FBgn0003091	CG6622	SO0001217:protein_coding_gene	Protein C kinase 53E	Pkc53E
FBgn0003093	17790.7	0.190502	0.196775	0.968121	0.332984	0.999947	FBgn0003093	CG1954	SO0001217:protein_coding_gene	Protein C kinase 98E	Pkc98E
FBgn0003114	37.2538	3.59218	1.99166	1.80361	0.0712927	0.999947	FBgn0003114	CG9183	SO0001217:protein_coding_gene	plutonium	plu
FBgn0003116	1284.19	0.128123	0.10324	1.24102	0.214598	0.999947	FBgn0003116	CG3461	SO0001217:protein_coding_gene	prune	pn
FBgn0003117	136.564	-0.273518	0.466893	-0.585826	0.557992	0.999947	FBgn0003117	CG3978	SO0001217:protein_coding_gene	pannier	pnr
FBgn0003118	1014.96	-0.194584	0.233532	-0.833224	0.404719	0.999947	FBgn0003118	CG17077	SO0001217:protein_coding_gene	pointed	pnt
FBgn0003124	117.086	0.425179	1.87505	0.226756	0.820614	0.999947	FBgn0003124	CG12306	SO0001217:protein_coding_gene	polo	polo
FBgn0003129	27.5914	0.825138	0.669559	1.23236	0.217814	0.999947	FBgn0003129	CG9610	SO0001217:protein_coding_gene	Pox meso	Poxm
FBgn0003130	75.2124	0.190575	0.307618	0.619518	0.535575	0.999947	FBgn0003130	CG8246	SO0001217:protein_coding_gene	Pox neuro	Poxn
FBgn0003132	178.561	0.423906	1.44115	0.294143	0.768648	0.999947	FBgn0003132	CG9156	SO0001217:protein_coding_gene	Protein phosphatase 1 at 13C	Pp1-13C
FBgn0003134	15369.6	-0.124099	0.111799	-1.11002	0.266991	0.999947	FBgn0003134	CG6593	SO0001217:protein_coding_gene	Protein phosphatase 1alpha at 96A	Pp1alpha-96A
FBgn0003137	4520.16	-0.677271	0.684952	-0.988787	0.322768	0.999947	FBgn0003137	CG33103	SO0001217:protein_coding_gene	Papilin	Ppn
FBgn0003139	1504.03	0.0394594	0.0800038	0.493219	0.621858	0.999947	FBgn0003139	CG12217	SO0001217:protein_coding_gene	Protein phosphatase V	PpV
FBgn0003140	73.1898	-0.0053083	5.26743	-0.00100776	0.999196	0.999947	FBgn0003140	CG10930	SO0001217:protein_coding_gene	Protein phosphatase Y at 55A	PpY-55A
FBgn0003141	4887.13	-0.147722	0.136035	-1.08591	0.277518	0.999947	FBgn0003141	CG16784	SO0001217:protein_coding_gene	purple	pr
FBgn0003145	105.624	3.01819	1.81534	1.6626	0.0963915	0.999947	FBgn0003145	CG6716	SO0001217:protein_coding_gene	paired	prd
FBgn0003149	13784.9	-0.00487114	0.493713	-0.00986635	0.992128	0.999947	FBgn0003149	CG5939	SO0001217:protein_coding_gene	Paramyosin	Prm
FBgn0003159	3798.92	-0.191408	0.179847	-1.06428	0.287202	0.999947	FBgn0003159	CG2841	SO0001217:protein_coding_gene	-	CG2841
FBgn0003162	12480.6	-0.0936466	0.32392	-0.289104	0.772502	0.999947	FBgn0003162	CG9441	SO0001217:protein_coding_gene	Punch	Pu
FBgn0003165	15734	0.105786	0.183149	0.577594	0.563538	0.999947	FBgn0003165	CG9755	SO0001217:protein_coding_gene	pumilio	pum
FBgn0003169	2978.34	-0.116487	0.0837057	-1.39162	0.164036	0.999947	FBgn0003169	CG7904	SO0001217:protein_coding_gene	punt	put
FBgn0003174	392.924	0.166995	0.233297	0.715803	0.474113	0.999947	FBgn0003174	CG11101	SO0001217:protein_coding_gene	pawn	pwn
FBgn0003175	6489.79	-0.0833342	0.132592	-0.6285	0.529677	0.999947	FBgn0003175	CG4444	SO0001217:protein_coding_gene	plexus	px
FBgn0003187	255.518	-0.663738	1.21052	-0.548307	0.583481	0.999947	FBgn0003187	CG6433	SO0001217:protein_coding_gene	quail	qua
FBgn0003189	711.068	0.0485051	0.131903	0.367733	0.713072	0.999947	FBgn0003189	CG18572	SO0001217:protein_coding_gene	rudimentary	r
FBgn0003204	4072	0.0348767	0.129623	0.269063	0.787881	0.999947	FBgn0003204	CG1799	SO0001217:protein_coding_gene	raspberry	ras
FBgn0003205	3615.12	0.0375815	0.0663543	0.566376	0.571138	0.999947	FBgn0003205	CG9375	SO0001217:protein_coding_gene	Ras oncogene at 85D	Ras85D
FBgn0003206	2534.96	0.0484295	0.0727415	0.665775	0.505555	0.999947	FBgn0003206	CG1167	SO0001217:protein_coding_gene	Ras oncogene at 64B	Ras64B
FBgn0003209	4626.06	0.113913	0.143722	0.792593	0.428015	0.999947	FBgn0003209	CG12437	SO0001217:protein_coding_gene	raw	raw
FBgn0003210	2527.62	0.0801439	0.118753	0.674878	0.499753	0.999947	FBgn0003210	CG11427	SO0001217:protein_coding_gene	ruby	rb
FBgn0003218	16935.8	0.230688	0.183706	1.25574	0.20921	0.999947	FBgn0003218	CG11111	SO0001217:protein_coding_gene	retinal degeneration B	rdgB
FBgn0003227	50.6925	-0.185962	0.47732	-0.389596	0.696835	0.999947	FBgn0003227	CG31293	SO0001217:protein_coding_gene	recombination-defective	rec
FBgn0003231	10703.8	-0.0623118	0.20048	-0.310814	0.755942	0.999947	FBgn0003231	CG10360	SO0001217:protein_coding_gene	refractory to sigma P	ref(2)P
FBgn0003248	8460.65	-0.0221985	0.178342	-0.124472	0.900942	0.999947	FBgn0003248	CG16740	SO0001217:protein_coding_gene	Rhodopsin 2	Rh2
FBgn0003249	32628	0.0994526	0.219367	0.453362	0.650288	0.999947	FBgn0003249	CG10888	SO0001217:protein_coding_gene	Rhodopsin 3	Rh3
FBgn0003250	50967.5	0.174128	0.136935	1.27161	0.20351	0.999947	FBgn0003250	CG9668	SO0001217:protein_coding_gene	Rhodopsin 4	Rh4
FBgn0003254	82.8317	0.782261	0.702954	1.11282	0.265786	0.999947	FBgn0003254	CG7230	SO0001217:protein_coding_gene	ribbon	rib
FBgn0003255	422.598	-0.0496066	0.24834	-0.199753	0.841674	0.999947	FBgn0003255	CG8930	SO0001217:protein_coding_gene	rickets	rk
FBgn0003256	6461.03	0.000940576	0.131114	0.00717371	0.994276	0.999947	FBgn0003256	CG12559	SO0001217:protein_coding_gene	rolled	rl
FBgn0003261	30741.1	0.110466	0.149866	0.737098	0.461063	0.999947	FBgn0003261	CG10279	SO0001217:protein_coding_gene	Rm62	Rm62
FBgn0003267	13.054	-0.436941	0.765014	-0.571154	0.567895	0.999947	FBgn0003267	CG6348	SO0001217:protein_coding_gene	rough	ro
FBgn0003268	204.079	-0.170461	0.227973	-0.747725	0.454626	0.999947	FBgn0003268	CG1569	SO0001217:protein_coding_gene	rough deal	rod
FBgn0003274	17077.6	-0.180867	0.187453	-0.964866	0.334612	0.999947	FBgn0003274	CG4918	SO0001217:protein_coding_gene	Ribosomal protein LP2	RpLP2
FBgn0003275	968.516	-0.3604	0.196639	-1.8328	0.0668325	0.999947	FBgn0003275	CG1163	SO0001217:protein_coding_gene	RNA polymerase II, I and III subunit F	Polr2F
FBgn0003277	3040.71	0.116261	0.0923325	1.25915	0.207975	0.999947	FBgn0003277	CG1554	SO0001217:protein_coding_gene	RNA polymerase II subunit A	Polr2A
FBgn0003278	182.567	0.158806	0.255509	0.621529	0.534251	0.999947	FBgn0003278	CG4033	SO0001217:protein_coding_gene	RNA polymerase I subunit B	Polr1B
FBgn0003279	52463.7	0.0575115	0.205021	0.280516	0.779082	0.999947	FBgn0003279	CG5502	SO0001217:protein_coding_gene	Ribosomal protein L4	RpL4
FBgn0003285	479.63	0.289455	0.262204	1.10393	0.269624	0.999947	FBgn0003285	CG4125	SO0001217:protein_coding_gene	roughest	rst
FBgn0003292	322.184	0.0570048	0.147266	0.387088	0.698691	0.999947	FBgn0003292	CG6097	SO0001217:protein_coding_gene	rotated abdomen	rt
FBgn0003295	289.156	0.370348	0.221622	1.67108	0.0947063	0.999947	FBgn0003295	CG1214	SO0001217:protein_coding_gene	roughoid	ru
FBgn0003300	157.096	-0.0695021	0.230911	-0.300992	0.763421	0.999947	FBgn0003300	CG1849	SO0001217:protein_coding_gene	runt	run
FBgn0003301	12012.6	0.0303288	0.211714	0.143254	0.88609	0.999947	FBgn0003301	CG9533	SO0001217:protein_coding_gene	rutabaga	rut
FBgn0003302	584.557	0.0205472	0.271999	0.0755416	0.939784	0.999947	FBgn0003302	CG4336	SO0001217:protein_coding_gene	roughex	rux
FBgn0003308	1644.7	-0.0142465	0.241521	-0.0589868	0.952963	0.999947	FBgn0003308	CG7642	SO0001217:protein_coding_gene	rosy	ry
FBgn0003310	3060.38	0.0697418	0.134296	0.519312	0.603543	0.999947	FBgn0003310	CG4385	SO0001217:protein_coding_gene	Star	S
FBgn0003312	23.0642	0.177932	0.408432	0.435648	0.663092	0.999947	FBgn0003312	CG14728	SO0001217:protein_coding_gene	shadow	sad
FBgn0003313	3.65245	-0.447614	1.40661	-0.318222	0.750317	0.999947	FBgn0003313	CG4922	SO0001217:protein_coding_gene	spalt-adjacent	sala
FBgn0003317	2159.38	0.0510159	0.0861469	0.592196	0.553719	0.999947	FBgn0003317	CG1891	SO0001217:protein_coding_gene	saxophone	sax
FBgn0003319	48.0883	-0.228908	0.266285	-0.859635	0.38999	0.999947	FBgn0003319	CG4316	SO0001217:protein_coding_gene	Stubble	Sb
FBgn0003321	4992.17	0.215651	0.153678	1.40327	0.160538	0.999947	FBgn0003321	CG1664	SO0001217:protein_coding_gene	small bristles	sbr
FBgn0003326	1229.81	-0.0428244	0.164188	-0.260826	0.794227	0.999947	FBgn0003326	CG17579	SO0001217:protein_coding_gene	scabrous	sca
FBgn0003330	757.826	0.0397073	0.111752	0.355315	0.722354	0.999947	FBgn0003330	CG5595	SO0001217:protein_coding_gene	Sex combs extra	Sce
FBgn0003334	3332.54	0.00985244	0.0609668	0.161603	0.871618	0.999947	FBgn0003334	CG9495	SO0001217:protein_coding_gene	Sex comb on midleg	Scm
FBgn0003339	789.561	0.0115153	0.150441	0.0765435	0.938987	0.999947	FBgn0003339	CG1030	SO0001217:protein_coding_gene	Sex combs reduced	Scr
FBgn0003345	5209.25	0.13067	0.14102	0.926604	0.354132	0.999947	FBgn0003345	CG8544	SO0001217:protein_coding_gene	scalloped	sd
FBgn0003346	325.935	-0.153989	0.23115	-0.666186	0.505292	0.999947	FBgn0003346	CG9999	SO0001217:protein_coding_gene	Ran GTPase activating protein	RanGAP
FBgn0003353	2278.03	0.0332404	0.182241	0.182398	0.855271	0.999947	FBgn0003353	CG3182	SO0001217:protein_coding_gene	seizure	sei
FBgn0003356	1027.39	0.011771	1.70683	0.00689642	0.994497	0.999947	FBgn0003356	CG31034	SO0001217:protein_coding_gene	Jonah 99Cii	Jon99Cii
FBgn0003357	2498.83	0.0698986	2.25809	0.0309547	0.975306	0.999947	FBgn0003357	CG31362	SO0001217:protein_coding_gene	Jonah 99Ciii	Jon99Ciii
FBgn0003358	87.8344	1.43369	2.25374	0.636135	0.524688	0.999947	FBgn0003358	CG31039	SO0001217:protein_coding_gene	Jonah 99Ci	Jon99Ci
FBgn0003360	167520	0.0897781	0.175593	0.511285	0.609152	0.999947	FBgn0003360	CG16944	SO0001217:protein_coding_gene	stress-sensitive B	sesB
FBgn0003366	2247.15	-0.142161	0.185286	-0.767255	0.44293	0.999947	FBgn0003366	CG18085	SO0001217:protein_coding_gene	sevenless	sev
FBgn0003371	26135.3	0.0736864	0.148921	0.494801	0.62074	0.999947	FBgn0003371	CG2621	SO0001217:protein_coding_gene	shaggy	sgg
FBgn0003372	136.853	-0.211404	0.590809	-0.357821	0.720477	0.999947	FBgn0003372	CG3047	SO0001217:protein_coding_gene	Salivary gland secretion 1	Sgs1
FBgn0003374	5.02355	-0.570426	1.09948	-0.518815	0.60389	0.999947	FBgn0003374	CG12181	SO0001217:protein_coding_gene	Salivary gland secretion 4	Sgs4
FBgn0003380	49206.3	0.320633	0.370771	0.864772	0.387164	0.999947	FBgn0003380	CG12348	SO0001217:protein_coding_gene	Shaker	Sh
FBgn0003382	6.25796	-0.399625	1.56781	-0.254893	0.798805	0.999947	FBgn0003382	CG13209	SO0001217:protein_coding_gene	shavenoid	sha
FBgn0003386	5929.8	0.132056	0.181777	0.726475	0.467548	0.999947	FBgn0003386	CG2822	SO0001217:protein_coding_gene	Shaker cognate w	Shaw
FBgn0003388	64.9679	0.162548	0.419094	0.387856	0.698123	0.999947	FBgn0003388	CG13478	SO0001217:protein_coding_gene	shade	shd
FBgn0003390	1023.74	-0.232814	0.252213	-0.923085	0.355963	0.999947	FBgn0003390	CG3135	SO0001217:protein_coding_gene	shifted	shf
FBgn0003391	4877.6	0.084779	0.193138	0.438956	0.660694	0.999947	FBgn0003391	CG3722	SO0001217:protein_coding_gene	shotgun	shg
FBgn0003392	29258.2	0.0939789	0.134119	0.700712	0.483483	0.999947	FBgn0003392	CG18102	SO0001217:protein_coding_gene	shibire	shi
FBgn0003396	4110.81	-0.0282975	0.183603	-0.154123	0.877513	0.999947	FBgn0003396	CG7734	SO0001217:protein_coding_gene	schnurri	shn
FBgn0003401	7.7595	0.0865826	1.22917	0.0704398	0.943844	0.999947	FBgn0003401	CG4735	SO0001217:protein_coding_gene	shutdown	shu
FBgn0003410	2607.07	0.113261	0.121216	0.934368	0.350114	0.999947	FBgn0003410	CG9949	SO0001217:protein_coding_gene	seven in absentia	sina
FBgn0003415	6881.8	0.0167306	0.170214	0.0982916	0.921701	0.999947	FBgn0003415	CG9936	SO0001217:protein_coding_gene	skuld	skd
FBgn0003416	614.412	-0.0470337	0.123558	-0.38066	0.703456	0.999947	FBgn0003416	CG4200	SO0001217:protein_coding_gene	small wing	sl
FBgn0003423	18691	0.115344	0.142263	0.810777	0.417494	0.999947	FBgn0003423	CG1417	SO0001217:protein_coding_gene	sluggish A	slgA
FBgn0003429	26197.7	0.173551	0.247746	0.700521	0.483602	0.999947	FBgn0003429	CG10693	SO0001217:protein_coding_gene	slowpoke	slo
FBgn0003430	541.549	-0.0371764	0.282299	-0.131691	0.895228	0.999947	FBgn0003430	CG16738	SO0001217:protein_coding_gene	sloppy paired 1	slp1
FBgn0003435	21260.4	0.0234963	0.154959	0.151629	0.87948	0.999947	FBgn0003435	CG9218	SO0001217:protein_coding_gene	smooth	sm
FBgn0003444	707.163	0.110296	0.13301	0.829231	0.406974	0.999947	FBgn0003444	CG11561	SO0001217:protein_coding_gene	smoothened	smo
FBgn0003447	7227.81	-0.0131758	0.193064	-0.0682457	0.94559	0.999947	FBgn0003447	CG32858	SO0001217:protein_coding_gene	singed	sn
FBgn0003449	1270.63	-0.179581	0.116813	-1.53733	0.124212	0.999947	FBgn0003449	CG4528	SO0001217:protein_coding_gene	sans fille	snf
FBgn0003459	456.236	-0.089494	0.192509	-0.464882	0.642016	0.999947	FBgn0003459	CG3836	SO0001217:protein_coding_gene	stonewall	stwl
FBgn0003460	1353.59	0.0975637	0.219968	0.443537	0.657378	0.999947	FBgn0003460	CG11121	SO0001217:protein_coding_gene	sine oculis	so
FBgn0003463	5711.88	0.0996115	0.174175	0.571906	0.567386	0.999947	FBgn0003463	CG9224	SO0001217:protein_coding_gene	short gastrulation	sog
FBgn0003464	4934.67	0.0545886	0.146239	0.373283	0.708938	0.999947	FBgn0003464	CG1391	SO0001217:protein_coding_gene	small optic lobes	sol
FBgn0003475	14865.6	0.0537558	0.128157	0.419451	0.674886	0.999947	FBgn0003475	CG10076	SO0001217:protein_coding_gene	spire	spir
FBgn0003479	156.444	0.0783911	0.153792	0.50972	0.610248	0.999947	FBgn0003479	CG7948	SO0001217:protein_coding_gene	spindle A	spn-A
FBgn0003480	54.5623	0.340446	0.353937	0.961884	0.336108	0.999947	FBgn0003480	CG3325	SO0001217:protein_coding_gene	spindle B	spn-B
FBgn0003483	128.22	0.312097	0.298263	1.04638	0.295385	0.999947	FBgn0003483	CG3158	SO0001217:protein_coding_gene	spindle E	spn-E
FBgn0003495	1793.56	-0.138296	0.186503	-0.741523	0.458377	0.999947	FBgn0003495	CG6134	SO0001217:protein_coding_gene	spatzle	spz
FBgn0003499	2949.64	-0.107786	0.339857	-0.31715	0.751129	0.999947	FBgn0003499	CG7847	SO0001217:protein_coding_gene	stripe	sr
FBgn0003502	1386.23	-0.0970981	0.104671	-0.927655	0.353587	0.999947	FBgn0003502	CG8049	SO0001217:protein_coding_gene	Bruton tyrosine kinase	Btk
FBgn0003507	2743.1	-0.137437	0.333371	-0.412265	0.680145	0.999947	FBgn0003507	CG3992	SO0001217:protein_coding_gene	serpent	srp
FBgn0003510	7.74325	0.445563	4.0212	0.110803	0.911772	0.999947	FBgn0003510	CG17957	SO0001217:protein_coding_gene	Serendipity alpha	Sry-alpha
FBgn0003511	518.167	-0.161717	0.183895	-0.879402	0.379183	0.999947	FBgn0003511	CG7938	SO0001217:protein_coding_gene	Serendipity beta	Sry-beta
FBgn0003512	444.39	-0.110619	0.178653	-0.619186	0.535794	0.999947	FBgn0003512	CG17958	SO0001217:protein_coding_gene	Serendipity delta	Sry-delta
FBgn0003513	413.869	0.0246902	0.37437	0.0659514	0.947417	0.999947	FBgn0003513	CG6993	SO0001217:protein_coding_gene	spineless	ss
FBgn0003514	4729.16	0.0247262	0.106541	0.232081	0.816475	0.999947	FBgn0003514	CG3595	SO0001217:protein_coding_gene	spaghetti squash	sqh
FBgn0003515	573.65	-0.0163095	0.233256	-0.069921	0.944257	0.999947	FBgn0003515	CG4314	SO0001217:protein_coding_gene	scarlet	st
FBgn0003517	44993.4	0.0340567	0.200176	0.170134	0.864905	0.999947	FBgn0003517	CG14792	SO0001217:protein_coding_gene	stubarista	sta
FBgn0003520	11448.7	0.205303	0.183308	1.11999	0.262716	0.999947	FBgn0003520	CG5753	SO0001217:protein_coding_gene	staufen	stau
FBgn0003525	42.0135	-0.468153	0.382629	-1.22352	0.221134	0.999947	FBgn0003525	CG1395	SO0001217:protein_coding_gene	string	stg
FBgn0003527	18.8399	-0.00538101	5.26743	-0.00102156	0.999185	0.999947	FBgn0003527	CG8592	SO0001217:protein_coding_gene	stand still	stil
FBgn0003545	43.5164	-0.00570399	2.56459	-0.00222413	0.998225	0.999947	FBgn0003545	CG12298	SO0001217:protein_coding_gene	subito	sub
FBgn0003557	5599.21	-0.0138999	0.0783423	-0.177425	0.859174	0.999947	FBgn0003557	CG4244	SO0001217:protein_coding_gene	Suppressor of deltex	Su(dx)
FBgn0003559	1139.78	0.0537812	0.102064	0.526934	0.598239	0.999947	FBgn0003559	CG17170	SO0001217:protein_coding_gene	suppressor of forked	su(f)
FBgn0003567	920.126	-0.0581233	0.0997722	-0.58256	0.56019	0.999947	FBgn0003567	CG8573	SO0001217:protein_coding_gene	suppressor of Hairy wing	su(Hw)
FBgn0003575	1919.62	0.0164458	0.124784	0.131794	0.895147	0.999947	FBgn0003575	CG6222	SO0001217:protein_coding_gene	suppressor of sable	su(sable)
FBgn0003598	1199.09	-0.0973638	0.0932955	-1.04361	0.296667	0.999947	FBgn0003598	CG8599	SO0001217:protein_coding_gene	Suppressor of variegation 3-7	Su(var)3-7
FBgn0003607	2528.05	-0.204857	0.114007	-1.79687	0.072356	0.999947	FBgn0003607	CG8409	SO0001217:protein_coding_gene	Suppressor of variegation 205	Su(var)205
FBgn0003612	3171.21	0.0798984	0.0846965	0.943349	0.345502	0.999947	FBgn0003612	CG8068	SO0001217:protein_coding_gene	Suppressor of variegation 2-10	Su(var)2-10
FBgn0003638	17554.2	0.195622	0.262101	0.746359	0.45545	0.999947	FBgn0003638	CG3019	SO0001217:protein_coding_gene	suppressor of white-apricot	su(w[a])
FBgn0003651	2953.77	-0.0288479	0.17236	-0.167371	0.867078	0.999947	FBgn0003651	CG11502	SO0001217:protein_coding_gene	seven up	svp
FBgn0003654	6320.58	0.0743541	0.154266	0.481986	0.629816	0.999947	FBgn0003654	CG18000	SO0001217:protein_coding_gene	short wing	sw
FBgn0003655	28.9023	0.0158403	1.25856	0.0125861	0.989958	0.999947	FBgn0003655	CG3429	SO0001217:protein_coding_gene	swallow	swa
FBgn0003656	7925.47	-0.0166364	0.0797809	-0.208526	0.834819	0.999947	FBgn0003656	CG2212	SO0001217:protein_coding_gene	swiss cheese	sws
FBgn0003660	2882.22	-0.0813237	0.192124	-0.423289	0.672085	0.999947	FBgn0003660	CG12210	SO0001217:protein_coding_gene	Synaptobrevin	Syb
FBgn0003676	1273.65	0.163256	0.222267	0.734502	0.462643	0.999947	FBgn0003676	CG5374	SO0001217:protein_coding_gene	Chaperonin containing TCP1 subunit 1	CCT1
FBgn0003683	6.33921	1.10296	1.47294	0.748818	0.453967	0.999947	FBgn0003683	CG4216	SO0001217:protein_coding_gene	terminus	term
FBgn0003687	459.085	-0.10791	0.0976401	-1.10519	0.269079	0.999947	FBgn0003687	CG9874	SO0001217:protein_coding_gene	TATA binding protein	Tbp
FBgn0003701	32.4845	0.0326479	0.897243	0.0363869	0.970974	0.999947	FBgn0003701	CG5785	SO0001217:protein_coding_gene	three rows	thr
FBgn0003710	5588.88	0.000967755	0.195931	0.00493928	0.996059	0.999947	FBgn0003710	CG1232	SO0001217:protein_coding_gene	temperature-induced paralytic E	tipE
FBgn0003716	3033	0.0540409	0.0880185	0.613973	0.539233	0.999947	FBgn0003716	CG14026	SO0001217:protein_coding_gene	thickveins	tkv
FBgn0003719	61.8189	0.252304	0.483591	0.521731	0.601858	0.999947	FBgn0003719	CG6868	SO0001217:protein_coding_gene	tolloid	tld
FBgn0003721	14426.4	0.0266304	0.223583	0.119107	0.90519	0.999947	FBgn0003721	CG4898	SO0001217:protein_coding_gene	Tropomyosin 1	Tm1
FBgn0003731	3886.72	-0.212582	0.2086	-1.01909	0.308162	0.999947	FBgn0003731	CG10079	SO0001217:protein_coding_gene	Epidermal growth factor receptor	Egfr
FBgn0003733	10.9974	-1.28073	2.01051	-0.637018	0.524113	0.999947	FBgn0003733	CG1389	SO0001217:protein_coding_gene	torso	tor
FBgn0003741	562.812	0.163962	0.145913	1.12369	0.261143	0.999947	FBgn0003741	CG16724	SO0001217:protein_coding_gene	transformer	tra
FBgn0003742	919.948	0.0213963	0.142212	0.150453	0.880407	0.999947	FBgn0003742	CG10128	SO0001217:protein_coding_gene	transformer 2	tra2
FBgn0003744	4321.83	0.103225	0.0958434	1.07702	0.281473	0.999947	FBgn0003744	CG8637	SO0001217:protein_coding_gene	tricornered	trc
FBgn0003747	8.29005	-0.386058	0.648008	-0.595761	0.551335	0.999947	FBgn0003747	CG15779	SO0001217:protein_coding_gene	Gustatory receptor 5a	Gr5a
FBgn0003748	18902.1	-0.100581	0.245669	-0.409417	0.682234	0.999947	FBgn0003748	CG9364	SO0001217:protein_coding_gene	Trehalase	Treh
FBgn0003751	20.0444	0.250854	0.522098	0.480472	0.630892	0.999947	FBgn0003751	CG5619	SO0001217:protein_coding_gene	trunk	trk
FBgn0003861	97011.5	0.106496	0.222058	0.479586	0.631522	0.999947	FBgn0003861	CG7875	SO0001217:protein_coding_gene	transient receptor potential	trp
FBgn0003862	6019.87	-0.0819391	0.157832	-0.519153	0.603654	0.999947	FBgn0003862	CG8651	SO0001217:protein_coding_gene	trithorax	trx
FBgn0003863	3937.1	1.00746	2.08548	0.483083	0.629037	0.999947	FBgn0003863	CG18444	SO0001217:protein_coding_gene	alphaTrypsin	alphaTry
FBgn0003866	433.026	-0.0887073	0.0994059	-0.892374	0.372192	0.999947	FBgn0003866	CG1374	SO0001217:protein_coding_gene	teashirt	tsh
FBgn0003867	2626.16	0.142383	0.164049	0.867933	0.385431	0.999947	FBgn0003867	CG6705	SO0001217:protein_coding_gene	torso-like	tsl
FBgn0003870	4529.15	0.145999	0.114298	1.27735	0.201479	0.999947	FBgn0003870	CG1856	SO0001217:protein_coding_gene	tramtrack	ttk
FBgn0003882	1874.39	-0.0223671	0.116988	-0.191191	0.848376	0.999947	FBgn0003882	CG10520	SO0001217:protein_coding_gene	tube	tub
FBgn0003884	46184.4	0.0606488	0.164138	0.369499	0.711756	0.999947	FBgn0003884	CG1913	SO0001217:protein_coding_gene	alpha-Tubulin at 84B	alphaTub84B
FBgn0003885	6625.55	0.0292106	0.181294	0.161122	0.871997	0.999947	FBgn0003885	CG2512	SO0001217:protein_coding_gene	alpha-Tubulin at 84D	alphaTub84D
FBgn0003886	91.5945	-0.444362	1.42918	-0.310921	0.755861	0.999947	FBgn0003886	CG9476	SO0001217:protein_coding_gene	alpha-Tubulin at 85E	alphaTub85E
FBgn0003889	1864.1	0.0709379	1.35496	0.0523543	0.958246	0.999947	FBgn0003889	CG9359	SO0001217:protein_coding_gene	beta-Tubulin at 85D	betaTub85D
FBgn0003890	4013.71	-0.0963495	0.104199	-0.924665	0.35514	0.999947	FBgn0003890	CG4869	SO0001217:protein_coding_gene	beta-Tubulin at 97EF	betaTub97EF
FBgn0003891	12084	-0.00845375	0.198944	-0.042493	0.966106	0.999947	FBgn0003891	CG9450	SO0001217:protein_coding_gene	tudor	tud
FBgn0003892	398.629	0.172796	0.195777	0.882618	0.377443	0.999947	FBgn0003892	CG2411	SO0001217:protein_coding_gene	patched	ptc
FBgn0003896	1137.55	-0.132559	0.157614	-0.841034	0.400329	0.999947	FBgn0003896	CG10619	SO0001217:protein_coding_gene	tailup	tup
FBgn0003900	52.0488	-0.124779	0.66369	-0.188008	0.85087	0.999947	FBgn0003900	CG2956	SO0001217:protein_coding_gene	twist	twi
FBgn0003941	42939.4	0.00615542	0.149454	0.041186	0.967148	0.999947	FBgn0003941	CG2960	SO0001217:protein_coding_gene	Ribosomal protein L40	RpL40
FBgn0003942	20988.9	-0.0483827	0.170824	-0.283232	0.776999	0.999947	FBgn0003942	CG5271	SO0001217:protein_coding_gene	Ribosomal protein S27A	RpS27A
FBgn0003943	37918.2	-0.0858298	0.226416	-0.37908	0.704628	0.999947	FBgn0003943	CG11624	SO0001217:protein_coding_gene	Ubiquitin-63E	Ubi-p63E
FBgn0003944	35.1794	-1.88266	1.25811	-1.49642	0.134543	0.999947	FBgn0003944	CG10388	SO0001217:protein_coding_gene	Ultrabithorax	Ubx
FBgn0003950	61.3535	-0.0185763	0.877972	-0.0211582	0.983119	0.999947	FBgn0003950	CG1501	SO0001217:protein_coding_gene	uncoordinated	unc
FBgn0003961	358.668	6.21143	5.26743	1.17921	0.238313	0.999947	FBgn0003961	CG7171	SO0001217:protein_coding_gene	Urate oxidase	Uro
FBgn0003963	759.184	-0.254141	0.172008	-1.47749	0.139543	0.999947	FBgn0003963	CG2762	SO0001217:protein_coding_gene	u-shaped	ush
FBgn0003964	2174.96	0.00807812	0.0651853	0.123926	0.901374	0.999947	FBgn0003964	CG4380	SO0001217:protein_coding_gene	ultraspiracle	usp
FBgn0003965	1280.76	-0.177769	0.264998	-0.670832	0.502327	0.999947	FBgn0003965	CG2155	SO0001217:protein_coding_gene	vermilion	v
FBgn0003969	1650.67	0.104468	0.0944554	1.10601	0.268724	0.999947	FBgn0003969	CG9209	SO0001217:protein_coding_gene	vacuolar peduncle	vap
FBgn0003975	257.689	0.176217	0.175648	1.00324	0.315746	0.999947	FBgn0003975	CG3830	SO0001217:protein_coding_gene	vestigial	vg
FBgn0003977	864.312	0.0816152	0.125313	0.651288	0.51486	0.999947	FBgn0003977	CG3496	SO0001217:protein_coding_gene	virilizer	vir
FBgn0003978	301.299	-0.0571507	0.202542	-0.282168	0.777815	0.999947	FBgn0003978	CG10728	SO0001217:protein_coding_gene	valois	vls
FBgn0003984	886.234	0.281086	0.187186	1.50164	0.13319	0.999947	FBgn0003984	CG10491	SO0001217:protein_coding_gene	vein	vn
FBgn0003996	712.682	0.31525	0.180973	1.74198	0.0815128	0.999947	FBgn0003996	CG2759	SO0001217:protein_coding_gene	white	w
FBgn0004003	224.424	-0.0397749	0.678716	-0.0586031	0.953268	0.999947	FBgn0004003	CG7225	SO0001217:protein_coding_gene	windbeutel	wbl
FBgn0004034	28.405	-0.571551	0.544312	-1.05004	0.293698	0.999947	FBgn0004034	CG3757	SO0001217:protein_coding_gene	yellow	y
FBgn0004045	134911	-0.646784	2.28527	-0.283023	0.777159	0.999947	FBgn0004045	CG2985	SO0001217:protein_coding_gene	Yolk protein 1	Yp1
FBgn0004047	88054.6	0.236518	1.82931	0.129294	0.897125	0.999947	FBgn0004047	CG11129	SO0001217:protein_coding_gene	Yolk protein 3	Yp3
FBgn0004049	2498.94	0.00797303	0.1253	0.0636316	0.949264	0.999947	FBgn0004049	CG9764	SO0001217:protein_coding_gene	yurt	yrt
FBgn0004050	1507.09	-0.084954	0.110032	-0.772085	0.440064	0.999947	FBgn0004050	CG7803	SO0001217:protein_coding_gene	zeste	z
FBgn0004055	6056.43	-0.0706694	0.152704	-0.462787	0.643517	0.999947	FBgn0004055	CG3533	SO0001217:protein_coding_gene	unzipped	uzip
FBgn0004057	2393.91	-0.297257	0.289714	-1.02604	0.304875	0.999947	FBgn0004057	CG12529	SO0001217:protein_coding_gene	Zwischenferment	Zw
FBgn0004066	1646.65	-0.144266	0.253371	-0.569388	0.569093	0.999947	FBgn0004066	CG3422	SO0001217:protein_coding_gene	Proteasome alpha4 subunit	Prosalpha4
FBgn0004087	216.043	-0.407226	0.275727	-1.47692	0.139698	0.999947	FBgn0004087	CG14887	SO0001217:protein_coding_gene	Dihydrofolate reductase	Dhfr
FBgn0004101	972.641	0.0290449	0.126578	0.229463	0.818509	0.999947	FBgn0004101	CG3411	SO0001217:protein_coding_gene	blistered	bs
FBgn0004102	2622.11	0.0613076	0.175463	0.349404	0.726786	0.999947	FBgn0004102	CG12154	SO0001217:protein_coding_gene	ocelliless	oc
FBgn0004103	17030.4	0.00844525	0.0924956	0.0913043	0.927251	0.999947	FBgn0004103	CG5650	SO0001217:protein_coding_gene	Protein phosphatase 1 at 87B	Pp1-87B
FBgn0004106	32.6463	0.0112355	0.771128	0.0145702	0.988375	0.999947	FBgn0004106	CG5363	SO0001217:protein_coding_gene	Cyclin-dependent kinase 1	Cdk1
FBgn0004107	399.908	0.0143134	0.138045	0.103687	0.917418	0.999947	FBgn0004107	CG10498	SO0001217:protein_coding_gene	Cyclin-dependent kinase 2	Cdk2
FBgn0004108	1961.31	0.0523366	0.111276	0.470332	0.638118	0.999947	FBgn0004108	CG9704	SO0001217:protein_coding_gene	Neurotactin	Nrt
FBgn0004117	12538	-0.0600761	0.360527	-0.166634	0.867658	0.999947	FBgn0004117	CG4843	SO0001217:protein_coding_gene	Tropomyosin 2	Tm2
FBgn0004118	3363.63	0.143259	0.173126	0.827483	0.407963	0.999947	FBgn0004118	CG6798	SO0001217:protein_coding_gene	nicotinic Acetylcholine Receptor beta2	nAChRbeta2
FBgn0004132	725.51	-0.271016	0.188891	-1.43478	0.151351	0.999947	FBgn0004132	CG30498	SO0001217:protein_coding_gene	boca	boca
FBgn0004133	1596.57	0.0304307	0.16509	0.184328	0.853756	0.999947	FBgn0004133	CG1363	SO0001217:protein_coding_gene	blown fuse	blow
FBgn0004167	9345.54	0.0114305	0.201655	0.0566833	0.954797	0.999947	FBgn0004167	CG12008	SO0001217:protein_coding_gene	karst	kst
FBgn0004168	3058.2	0.0815041	0.166061	0.490808	0.623562	0.999947	FBgn0004168	CG16720	SO0001217:protein_coding_gene	5-hydroxytryptamine (serotonin) receptor 1A	5-HT1A
FBgn0004169	11427.9	-0.175117	0.385378	-0.454403	0.649539	0.999947	FBgn0004169	CG7107	SO0001217:protein_coding_gene	upheld	up
FBgn0004175	294.939	-0.0251316	3.13029	-0.0080285	0.993594	0.999947	FBgn0004175	CG17935	SO0001217:protein_coding_gene	Male-specific RNA 84Dd	Mst84Dd
FBgn0004177	14028.9	-0.0225886	0.108226	-0.208717	0.83467	0.999947	FBgn0004177	CG7109	SO0001217:protein_coding_gene	microtubule star	mts
FBgn0004179	17038.5	0.108845	0.138635	0.785119	0.432384	0.999947	FBgn0004179	CG6395	SO0001217:protein_coding_gene	Cysteine string protein	Csp
FBgn0004181	15951.3	2.87826	2.87849	0.999918	0.31735	0.999947	FBgn0004181	CG2668	SO0001217:protein_coding_gene	Ejaculatory bulb protein	Ebp
FBgn0004197	65.183	-0.418947	0.334302	-1.2532	0.210133	0.999947	FBgn0004197	CG6127	SO0001217:protein_coding_gene	Serrate	Ser
FBgn0004198	8666.07	0.0554876	0.160828	0.345012	0.730086	0.999947	FBgn0004198	CG11387	SO0001217:protein_coding_gene	cut	ct
FBgn0004227	5459.93	0.0645748	0.153284	0.421275	0.673555	0.999947	FBgn0004227	CG4211	SO0001217:protein_coding_gene	no on or off transient A	nonA
FBgn0004228	72.1727	0.47841	1.7758	0.269406	0.787618	0.999947	FBgn0004228	CG7936	SO0001217:protein_coding_gene	midgut expression 1	mex1
FBgn0004237	3774.18	0.0152077	0.106451	0.142862	0.886399	0.999947	FBgn0004237	CG12749	SO0001217:protein_coding_gene	Heterogeneous nuclear ribonucleoprotein at 87F	Hrb87F
FBgn0004240	2252.64	-1.29863	1.39231	-0.932717	0.350966	0.999947	FBgn0004240	CG12763	SO0001217:protein_coding_gene	Diptericin A	DptA
FBgn0004242	67322.2	0.110255	0.226564	0.486639	0.626514	0.999947	FBgn0004242	CG3139	SO0001217:protein_coding_gene	Synaptotagmin 1	Syt1
FBgn0004244	37545.4	0.243393	0.316058	0.770089	0.441247	0.999947	FBgn0004244	CG10537	SO0001217:protein_coding_gene	Resistant to dieldrin	Rdl
FBgn0004359	970.375	-0.0471779	0.218973	-0.215451	0.829416	0.999947	FBgn0004359	CG5507	SO0001217:protein_coding_gene	Transcript 48	T48
FBgn0004360	76.0628	0.0904219	0.423613	0.213454	0.830973	0.999947	FBgn0004360	CG1916	SO0001217:protein_coding_gene	Wnt oncogene analog 2	Wnt2
FBgn0004362	3385.62	-0.224049	0.131628	-1.70214	0.0887291	0.999947	FBgn0004362	CG17950	SO0001217:protein_coding_gene	High mobility group protein D	HmgD
FBgn0004363	42196	-0.151678	0.107949	-1.4051	0.159993	0.999947	FBgn0004363	CG6647	SO0001217:protein_coding_gene	porin	porin
FBgn0004367	254.323	-0.0374723	0.181617	-0.206326	0.836537	0.999947	FBgn0004367	CG4252	SO0001217:protein_coding_gene	meiotic 41	mei-41
FBgn0004368	3702.51	0.0996415	0.207588	0.479997	0.631229	0.999947	FBgn0004368	CG6899	SO0001217:protein_coding_gene	Protein tyrosine phosphatase 4E	Ptp4E
FBgn0004369	11029.2	0.0936301	0.150078	0.623877	0.532708	0.999947	FBgn0004369	CG11516	SO0001217:protein_coding_gene	Protein tyrosine phosphatase 99A	Ptp99A
FBgn0004370	3972.74	0.0272849	0.13985	0.1951	0.845314	0.999947	FBgn0004370	CG1817	SO0001217:protein_coding_gene	Protein tyrosine phosphatase 10D	Ptp10D
FBgn0004372	12.9619	0.914281	2.98834	0.305949	0.759643	0.999947	FBgn0004372	CG2075	SO0001217:protein_coding_gene	always early	aly
FBgn0004373	7581.45	0.0347504	0.0685039	0.507276	0.611961	0.999947	FBgn0004373	CG7004	SO0001217:protein_coding_gene	four wheel drive	fwd
FBgn0004374	104.641	-0.110142	0.537445	-0.204937	0.837621	0.999947	FBgn0004374	CG10718	SO0001217:protein_coding_gene	nebbish	neb
FBgn0004378	18.2936	-1.741	1.03926	-1.67523	0.0938892	0.999947	FBgn0004378	CG9191	SO0001217:protein_coding_gene	Kinesin-like protein at 61F	Klp61F
FBgn0004379	73.8216	-0.542996	1.03689	-0.523678	0.600503	0.999947	FBgn0004379	CG10923	SO0001217:protein_coding_gene	Kinesin-like protein at 67A	Klp67A
FBgn0004380	2512.78	0.0429022	0.107129	0.400471	0.68881	0.999947	FBgn0004380	CG10642	SO0001217:protein_coding_gene	Kinesin-like protein at 64D	Klp64D
FBgn0004381	2244.02	0.216166	0.132081	1.63661	0.101712	0.999947	FBgn0004381	CG7293	SO0001217:protein_coding_gene	Kinesin-like protein at 68D	Klp68D
FBgn0004387	3927.82	0.0588789	0.117341	0.501774	0.615826	0.999947	FBgn0004387	CG5658	SO0001217:protein_coding_gene	Kinesin-like protein at 98A	Klp98A
FBgn0004390	2512.32	0.124526	0.146105	0.852302	0.394046	0.999947	FBgn0004390	CG6721	SO0001217:protein_coding_gene	Ras GTPase activating protein 1	RasGAP1
FBgn0004391	544.625	-0.0488636	0.219776	-0.222334	0.824054	0.999947	FBgn0004391	CG9198	SO0001217:protein_coding_gene	shattered	shtd
FBgn0004394	259.315	0.259281	0.258733	1.00212	0.316286	0.999947	FBgn0004394	CG12287	SO0001217:protein_coding_gene	POU domain protein 2	pdm2
FBgn0004395	4266.36	0.0931437	0.126117	0.738552	0.460179	0.999947	FBgn0004395	CG4620	SO0001217:protein_coding_gene	unkempt	unk
FBgn0004396	1476.95	0.0440527	0.189994	0.231863	0.816644	0.999947	FBgn0004396	CG7450	SO0001217:protein_coding_gene	Cyclic-AMP response element binding protein A	CrebA
FBgn0004397	6306.74	0.177677	0.206624	0.859908	0.38984	0.999947	FBgn0004397	CG3299	SO0001217:protein_coding_gene	Vinculin	Vinc
FBgn0004400	4.94866	0.604489	0.81078	0.745565	0.45593	0.999947	FBgn0004400	CG10683	SO0001217:protein_coding_gene	rhino	rhi
FBgn0004401	10089.7	0.0629582	0.152737	0.412201	0.680192	0.999947	FBgn0004401	CG6143	SO0001217:protein_coding_gene	Protein on ecdysone puffs	Pep
FBgn0004403	13289.6	-0.0721278	0.160075	-0.450588	0.652287	0.999947	FBgn0004403	CG1524	SO0001217:protein_coding_gene	Ribosomal protein S14a	RpS14a
FBgn0004404	10793.5	0.0304719	0.161881	0.188237	0.850691	0.999947	FBgn0004404	CG1527	SO0001217:protein_coding_gene	Ribosomal protein S14b	RpS14b
FBgn0004406	119.127	-0.0493302	0.201392	-0.244946	0.806498	0.999947	FBgn0004406	CG8987	SO0001217:protein_coding_gene	DNA polymerase gamma subunit 1	PolG1
FBgn0004414	4019.42	1.98919	2.59789	0.765695	0.443858	0.999947	FBgn0004414	CG14560	SO0001217:protein_coding_gene	male-specific opa containing gene	msopa
FBgn0004419	3257.86	-0.183953	0.18388	-1.0004	0.317118	0.999947	FBgn0004419	CG4916	SO0001217:protein_coding_gene	maternal expression at 31B	me31B
FBgn0004425	128.894	2.3855	1.60139	1.48964	0.136319	0.999947	FBgn0004425	CG1179	SO0001217:protein_coding_gene	Lysozyme B	LysB
FBgn0004427	784.238	-0.525287	1.3618	-0.38573	0.699697	0.999947	FBgn0004427	CG9118	SO0001217:protein_coding_gene	Lysozyme D	LysD
FBgn0004428	62.36	-2.70141	2.01483	-1.34076	0.179998	0.999947	FBgn0004428	CG1180	SO0001217:protein_coding_gene	Lysozyme E	LysE
FBgn0004430	8.84845	0.163843	0.915231	0.179018	0.857924	0.999947	FBgn0004430	CG1165	SO0001217:protein_coding_gene	Lysozyme S	LysS
FBgn0004431	14.0625	1.39277	2.60179	0.535313	0.592434	0.999947	FBgn0004431	CG9120	SO0001217:protein_coding_gene	Lysozyme X	LysX
FBgn0004432	20845.1	-0.132132	0.183015	-0.721975	0.47031	0.999947	FBgn0004432	CG9916	SO0001217:protein_coding_gene	Cyclophilin 1	Cyp1
FBgn0004435	31095.9	-0.0289304	0.158046	-0.183051	0.854758	0.999947	FBgn0004435	CG17759	SO0001217:protein_coding_gene	G protein alpha q subunit	Galphaq
FBgn0004436	12058.3	0.15588	0.110022	1.41681	0.15654	0.999947	FBgn0004436	CG2013	SO0001217:protein_coding_gene	Ubiquitin conjugating enzyme 6	Ubc6
FBgn0004449	12739	-0.0794513	0.11235	-0.707174	0.479458	0.999947	FBgn0004449	CG5723	SO0001217:protein_coding_gene	Tenascin major	Ten-m
FBgn0004456	1413.72	-0.0874539	0.130465	-0.670322	0.502652	0.999947	FBgn0004456	CG1771	SO0001217:protein_coding_gene	multiple edematous wings	mew
FBgn0004463	466.067	-0.053951	0.137692	-0.391824	0.695188	0.999947	FBgn0004463	CG8344	SO0001217:protein_coding_gene	RNA polymerase III subunit B	Polr3B
FBgn0004465	1358.85	-0.00065785	0.103977	-0.00632689	0.994952	0.999947	FBgn0004465	CG4086	SO0001217:protein_coding_gene	Suppressor of ref(2)P sterility	Su(P)
FBgn0004507	37893.3	-0.0533919	0.242435	-0.220231	0.825691	0.999947	FBgn0004507	CG7254	SO0001217:protein_coding_gene	Glycogen phosphorylase	GlyP
FBgn0004509	6402.72	0.00735289	0.155014	0.0474338	0.962167	0.999947	FBgn0004509	CG10772	SO0001217:protein_coding_gene	Furin 1	Fur1
FBgn0004510	316.04	-0.0268772	0.182693	-0.147117	0.88304	0.999947	FBgn0004510	CG6338	SO0001217:protein_coding_gene	Ets at 97D	Ets97D
FBgn0004511	34.5617	-0.570845	0.756398	-0.754689	0.450436	0.999947	FBgn0004511	CG9355	SO0001217:protein_coding_gene	dusky	dy
FBgn0004512	2080.32	-0.320195	0.260325	-1.22998	0.218704	0.999947	FBgn0004512	CG3879	SO0001217:protein_coding_gene	Multi drug resistance 49	Mdr49
FBgn0004513	2739.86	-0.0707086	0.192449	-0.367415	0.71331	0.999947	FBgn0004513	CG10181	SO0001217:protein_coding_gene	Multi drug resistance 65	Mdr65
FBgn0004514	947.373	-0.00834265	0.158107	-0.0527658	0.957918	0.999947	FBgn0004514	CG7485	SO0001217:protein_coding_gene	Octopamine-Tyramine receptor	Oct-TyrR
FBgn0004516	26735.1	0.0819314	0.173161	0.473152	0.636104	0.999947	FBgn0004516	CG14994	SO0001217:protein_coding_gene	Glutamic acid decarboxylase 1	Gad1
FBgn0004552	84.6615	0.352161	1.01812	0.345893	0.729423	0.999947	FBgn0004552	CG1171	SO0001217:protein_coding_gene	Adipokinetic hormone	Akh
FBgn0004554	6.69288	-1.52628	0.813803	-1.87548	0.0607261	0.999947	FBgn0004554	CG7539	SO0001217:protein_coding_gene	Ecdysone-dependent gene 91	Edg91
FBgn0004556	155.653	-0.317082	0.334941	-0.946682	0.343801	0.999947	FBgn0004556	CG9680	SO0001217:protein_coding_gene	Dead box protein 73D	Dbp73D
FBgn0004567	451.247	-0.226487	0.372653	-0.60777	0.54334	0.999947	FBgn0004567	CG2939	SO0001217:protein_coding_gene	sloppy paired 2	slp2
FBgn0004569	829.81	0.00318313	0.169084	0.0188257	0.98498	0.999947	FBgn0004569	CG4531	SO0001217:protein_coding_gene	argos	aos
FBgn0004573	1251.41	0.0568615	0.188873	0.301057	0.763371	0.999947	FBgn0004573	CG12073	SO0001217:protein_coding_gene	5-hydroxytryptamine (serotonin) receptor 7	5-HT7
FBgn0004574	12359.2	-0.0403568	0.148503	-0.271757	0.785809	0.999947	FBgn0004574	CG15811	SO0001217:protein_coding_gene	Ras opposite	Rop
FBgn0004575	29685.4	0.082653	0.137388	0.601601	0.54744	0.999947	FBgn0004575	CG3985	SO0001217:protein_coding_gene	Synapsin	Syn
FBgn0004577	29.3229	-0.233781	1.17429	-0.199082	0.842199	0.999947	FBgn0004577	CG3477	SO0001217:protein_coding_gene	Peroxidase	Pxd
FBgn0004580	17894.6	0.0629044	0.162487	0.387135	0.698656	0.999947	FBgn0004580	CG6702	SO0001217:protein_coding_gene	Calbindin 53E	Cbp53E
FBgn0004581	115.764	-0.226143	1.33387	-0.169539	0.865373	0.999947	FBgn0004581	CG30170	SO0001217:protein_coding_gene	benign gonial cell neoplasm	bgcn
FBgn0004583	1641.28	-0.187937	0.193346	-0.972026	0.331038	0.999947	FBgn0004583	CG4114	SO0001217:protein_coding_gene	expanded	ex
FBgn0004584	310.466	-0.071234	0.238029	-0.299266	0.764737	0.999947	FBgn0004584	CG3178	SO0001217:protein_coding_gene	Recombination repair protein 1	Rrp1
FBgn0004587	20845.6	0.239735	0.251676	0.952555	0.340816	0.999947	FBgn0004587	CG10851	SO0001217:protein_coding_gene	B52	B52
FBgn0004589	14.5937	-0.00571052	3.89162	-0.00146739	0.998829	0.999947	FBgn0004589	CG7355	SO0001217:protein_coding_gene	Ecdysone-induced gene 71Eb	Eig71Eb
FBgn0004595	41805.4	0.104502	0.236537	0.441799	0.658635	0.999947	FBgn0004595	CG17228	SO0001217:protein_coding_gene	prospero	pros
FBgn0004597	290.603	0.250177	0.160759	1.55622	0.119655	0.999947	FBgn0004597	CG7281	SO0001217:protein_coding_gene	Cyclin C	CycC
FBgn0004598	6105.35	0.0561381	0.12759	0.439989	0.659945	0.999947	FBgn0004598	CG18734	SO0001217:protein_coding_gene	Furin 2	Fur2
FBgn0004606	1785.86	0.0602557	0.192641	0.312787	0.754443	0.999947	FBgn0004606	CG1322	SO0001217:protein_coding_gene	Zn finger homeodomain 1	zfh1
FBgn0004607	5657.16	-0.173547	0.218674	-0.793635	0.427408	0.999947	FBgn0004607	CG1449	SO0001217:protein_coding_gene	Zn finger homeodomain 2	zfh2
FBgn0004611	11374	0.0369286	0.132309	0.279108	0.780162	0.999947	FBgn0004611	CG4574	SO0001217:protein_coding_gene	Phospholipase C at 21C	Plc21C
FBgn0004618	4079.45	0.102277	0.268799	0.380496	0.703577	0.999947	FBgn0004618	CG7672	SO0001217:protein_coding_gene	glass	gl
FBgn0004619	1676.26	-0.0460663	0.196212	-0.234778	0.814381	0.999947	FBgn0004619	CG8442	SO0001217:protein_coding_gene	Glutamate receptor IA	GluRIA
FBgn0004620	218.718	-0.160619	0.306776	-0.523569	0.600578	0.999947	FBgn0004620	CG6992	SO0001217:protein_coding_gene	Glutamate receptor IIA	GluRIIA
FBgn0004622	816.444	0.171053	0.213116	0.802626	0.422191	0.999947	FBgn0004622	CG7887	SO0001217:protein_coding_gene	Tachykinin-like receptor at 99D	TkR99D
FBgn0004623	37771.2	0.145577	0.17519	0.830964	0.405994	0.999947	FBgn0004623	CG8770	SO0001217:protein_coding_gene	G protein beta-subunit 76C	Gbeta76C
FBgn0004629	15326	-0.431559	0.380347	-1.13464	0.256524	0.999947	FBgn0004629	CG8050	SO0001217:protein_coding_gene	Cystatin-like	Cys
FBgn0004635	2448.93	-0.252844	0.363063	-0.69642	0.486166	0.999947	FBgn0004635	CG1004	SO0001217:protein_coding_gene	rhomboid	rho
FBgn0004636	7316.27	0.0246027	0.155281	0.15844	0.87411	0.999947	FBgn0004636	CG1956	SO0001217:protein_coding_gene	Rap1 GTPase	Rap1
FBgn0004638	3863.38	-0.000768159	0.123685	-0.00621059	0.995045	0.999947	FBgn0004638	CG6033	SO0001217:protein_coding_gene	downstream of receptor kinase	drk
FBgn0004643	742.362	0.0626617	0.0921042	0.680334	0.496293	0.999947	FBgn0004643	CG9900	SO0001217:protein_coding_gene	Zeste-white 10	Zw10
FBgn0004646	6647.55	-0.0163459	0.227041	-0.0719957	0.942605	0.999947	FBgn0004646	CG3039	SO0001217:protein_coding_gene	optic ganglion reduced	ogre
FBgn0004647	1367.66	-0.0635087	0.226351	-0.280576	0.779036	0.999947	FBgn0004647	CG3936	SO0001217:protein_coding_gene	Notch	N
FBgn0004648	15065.6	0.133207	0.0780796	1.70604	0.0880009	0.999947	FBgn0004648	CG4122	SO0001217:protein_coding_gene	silver	svr
FBgn0004649	5.29539	1.65414	2.28858	0.722783	0.469813	0.999947	FBgn0004649	CG1372	SO0001217:protein_coding_gene	yolkless	yl
FBgn0004650	37.3523	0.316472	1.34765	0.234833	0.814338	0.999947	FBgn0004650	CG11411	SO0001217:protein_coding_gene	female sterile (1) Nasrat	fs(1)N
FBgn0004652	5456.17	0.0181585	0.132011	0.137553	0.890594	0.999947	FBgn0004652	CG14307	SO0001217:protein_coding_gene	fruitless	fru
FBgn0004655	2486.22	-0.0617428	0.142154	-0.434338	0.664043	0.999947	FBgn0004655	CG3707	SO0001217:protein_coding_gene	wings apart-like	wapl
FBgn0004656	13362.8	0.127305	0.188861	0.674065	0.50027	0.999947	FBgn0004656	CG2252	SO0001217:protein_coding_gene	female sterile (1) homeotic	fs(1)h
FBgn0004657	4191.08	0.123655	0.139478	0.886558	0.375317	0.999947	FBgn0004657	CG1560	SO0001217:protein_coding_gene	myospheroid	mys
FBgn0004666	311.309	0.158349	0.195683	0.809213	0.418393	0.999947	FBgn0004666	CG7771	SO0001217:protein_coding_gene	single-minded	sim
FBgn0004687	5759.37	0.0919978	0.128383	0.71659	0.473627	0.999947	FBgn0004687	CG3201	SO0001217:protein_coding_gene	Myosin light chain cytoplasmic	Mlc-c
FBgn0004698	3281.4	-0.0161016	0.0829443	-0.194125	0.846078	0.999947	FBgn0004698	CG8153	SO0001217:protein_coding_gene	Xeroderma pigmentosum, complementation group C	Xpc
FBgn0004777	89.9388	-0.114213	0.295716	-0.386226	0.699329	0.999947	FBgn0004777	CG2342	SO0001217:protein_coding_gene	Ccp84Ag	Ccp84Ag
FBgn0004780	5.83753	0.173406	2.42328	0.0715586	0.942953	0.999947	FBgn0004780	CG2341	SO0001217:protein_coding_gene	Ccp84Ad	Ccp84Ad
FBgn0004782	12.0987	1.00359	1.35254	0.742004	0.458085	0.999947	FBgn0004782	CG1252	SO0001217:protein_coding_gene	Ccp84Ab	Ccp84Ab
FBgn0004783	10.4822	0.157372	1.00013	0.15735	0.874969	0.999947	FBgn0004783	CG2360	SO0001217:protein_coding_gene	Ccp84Aa	Ccp84Aa
FBgn0004784	22530	0.196852	0.111538	1.76489	0.0775822	0.999947	FBgn0004784	CG6518	SO0001217:protein_coding_gene	inactivation no afterpotential C	inaC
FBgn0004795	3466.45	0.0470952	0.196629	0.239513	0.810708	0.999947	FBgn0004795	CG5403	SO0001217:protein_coding_gene	retained	retn
FBgn0004797	1362.48	-0.241841	0.358375	-0.674827	0.499786	0.999947	FBgn0004797	CG31991	SO0001217:protein_coding_gene	midway	mdy
FBgn0004811	771.958	-0.00824778	0.169791	-0.0485759	0.961257	0.999947	FBgn0004811	CG10528	SO0001217:protein_coding_gene	female sterile (2) ltoPP43	fs(2)ltoPP43
FBgn0004828	53533.3	-0.0359589	0.0733839	-0.490011	0.624126	0.999947	FBgn0004828	CG8989	SO0001217:protein_coding_gene	Histone H3.3B	His3.3B
FBgn0004832	386.562	0.0719257	0.151288	0.475421	0.634487	0.999947	FBgn0004832	CG6358	SO0001217:protein_coding_gene	Xeroderma pigmentosum group A-like	Xpac
FBgn0004837	864.283	0.00951574	0.127375	0.0747063	0.940448	0.999947	FBgn0004837	CG3497	SO0001217:protein_coding_gene	Suppressor of Hairless	Su(H)
FBgn0004838	30746.1	0.0584388	0.140932	0.414659	0.678392	0.999947	FBgn0004838	CG10377	SO0001217:protein_coding_gene	Heterogeneous nuclear ribonucleoprotein at 27C	Hrb27C
FBgn0004841	331.276	0.0831918	0.224504	0.370559	0.710966	0.999947	FBgn0004841	CG6515	SO0001217:protein_coding_gene	Tachykinin-like receptor at 86C	TkR86C
FBgn0004842	79.5288	0.0207475	0.296031	0.0700854	0.944126	0.999947	FBgn0004842	CG5811	SO0001217:protein_coding_gene	RYamide receptor	RYa-R
FBgn0004852	3253.4	0.047493	0.10706	0.443611	0.657324	0.999947	FBgn0004852	CG7978	SO0001217:protein_coding_gene	Adenylyl cyclase 76E	Ac76E
FBgn0004854	310.841	0.0346395	0.175412	0.197475	0.843456	0.999947	FBgn0004854	CG5488	SO0001217:protein_coding_gene	BarH2	B-H2
FBgn0004855	772.347	-0.0081123	0.16244	-0.0499404	0.96017	0.999947	FBgn0004855	CG3284	SO0001217:protein_coding_gene	RNA polymerase II subunit I	Polr2I
FBgn0004856	1731.76	0.00164832	0.0895757	0.0184014	0.985319	0.999947	FBgn0004856	CG8264	SO0001217:protein_coding_gene	Bx42	Bx42
FBgn0004860	1814.03	-0.094896	0.167012	-0.5682	0.569899	0.999947	FBgn0004860	CG3895	SO0001217:protein_coding_gene	polyhomeotic distal	ph-d
FBgn0004861	2769.27	-0.0796327	0.192523	-0.413627	0.679147	0.999947	FBgn0004861	CG18412	SO0001217:protein_coding_gene	polyhomeotic proximal	ph-p
FBgn0004862	39.504	0.52426	0.373568	1.40339	0.160501	0.999947	FBgn0004862	CG7902	SO0001217:protein_coding_gene	bagpipe	bap
FBgn0004863	95.7531	-0.324691	0.207661	-1.56356	0.11792	0.999947	FBgn0004863	CG7937	SO0001217:protein_coding_gene	C15	C15
FBgn0004864	1609.37	0.0831983	0.0927075	0.897428	0.369491	0.999947	FBgn0004864	CG1594	SO0001217:protein_coding_gene	hopscotch	hop
FBgn0004865	2683.39	0.0917932	0.197769	0.464143	0.642545	0.999947	FBgn0004865	CG18023	SO0001217:protein_coding_gene	Ecdysone-induced protein 78C	Eip78C
FBgn0004867	40572.2	0.0671957	0.186526	0.360249	0.718661	0.999947	FBgn0004867	CG5920	SO0001217:protein_coding_gene	Ribosomal protein S2	RpS2
FBgn0004868	11799.5	-0.112811	0.0872947	-1.2923	0.196252	0.999947	FBgn0004868	CG4422	SO0001217:protein_coding_gene	GDP dissociation inhibitor	Gdi
FBgn0004870	584.241	0.165712	0.163631	1.01272	0.311196	0.999947	FBgn0004870	CG9097	SO0001217:protein_coding_gene	bric a brac 1	bab1
FBgn0004872	39.9264	-0.326641	0.652166	-0.500856	0.616473	0.999947	FBgn0004872	CG6122	SO0001217:protein_coding_gene	P-element induced wimpy testis	piwi
FBgn0004875	11633.4	-0.0531448	0.130011	-0.408771	0.682708	0.999947	FBgn0004875	CG10847	SO0001217:protein_coding_gene	encore	enc
FBgn0004876	5130.06	0.00877595	0.0998578	0.0878845	0.929968	0.999947	FBgn0004876	CG6027	SO0001217:protein_coding_gene	center divider	cdi
FBgn0004878	4.93475	-1.68742	1.20986	-1.39472	0.163101	0.999947	FBgn0004878	CG2102	SO0001217:protein_coding_gene	castor	cas
FBgn0004880	18129.4	0.0886438	0.190022	0.466491	0.640864	0.999947	FBgn0004880	CG1130	SO0001217:protein_coding_gene	scratch	scrt
FBgn0004882	3012.95	0.225187	0.327427	0.687747	0.491612	0.999947	FBgn0004882	CG10868	SO0001217:protein_coding_gene	oo18 RNA-binding protein	orb
FBgn0004885	6777.74	0.0550116	0.127799	0.430453	0.666866	0.999947	FBgn0004885	CG6863	SO0001217:protein_coding_gene	tolkin	tok
FBgn0004888	15225.2	-0.0830268	0.0733398	-1.13208	0.257599	0.999947	FBgn0004888	CG1065	SO0001217:protein_coding_gene	Succinyl-coenzyme A synthetase alpha subunit 1	Scsalpha1
FBgn0004889	6549.06	0.126906	0.0845614	1.50076	0.133418	0.999947	FBgn0004889	CG6235	SO0001217:protein_coding_gene	twins	tws
FBgn0004892	85.8189	-0.206062	0.186844	-1.10286	0.27009	0.999947	FBgn0004892	CG3242	SO0001217:protein_coding_gene	sister of odd and bowl	sob
FBgn0004893	952.557	0.0822757	0.113078	0.7276	0.466859	0.999947	FBgn0004893	CG10021	SO0001217:protein_coding_gene	brother of odd with entrails limited	bowl
FBgn0004896	553.857	0.0393353	0.150156	0.261963	0.79335	0.999947	FBgn0004896	CG3668	SO0001217:protein_coding_gene	forkhead domain 59A	fd59A
FBgn0004897	17.8873	0.277645	0.425594	0.652372	0.514161	0.999947	FBgn0004897	CG11921	SO0001217:protein_coding_gene	forkhead domain 96Ca	fd96Ca
FBgn0004898	33.3406	-0.707981	0.373004	-1.89805	0.0576896	0.999947	FBgn0004898	CG11922	SO0001217:protein_coding_gene	forkhead domain 96Cb	fd96Cb
FBgn0004901	276.861	0.0977333	0.151512	0.645055	0.518892	0.999947	FBgn0004901	CG2867	SO0001217:protein_coding_gene	Phosphoribosylamidotransferase	Prat
FBgn0004903	4180.32	0.124199	0.135973	0.91341	0.361027	0.999947	FBgn0004903	CG6354	SO0001217:protein_coding_gene	Ribonuclear protein at 97D	Rb97D
FBgn0004907	77598.5	0.0249069	0.138184	0.180245	0.85696	0.999947	FBgn0004907	CG17870	SO0001217:protein_coding_gene	14-3-3zeta	14-3-3zeta
FBgn0004908	438.449	-0.309346	0.180572	-1.71314	0.0866861	0.999947	FBgn0004908	CG7435	SO0001217:protein_coding_gene	ADP ribosylation factor-like 2	Arl2
FBgn0004910	5890.91	0.0320868	0.145704	0.220219	0.8257	0.999947	FBgn0004910	CG15855	SO0001217:protein_coding_gene	Ecdysone-induced protein 63F 1	Eip63F-1
FBgn0004911	7.75899	-0.542319	0.789327	-0.687066	0.492041	0.999947	FBgn0004911	CR32265	SO0002182:antisense_lncRNA_gene	antisense RNA:Ecdysone-induced gene 63F 2	asRNA:Eig63F-2
FBgn0004915	1350.56	-0.071143	0.156511	-0.454555	0.649429	0.999947	FBgn0004915	CG5193	SO0001217:protein_coding_gene	Transcription factor IIB	TfIIB
FBgn0004919	7883.03	0.0252203	0.318516	0.0791808	0.936889	0.999947	FBgn0004919	CG2679	SO0001217:protein_coding_gene	goliath	gol
FBgn0004921	75003.8	0.106306	0.0996066	1.06725	0.285857	0.999947	FBgn0004921	CG8261	SO0001217:protein_coding_gene	G protein gamma 1	Ggamma1
FBgn0004924	5612.33	-0.0476009	0.119805	-0.397319	0.691133	0.999947	FBgn0004924	CG6146	SO0001217:protein_coding_gene	Topoisomerase 1	Top1
FBgn0004926	1829.43	0.0545957	0.180513	0.302447	0.762311	0.999947	FBgn0004926	CG4153	SO0001217:protein_coding_gene	eukaryotic translation initiation factor 2 subunit beta	eIF2beta
FBgn0004956	28.5567	-0.0349296	1.36686	-0.0255546	0.979613	0.999947	FBgn0004956	CG5993	SO0001217:protein_coding_gene	unpaired 1	upd1
FBgn0004957	236.12	0.324168	0.189985	1.70628	0.0879557	0.999947	FBgn0004957	CG6205	SO0001217:protein_coding_gene	porcupine	por
FBgn0004959	115.526	-0.570501	0.797664	-0.715215	0.474476	0.999947	FBgn0004959	CG6578	SO0001217:protein_coding_gene	phantom	phtm
FBgn0005198	2524.71	0.0461632	0.106231	0.434554	0.663886	0.999947	FBgn0005198	CG6975	SO0001217:protein_coding_gene	gigas	gig
FBgn0005278	18334.8	0.0617308	0.119508	0.516539	0.605478	0.999947	FBgn0005278	CG2674	SO0001217:protein_coding_gene	S-adenosylmethionine Synthetase	Sam-S
FBgn0005322	1050.37	-0.0533136	0.158617	-0.336115	0.736784	0.999947	FBgn0005322	CG5395	SO0001217:protein_coding_gene	no mitochondrial derivative	nmd
FBgn0005355	469.17	-0.0648512	0.11753	-0.551783	0.581097	0.999947	FBgn0005355	CG6054	SO0001217:protein_coding_gene	Suppressor of fused	Su(fu)
FBgn0005386	1889.43	0.0339164	0.0995523	0.34069	0.733337	0.999947	FBgn0005386	CG8887	SO0001217:protein_coding_gene	absent, small, or homeotic discs 1	ash1
FBgn0005390	16.9104	1.39552	0.814793	1.71273	0.0867625	0.999947	FBgn0005390	CG4790	SO0001217:protein_coding_gene	female sterile (1) M3	fs(1)M3
FBgn0005391	94060	-0.173533	2.11662	-0.0819861	0.934658	0.999947	FBgn0005391	CG2979	SO0001217:protein_coding_gene	Yolk protein 2	Yp2
FBgn0005411	2336.61	-0.0178293	0.101095	-0.176362	0.86001	0.999947	FBgn0005411	CG9998	SO0001217:protein_coding_gene	U2 small nuclear riboprotein auxiliary factor 50	U2af50
FBgn0005427	4910.92	0.000915291	0.142455	0.00642514	0.994874	0.999947	FBgn0005427	CG3114	SO0001217:protein_coding_gene	erect wing	ewg
FBgn0005533	28689.1	-0.0673344	0.165862	-0.405966	0.684767	0.999947	FBgn0005533	CG3922	SO0001217:protein_coding_gene	Ribosomal protein S17	RpS17
FBgn0005536	10063	-0.0221021	0.137081	-0.161233	0.87191	0.999947	FBgn0005536	CG32156	SO0001217:protein_coding_gene	Myosin binding subunit	Mbs
FBgn0005558	2639.03	0.0848936	0.223492	0.37985	0.704056	0.999947	FBgn0005558	CG1464	SO0001217:protein_coding_gene	eyeless	ey
FBgn0005561	2820.22	-0.0266232	0.185391	-0.143606	0.885812	0.999947	FBgn0005561	CG11049	SO0001217:protein_coding_gene	shaven	sv
FBgn0005564	6051.96	0.0846541	0.158549	0.53393	0.59339	0.999947	FBgn0005564	CG9262	SO0001217:protein_coding_gene	Shaker cognate l	Shal
FBgn0005585	11603.7	-0.382097	0.235391	-1.62324	0.104537	0.999947	FBgn0005585	CG9429	SO0001217:protein_coding_gene	Calreticulin	Calr
FBgn0005586	21063.5	0.146346	0.167759	0.87236	0.383012	0.999947	FBgn0005586	CG7576	SO0001217:protein_coding_gene	Rab3	Rab3
FBgn0005590	9.6088	-0.172068	0.781054	-0.220302	0.825636	0.999947	FBgn0005590	CG31695	SO0001217:protein_coding_gene	screw	scw
FBgn0005593	30987.8	0.0598877	0.166563	0.359551	0.719183	0.999947	FBgn0005593	CG4897	SO0001217:protein_coding_gene	Ribosomal protein L7	RpL7
FBgn0005596	759.247	0.168291	0.134337	1.25276	0.210295	0.999947	FBgn0005596	CG14513	SO0001217:protein_coding_gene	yemanuclein	yem
FBgn0005612	2725.59	-0.166899	0.146558	-1.13879	0.254791	0.999947	FBgn0005612	CG3090	SO0001217:protein_coding_gene	Sox box protein 14	Sox14
FBgn0005613	213.915	-0.0809942	0.258775	-0.312991	0.754288	0.999947	FBgn0005613	CG8404	SO0001217:protein_coding_gene	Sox box protein 15	Sox15
FBgn0005614	48605.2	0.0577356	0.226008	0.255458	0.79837	0.999947	FBgn0005614	CG18345	SO0001217:protein_coding_gene	transient receptor potential-like	trpl
FBgn0005616	2553.99	0.176954	0.0994081	1.78008	0.0750633	0.999947	FBgn0005616	CG3241	SO0001217:protein_coding_gene	male-specific lethal 2	msl-2
FBgn0005617	1099.16	0.0321207	0.091227	0.352096	0.724766	0.999947	FBgn0005617	CG10385	SO0001217:protein_coding_gene	male-specific lethal 1	msl-1
FBgn0005619	4890.29	0.387094	0.215216	1.79863	0.072077	0.999947	FBgn0005619	CG3454	SO0001217:protein_coding_gene	Histidine decarboxylase	Hdc
FBgn0005624	794.241	0.113065	0.235666	0.479766	0.631393	0.999947	FBgn0005624	CG3886	SO0001217:protein_coding_gene	Posterior sex combs	Psc
FBgn0005626	3289.14	-0.0230371	0.210792	-0.109288	0.912974	0.999947	FBgn0005626	CG10118	SO0001217:protein_coding_gene	pale	ple
FBgn0005631	4111.69	0.0142756	0.130301	0.109559	0.912759	0.999947	FBgn0005631	CG13521	SO0001217:protein_coding_gene	roundabout 1	robo1
FBgn0005632	10525.7	-0.0946517	0.139329	-0.679339	0.496923	0.999947	FBgn0005632	CG1945	SO0001217:protein_coding_gene	fat facets	faf
FBgn0005633	392.611	-0.0242647	1.19166	-0.0203621	0.983754	0.999947	FBgn0005633	CG7445	SO0001217:protein_coding_gene	flightin	fln
FBgn0005636	1612.12	-0.144478	0.131673	-1.09725	0.272533	0.999947	FBgn0005636	CG3385	SO0001217:protein_coding_gene	nervy	nvy
FBgn0005638	90.3587	0.200986	0.463469	0.433656	0.664538	0.999947	FBgn0005638	CG4354	SO0001217:protein_coding_gene	slow border cells	slbo
FBgn0005642	1136.59	0.136416	0.100165	1.36191	0.173226	0.999947	FBgn0005642	CG1454	SO0001217:protein_coding_gene	wings down	wdn
FBgn0005648	1742.27	-0.0508914	0.134198	-0.379225	0.70452	0.999947	FBgn0005648	CG2163	SO0001217:protein_coding_gene	Pabp2	Pabp2
FBgn0005649	7103.98	0.0676148	0.126238	0.535614	0.592226	0.999947	FBgn0005649	CG5422	SO0001217:protein_coding_gene	Rox8	Rox8
FBgn0005654	272.263	0.0987632	0.739141	0.133619	0.893704	0.999947	FBgn0005654	CG4088	SO0001217:protein_coding_gene	Origin recognition complex subunit 3	Orc3
FBgn0005655	86.257	-0.728091	0.535359	-1.36001	0.173828	0.999947	FBgn0005655	CG9193	SO0001217:protein_coding_gene	Proliferating cell nuclear antigen	PCNA
FBgn0005658	2081.36	-0.0754517	0.142161	-0.530748	0.595594	0.999947	FBgn0005658	CG7018	SO0001217:protein_coding_gene	Ets at 65A	Ets65A
FBgn0005659	2253.69	0.098039	0.147578	0.66432	0.506485	0.999947	FBgn0005659	CG5583	SO0001217:protein_coding_gene	Ets at 98B	Ets98B
FBgn0005660	221.077	0.572127	0.577708	0.99034	0.322008	0.999947	FBgn0005660	CG2914	SO0001217:protein_coding_gene	Ets at 21C	Ets21C
FBgn0005664	620.964	0.349776	0.666919	0.524466	0.599954	0.999947	FBgn0005664	CG16963	SO0001217:protein_coding_gene	Crystallin	Crys
FBgn0005666	14867.2	0.0412205	0.315342	0.130717	0.896	0.999947	FBgn0005666	CG32019	SO0001217:protein_coding_gene	bent	bt
FBgn0005670	142.488	-0.536452	1.23661	-0.433808	0.664428	0.999947	FBgn0005670	CG3656	SO0001217:protein_coding_gene	Cytochrome P450 4d1	Cyp4d1
FBgn0005671	33381.3	0.214196	0.112013	1.91223	0.0558461	0.999947	FBgn0005671	CG17369	SO0001217:protein_coding_gene	Vacuolar H[+]-ATPase 55kD subunit	Vha55
FBgn0005672	7262.61	0.0258216	0.137677	0.187551	0.851229	0.999947	FBgn0005672	CG10334	SO0001217:protein_coding_gene	spitz	spi
FBgn0005674	1788.96	-0.0767498	0.160244	-0.478954	0.631971	0.999947	FBgn0005674	CG5394	SO0001217:protein_coding_gene	Glutamyl-prolyl-tRNA synthetase	GluProRS
FBgn0005677	1710.24	-0.130218	0.143864	-0.905146	0.365388	0.999947	FBgn0005677	CG4952	SO0001217:protein_coding_gene	dachshund	dac
FBgn0005683	54.9693	0.280161	0.68597	0.408416	0.682968	0.999947	FBgn0005683	CG5354	SO0001217:protein_coding_gene	pineapple eye	pie
FBgn0005694	3617.55	0.0306484	0.132395	0.231493	0.816932	0.999947	FBgn0005694	CG5683	SO0001217:protein_coding_gene	Adult enhancer factor 1	Aef1
FBgn0005696	47.2507	-0.391389	0.370077	-1.05759	0.290243	0.999947	FBgn0005696	CG5923	SO0001217:protein_coding_gene	DNA polymerase alpha subunit 2	PolA2
FBgn0005775	7096.31	0.238069	0.181289	1.3132	0.189115	0.999947	FBgn0005775	CG7503	SO0001217:protein_coding_gene	Connectin	Con
FBgn0005777	1348.05	-0.0705936	0.121447	-0.581269	0.561059	0.999947	FBgn0005777	CG8402	SO0001217:protein_coding_gene	Protein phosphatase D3	PpD3
FBgn0005778	40.9199	-1.89196	2.21284	-0.854991	0.392556	0.999947	FBgn0005778	CG10138	SO0001217:protein_coding_gene	Protein phosphatase D5	PpD5
FBgn0005779	32.8047	4.32112	5.26743	0.820348	0.412018	0.999947	FBgn0005779	CG8822	SO0001217:protein_coding_gene	Protein phosphatase D6	PpD6
FBgn0008635	3813.78	-0.118667	0.108347	-1.09525	0.273405	0.999947	FBgn0008635	CG6223	SO0001217:protein_coding_gene	Coat Protein (coatomer) beta	betaCOP
FBgn0008636	677.804	0.00490172	0.160403	0.0305587	0.975621	0.999947	FBgn0008636	CG33152	SO0001217:protein_coding_gene	homeobrain	hbn
FBgn0008646	151.486	-0.0595263	0.203242	-0.292884	0.769611	0.999947	FBgn0008646	CG9930	SO0001217:protein_coding_gene	E5	E5
FBgn0008651	206.661	-0.308432	0.184659	-1.67028	0.0948635	0.999947	FBgn0008651	CG6570	SO0001217:protein_coding_gene	ladybird late	lbl
FBgn0010014	6108.69	0.0197211	0.152537	0.129287	0.89713	0.999947	FBgn0010014	CG4209	SO0001217:protein_coding_gene	Calcineurin B	CanB
FBgn0010015	532.33	0.133765	0.33538	0.398846	0.690007	0.999947	FBgn0010015	CG1455	SO0001217:protein_coding_gene	Calcineurin A1	CanA1
FBgn0010038	77.6815	0.105832	0.767229	0.137941	0.890287	0.999947	FBgn0010038	CG4181	SO0001217:protein_coding_gene	Glutathione S transferase D2	GstD2
FBgn0010039	287.731	-0.129828	0.322682	-0.40234	0.687434	0.999947	FBgn0010039	CG4381	SO0001217:protein_coding_gene	Glutathione S transferase D3	GstD3
FBgn0010040	10.0162	0.0677904	0.616464	0.109967	0.912436	0.999947	FBgn0010040	CG11512	SO0001217:protein_coding_gene	Glutathione S transferase D4	GstD4
FBgn0010041	104.803	0.987116	1.14225	0.864182	0.387488	0.999947	FBgn0010041	CG12242	SO0001217:protein_coding_gene	Glutathione S transferase D5	GstD5
FBgn0010043	8.48276	0.0763007	1.67704	0.0454972	0.963711	0.999947	FBgn0010043	CG4371	SO0001217:protein_coding_gene	Glutathione S transferase D7	GstD7
FBgn0010044	42.979	-0.0557687	0.554528	-0.10057	0.919892	0.999947	FBgn0010044	CG4421	SO0001217:protein_coding_gene	Glutathione S transferase D8	GstD8
FBgn0010051	5720.17	0.0210911	0.135606	0.155532	0.876402	0.999947	FBgn0010051	CG1063	SO0001217:protein_coding_gene	Inositol 1,4,5,-trisphosphate receptor	Itpr
FBgn0010052	71.8229	0.825627	0.778077	1.06111	0.288638	0.999947	FBgn0010052	CG8425	SO0001217:protein_coding_gene	Juvenile hormone esterase	Jhe
FBgn0010053	3674.08	-0.321024	0.356755	-0.899843	0.368204	0.999947	FBgn0010053	CG15101	SO0001217:protein_coding_gene	Juvenile hormone epoxide hydrolase 1	Jheh1
FBgn0010078	26849.8	-0.229019	0.181215	-1.2638	0.206302	0.999947	FBgn0010078	CG3661	SO0001217:protein_coding_gene	Ribosomal protein L23	RpL23
FBgn0010100	39659.4	0.0153989	0.144822	0.10633	0.91532	0.999947	FBgn0010100	CG9244	SO0001217:protein_coding_gene	Mitochondrial aconitase 1	mAcon1
FBgn0010105	1529.85	0.149817	0.194216	0.771396	0.440472	0.999947	FBgn0010105	CG17943	SO0001217:protein_coding_gene	commissureless	comm
FBgn0010109	30.083	0.0120636	0.359729	0.0335352	0.973248	0.999947	FBgn0010109	CG8704	SO0001217:protein_coding_gene	deadpan	dpn
FBgn0010113	5461.74	0.284556	0.194672	1.46172	0.143817	0.999947	FBgn0010113	CG15532	SO0001217:protein_coding_gene	headcase	heca
FBgn0010114	24366	0.0255486	0.151255	0.168911	0.865867	0.999947	FBgn0010114	CG2040	SO0001217:protein_coding_gene	hikaru genki	hig
FBgn0010173	1560.89	-0.240707	0.251261	-0.957994	0.338066	0.999947	FBgn0010173	CG9633	SO0001217:protein_coding_gene	Replication protein A1	RPA1
FBgn0010194	1178.13	-0.0116896	0.176659	-0.0661706	0.947242	0.999947	FBgn0010194	CG6407	SO0001217:protein_coding_gene	Wnt oncogene analog 5	Wnt5
FBgn0010197	125.973	0.270361	0.317121	0.85255	0.393909	0.999947	FBgn0010197	CG33114	SO0001217:protein_coding_gene	Guanylyl cyclase at 32E	Gyc32E
FBgn0010198	21960.1	-0.0442197	0.17068	-0.259079	0.795574	0.999947	FBgn0010198	CG2033	SO0001217:protein_coding_gene	Ribosomal protein S15Aa	RpS15Aa
FBgn0010213	7931.36	-0.0885789	0.104159	-0.850422	0.395091	0.999947	FBgn0010213	CG8905	SO0001217:protein_coding_gene	Superoxide dismutase 2 (Mn)	Sod2
FBgn0010215	5768.85	-0.0606337	0.110293	-0.549753	0.582489	0.999947	FBgn0010215	CG17947	SO0001217:protein_coding_gene	alpha Catenin	alpha-Cat
FBgn0010217	67315.4	-0.0868202	0.145724	-0.595787	0.551318	0.999947	FBgn0010217	CG11154	SO0001217:protein_coding_gene	ATP synthase, beta subunit	ATPsynbeta
FBgn0010220	491.459	0.0656841	0.119087	0.551562	0.581248	0.999947	FBgn0010220	CG12759	SO0001217:protein_coding_gene	DEAD box protein 45A	Dbp45A
FBgn0010222	3066.28	0.382156	0.415198	0.920419	0.357354	0.999947	FBgn0010222	CG18466	SO0001217:protein_coding_gene	NAD-dependent methylenetetrahydrofolate dehydrogenase	Nmdmc
FBgn0010223	66.8469	-0.0786148	0.57091	-0.137701	0.890477	0.999947	FBgn0010223	CG12232	SO0001217:protein_coding_gene	G protein alpha f subunit	Galphaf
FBgn0010225	17185	-0.428076	0.367647	-1.16437	0.244275	0.999947	FBgn0010225	CG1106	SO0001217:protein_coding_gene	Gelsolin	Gel
FBgn0010226	5771.61	0.0409867	0.352108	0.116404	0.907333	0.999947	FBgn0010226	CG8938	SO0001217:protein_coding_gene	Glutathione S transferase S1	GstS1
FBgn0010228	10850.3	0.0317544	0.130891	0.242603	0.808313	0.999947	FBgn0010228	CG17921	SO0001217:protein_coding_gene	HMG protein Z	HmgZ
FBgn0010235	3919.54	-0.1198	0.0939109	-1.27567	0.202072	0.999947	FBgn0010235	CG5433	SO0001217:protein_coding_gene	Kinesin light chain	Klc
FBgn0010238	4971.38	0.0604199	0.114768	0.526451	0.598575	0.999947	FBgn0010238	CG12369	SO0001217:protein_coding_gene	Lachesin	Lac
FBgn0010240	3368.39	0.00410357	0.196172	0.0209182	0.983311	0.999947	FBgn0010240	CG17336	SO0001217:protein_coding_gene	Ligand-gated chloride channel homolog 3	Lcch3
FBgn0010241	106.642	0.0204258	1.02074	0.0200107	0.984035	0.999947	FBgn0010241	CG8523	SO0001217:protein_coding_gene	Multi drug resistance 50	Mdr50
FBgn0010246	336.125	0.0616954	0.768643	0.0802653	0.936026	0.999947	FBgn0010246	CG9155	SO0001217:protein_coding_gene	Myosin 61F	Myo61F
FBgn0010247	1368.59	-0.192605	0.230137	-0.836915	0.40264	0.999947	FBgn0010247	CG40411	SO0001217:protein_coding_gene	Poly-(ADP-ribose) polymerase	Parp
FBgn0010258	56.1177	0.251911	1.08305	0.232593	0.816077	0.999947	FBgn0010258	CG9654	SO0001217:protein_coding_gene	RNA-binding protein 4	Rbp4
FBgn0010263	47650.5	0.134593	0.130379	1.03232	0.301923	0.999947	FBgn0010263	CG3151	SO0001217:protein_coding_gene	RNA-binding protein 9	Rbp9
FBgn0010265	31740.8	-0.0118657	0.190796	-0.0621906	0.950411	0.999947	FBgn0010265	CG13389	SO0001217:protein_coding_gene	Ribosomal protein S13	RpS13
FBgn0010269	1343.65	0.166283	0.155392	1.07009	0.284579	0.999947	FBgn0010269	CG15793	SO0001217:protein_coding_gene	Downstream of raf1	Dsor1
FBgn0010278	618.749	0.0133348	0.188708	0.0706636	0.943665	0.999947	FBgn0010278	CG4817	SO0001217:protein_coding_gene	Structure specific recognition protein	Ssrp
FBgn0010280	8232.39	0.0457954	0.141699	0.323187	0.746553	0.999947	FBgn0010280	CG5444	SO0001217:protein_coding_gene	TBP-associated factor 4	Taf4
FBgn0010287	120.571	0.0830797	0.205451	0.404377	0.685936	0.999947	FBgn0010287	CG7562	SO0001217:protein_coding_gene	TBP-related factor	Trf
FBgn0010288	1421.59	-0.0203026	0.342102	-0.0593466	0.952676	0.999947	FBgn0010288	CG4265	SO0001217:protein_coding_gene	Ubiquitin carboxy-terminal hydrolase	Uch
FBgn0010292	441.594	-0.0178198	0.1428	-0.124788	0.900691	0.999947	FBgn0010292	CG1430	SO0001217:protein_coding_gene	by S6	bys
FBgn0010300	4230.35	0.168937	0.165982	1.0178	0.308771	0.999947	FBgn0010300	CG10719	SO0001217:protein_coding_gene	brain tumor	brat
FBgn0010303	4681.72	0.107255	0.171569	0.625142	0.531878	0.999947	FBgn0010303	CG4353	SO0001217:protein_coding_gene	hemipterous	hep
FBgn0010309	1007.86	0.0558883	0.117295	0.476475	0.633736	0.999947	FBgn0010309	CG10739	SO0001217:protein_coding_gene	pigeon	pigeon
FBgn0010313	10730.1	-0.080658	0.163378	-0.493689	0.621526	0.999947	FBgn0010313	CG2530	SO0001217:protein_coding_gene	corto	corto
FBgn0010314	54.8689	0.209139	0.642929	0.325292	0.74496	0.999947	FBgn0010314	CG3738	SO0001217:protein_coding_gene	Cyclin-dependent kinase subunit 30A	Cks30A
FBgn0010315	382.744	0.0286349	0.148485	0.192846	0.847079	0.999947	FBgn0010315	CG9096	SO0001217:protein_coding_gene	Cyclin D	CycD
FBgn0010317	100.385	-0.146637	0.426146	-0.344101	0.730771	0.999947	FBgn0010317	CG10308	SO0001217:protein_coding_gene	Cyclin J	CycJ
FBgn0010323	74.3715	-0.0243081	0.247823	-0.0980864	0.921864	0.999947	FBgn0010323	CG2851	SO0001217:protein_coding_gene	Goosecoid	Gsc
FBgn0010328	2816.95	-0.0849835	0.087911	-0.966699	0.333694	0.999947	FBgn0010328	CG5965	SO0001217:protein_coding_gene	without children	woc
FBgn0010329	2148.5	0.0649365	0.172109	0.377299	0.705952	0.999947	FBgn0010329	CG1543	SO0001217:protein_coding_gene	Tyramine beta hydroxylase	Tbh
FBgn0010333	3276.82	-0.00703489	0.0771348	-0.0912026	0.927332	0.999947	FBgn0010333	CG2248	SO0001217:protein_coding_gene	Rac1	Rac1
FBgn0010339	725.241	-0.054241	0.199519	-0.271859	0.785731	0.999947	FBgn0010339	CG8340	SO0001217:protein_coding_gene	upstream of RpIII128	128up
FBgn0010340	335.834	-0.0571797	0.153313	-0.372962	0.709177	0.999947	FBgn0010340	CG9852	SO0001217:protein_coding_gene	upstream of RpII140	140up
FBgn0010342	783.522	0.0727741	0.13175	0.552366	0.580698	0.999947	FBgn0010342	CG1825	SO0001217:protein_coding_gene	Microtubule-associated protein 60	Map60
FBgn0010350	31908.4	0.204339	0.128053	1.59574	0.110547	0.999947	FBgn0010350	CG7962	SO0001217:protein_coding_gene	CDP-diacylglycerol synthase	Cds
FBgn0010352	41351.4	0.0735767	0.0980837	0.750142	0.453169	0.999947	FBgn0010352	CG11661	SO0001217:protein_coding_gene	Oxoglutarate dehydrogenase	Ogdh
FBgn0010355	2566.84	-0.0272755	0.14785	-0.184481	0.853636	0.999947	FBgn0010355	CG17603	SO0001217:protein_coding_gene	TBP-associated factor 1	Taf1
FBgn0010356	540.764	0.104288	0.0889578	1.17233	0.241063	0.999947	FBgn0010356	CG7704	SO0001217:protein_coding_gene	TBP-associated factor 5	Taf5
FBgn0010358	2.83416	0.956041	4.99007	0.191589	0.848064	0.999947	FBgn0010358	CG12351	SO0001217:protein_coding_gene	deltaTrypsin	deltaTry
FBgn0010379	3681.89	0.0447092	0.0858748	0.520632	0.602623	0.999947	FBgn0010379	CG4006	SO0001217:protein_coding_gene	Akt kinase	Akt
FBgn0010380	5635.4	-0.106126	0.101544	-1.04512	0.295968	0.999947	FBgn0010380	CG12532	SO0001217:protein_coding_gene	Adaptor Protein complex 1/2, beta subunit	AP-1-2beta
FBgn0010382	102.22	0.226308	0.401312	0.563921	0.572808	0.999947	FBgn0010382	CG3938	SO0001217:protein_coding_gene	Cyclin E	CycE
FBgn0010383	1701.68	-0.249223	0.267885	-0.930335	0.352198	0.999947	FBgn0010383	CG6816	SO0001217:protein_coding_gene	Cytochrome P450 18a1	Cyp18a1
FBgn0010385	103.561	0.40573	0.782963	0.518199	0.604319	0.999947	FBgn0010385	CG1385	SO0001217:protein_coding_gene	Defensin	Def
FBgn0010387	7326.38	-0.500677	0.38603	-1.29699	0.194635	0.999947	FBgn0010387	CG8627	SO0001217:protein_coding_gene	Acyl-CoA binding protein 2	Acbp2
FBgn0010388	6845.73	-1.09311	1.03868	-1.05241	0.292613	0.999947	FBgn0010388	CG10816	SO0001217:protein_coding_gene	Drosocin	Dro
FBgn0010389	975.658	-0.1575	0.196662	-0.80087	0.423207	0.999947	FBgn0010389	CG7223	SO0001217:protein_coding_gene	heartless	htl
FBgn0010391	2156.67	-0.117714	0.138847	-0.84779	0.396555	0.999947	FBgn0010391	CG2522	SO0001217:protein_coding_gene	Signal recognition particle receptor alpha	SrpRalpha
FBgn0010395	70.0872	0.832661	0.783414	1.06286	0.287845	0.999947	FBgn0010395	CG1762	SO0001217:protein_coding_gene	Integrin betanu subunit	Itgbn
FBgn0010397	1919.02	0.0601503	0.143434	0.41936	0.674953	0.999947	FBgn0010397	CG10119	SO0001217:protein_coding_gene	Lamin C	LamC
FBgn0010398	209.497	0.0727457	0.223881	0.32493	0.745234	0.999947	FBgn0010398	CG6098	SO0001217:protein_coding_gene	Leucine-rich repeat 47	Lrr47
FBgn0010399	3113.59	0.123683	0.169234	0.730844	0.464874	0.999947	FBgn0010399	CG2902	SO0001217:protein_coding_gene	NMDA receptor 1	Nmdar1
FBgn0010401	567.858	0.0433789	2.15647	0.0201157	0.983951	0.999947	FBgn0010401	CG3250	SO0001217:protein_coding_gene	Os-C	Os-C
FBgn0010403	433.693	-0.100733	1.66823	-0.0603831	0.951851	0.999947	FBgn0010403	CG11422	SO0001217:protein_coding_gene	Odorant-binding protein 83b	Obp83b
FBgn0010406	2664.58	0.0340338	0.126135	0.26982	0.787298	0.999947	FBgn0010406	CG8194	SO0001217:protein_coding_gene	Ribonuclease X25	RNaseX25
FBgn0010407	472.413	0.0523138	0.176046	0.29716	0.766344	0.999947	FBgn0010407	CG4926	SO0001217:protein_coding_gene	Ror	Ror
FBgn0010408	18776.6	-0.0399823	0.157191	-0.254355	0.799221	0.999947	FBgn0010408	CG3395	SO0001217:protein_coding_gene	Ribosomal protein S9	RpS9
FBgn0010409	27500.8	-0.00204502	0.203359	-0.0100562	0.991976	0.999947	FBgn0010409	CG6510	SO0001217:protein_coding_gene	Ribosomal protein L18A	RpL18A
FBgn0010411	28806.5	-0.143358	0.181772	-0.788666	0.430307	0.999947	FBgn0010411	CG8900	SO0001217:protein_coding_gene	Ribosomal protein S18	RpS18
FBgn0010412	36530.6	-0.0575124	0.169016	-0.340278	0.733647	0.999947	FBgn0010412	CG4464	SO0001217:protein_coding_gene	Ribosomal protein S19a	RpS19a
FBgn0010414	1191.07	0.132538	0.167456	0.791479	0.428664	0.999947	FBgn0010414	CG4545	SO0001217:protein_coding_gene	Serotonin transporter	SerT
FBgn0010415	21730.6	0.139275	0.145487	0.957299	0.338416	0.999947	FBgn0010415	CG10497	SO0001217:protein_coding_gene	Syndecan	Sdc
FBgn0010416	1010.14	-0.00910293	0.162218	-0.0561154	0.95525	0.999947	FBgn0010416	CG9984	SO0001217:protein_coding_gene	TH1	TH1
FBgn0010417	1390.22	0.0855752	0.0950526	0.900292	0.367965	0.999947	FBgn0010417	CG32211	SO0001217:protein_coding_gene	TBP-associated factor 6	Taf6
FBgn0010421	454.639	-0.181826	0.144165	-1.26124	0.207223	0.999947	FBgn0010421	CG6538	SO0001217:protein_coding_gene	Transcription factor TFIIFbeta	TfIIFbeta
FBgn0010423	175.205	-0.852373	1.10713	-0.769894	0.441363	0.999947	FBgn0010423	CG9073	SO0001217:protein_coding_gene	Troponin C at 47D	TpnC47D
FBgn0010424	464.493	0.0598648	0.426821	0.140257	0.888457	0.999947	FBgn0010424	CG7930	SO0001217:protein_coding_gene	Troponin C at 73F	TpnC73F
FBgn0010425	461.415	0.966262	3.04997	0.316811	0.751387	0.999947	FBgn0010425	CG18681	SO0001217:protein_coding_gene	epsilonTrypsin	epsilonTry
FBgn0010431	8.99708	0.60972	0.891961	0.683572	0.494246	0.999947	FBgn0010431	CG18543	SO0001217:protein_coding_gene	matrimony	mtrm
FBgn0010433	18.4796	-0.20976	0.423126	-0.495739	0.620079	0.999947	FBgn0010433	CG7508	SO0001217:protein_coding_gene	atonal	ato
FBgn0010434	10800.5	-0.13082	0.132992	-0.983669	0.325278	0.999947	FBgn0010434	CG11949	SO0001217:protein_coding_gene	coracle	cora
FBgn0010435	17056.7	-0.159551	0.212752	-0.74994	0.453291	0.999947	FBgn0010435	CG2727	SO0001217:protein_coding_gene	epithelial membrane protein	emp
FBgn0010438	254.658	-0.17147	0.152876	-1.12163	0.26202	0.999947	FBgn0010438	CG4337	SO0001217:protein_coding_gene	mitochondrial single stranded DNA-binding protein	mtSSB
FBgn0010441	389.058	0.0199318	0.16191	0.123104	0.902024	0.999947	FBgn0010441	CG5974	SO0001217:protein_coding_gene	pelle	pll
FBgn0010452	1741.15	0.0888845	0.173213	0.513152	0.607845	0.999947	FBgn0010452	CG11280	SO0001217:protein_coding_gene	tartan	trn
FBgn0010453	642.049	-0.0466718	0.182876	-0.25521	0.798561	0.999947	FBgn0010453	CG4698	SO0001217:protein_coding_gene	Wnt oncogene analog 4	Wnt4
FBgn0010470	2732.86	-0.279787	0.250685	-1.11609	0.264385	0.999947	FBgn0010470	CG9847	SO0001217:protein_coding_gene	FK506-binding protein 14	Fkbp14
FBgn0010473	28506.3	0.0882525	0.225136	0.391997	0.695061	0.999947	FBgn0010473	CG15427	SO0001217:protein_coding_gene	turtle	tutl
FBgn0010482	2579.68	0.0945713	0.267246	0.353874	0.723433	0.999947	FBgn0010482	CG9432	SO0001217:protein_coding_gene	hulk	hlk
FBgn0010488	15813	-0.113804	0.0828108	-1.37426	0.169361	0.999947	FBgn0010488	CG3845	SO0001217:protein_coding_gene	NAT1	NAT1
FBgn0010497	319.706	-0.548028	0.510376	-1.07377	0.282924	0.999947	FBgn0010497	CG5304	SO0001217:protein_coding_gene	Dietary and metabolic glutamate transporter	dmGlut
FBgn0010501	454.705	-0.0454886	0.131544	-0.345806	0.729488	0.999947	FBgn0010501	CG5370	SO0001217:protein_coding_gene	Death caspase-1	Dcp-1
FBgn0010504	740.28	-0.108645	0.773443	-0.14047	0.888289	0.999947	FBgn0010504	CG11546	SO0001217:protein_coding_gene	kermit	kermit
FBgn0010516	8776.43	-0.191118	0.176666	-1.0818	0.27934	0.999947	FBgn0010516	CG8996	SO0001217:protein_coding_gene	walrus	wal
FBgn0010520	243.689	-0.0174199	0.206623	-0.0843076	0.932812	0.999947	FBgn0010520	CG4539	SO0001217:protein_coding_gene	Bekka	Bka
FBgn0010531	389.569	-0.235746	0.143853	-1.6388	0.101254	0.999947	FBgn0010531	CG17753	SO0001217:protein_coding_gene	Copper chaperone for superoxide dismutase	Ccs
FBgn0010548	6684.45	-0.229952	0.136322	-1.68682	0.0916374	0.999947	FBgn0010548	CG11140	SO0001217:protein_coding_gene	Aldehyde dehydrogenase type III	Aldh-III
FBgn0010549	17.8557	-0.454266	0.580874	-0.782039	0.434192	0.999947	FBgn0010549	CG8799	SO0001217:protein_coding_gene	lethal (2) 03659	l(2)03659
FBgn0010551	5814.42	0.0655113	0.119927	0.54626	0.584888	0.999947	FBgn0010551	CG15081	SO0001217:protein_coding_gene	Prohibitin 2	Phb2
FBgn0010583	3788.47	0.0562791	0.0893632	0.62978	0.528839	0.999947	FBgn0010583	CG3727	SO0001217:protein_coding_gene	dreadlocks	dock
FBgn0010590	1872.97	-0.138615	0.236866	-0.585206	0.558409	0.999947	FBgn0010590	CG8392	SO0001217:protein_coding_gene	Proteasome beta1 subunit	Prosbeta1
FBgn0010591	2072.5	0.0634887	0.183658	0.34569	0.729575	0.999947	FBgn0010591	CG8946	SO0001217:protein_coding_gene	Sphingosine-1-phosphate lyase	Sply
FBgn0010602	3279.96	0.0949531	0.0879627	1.07947	0.280378	0.999947	FBgn0010602	CG3018	SO0001217:protein_coding_gene	lesswright	lwr
FBgn0010607	305.511	-0.373374	0.244829	-1.52504	0.12725	0.999947	FBgn0010607	CG8886	SO0001217:protein_coding_gene	lethal (2) 05714	l(2)05714
FBgn0010611	2418.93	-0.033881	0.2596	-0.130512	0.896161	0.999947	FBgn0010611	CG4311	SO0001217:protein_coding_gene	HMG Coenzyme A synthase	Hmgs
FBgn0010612	8125.65	-0.163194	0.14683	-1.11145	0.266376	0.999947	FBgn0010612	CG6105	SO0001217:protein_coding_gene	ATP synthase, subunit G	ATPsynG
FBgn0010620	1926.48	-0.0603379	0.169722	-0.35551	0.722208	0.999947	FBgn0010620	CG10939	SO0001217:protein_coding_gene	-	CG10939
FBgn0010621	1485.16	0.0680585	0.253451	0.268528	0.788293	0.999947	FBgn0010621	CG8439	SO0001217:protein_coding_gene	Chaperonin containing TCP1 subunit 5	CCT5
FBgn0010622	799.104	-0.179408	0.142229	-1.26141	0.207163	0.999947	FBgn0010622	CG9893	SO0001217:protein_coding_gene	Dynactin 3, p24 subunit	DCTN3-p24
FBgn0010638	3293.78	-0.204795	0.244536	-0.837484	0.402321	0.999947	FBgn0010638	CG10130	SO0001217:protein_coding_gene	Sec61 beta subunit	Sec61beta
FBgn0010651	2516.93	0.212534	0.244718	0.868484	0.38513	0.999947	FBgn0010651	CG15095	SO0001217:protein_coding_gene	Major Facilitator Superfamily Transporter 14	MFS14
FBgn0010660	1470.94	0.00106086	0.119964	0.00884317	0.992944	0.999947	FBgn0010660	CG3820	SO0001217:protein_coding_gene	Nucleoporin 214kD	Nup214
FBgn0010741	1457.89	0.019677	0.105654	0.186239	0.852257	0.999947	FBgn0010741	CG6302	SO0001217:protein_coding_gene	Prefoldin 2	Pfdn2
FBgn0010747	1667.02	0.0942903	0.159148	0.592468	0.553538	0.999947	FBgn0010747	CG4659	SO0001217:protein_coding_gene	Signal recognition particle 54k	Srp54k
FBgn0010750	1280.82	0.0846503	0.130047	0.65092	0.515098	0.999947	FBgn0010750	CG2503	SO0001217:protein_coding_gene	antimeros	atms
FBgn0010762	3605.42	-0.0998049	0.0979964	-1.01846	0.308462	0.999947	FBgn0010762	CG32067	SO0001217:protein_coding_gene	simjang	simj
FBgn0010768	661.316	-0.0949267	0.118643	-0.800103	0.423651	0.999947	FBgn0010768	CG5557	SO0001217:protein_coding_gene	squeeze	sqz
FBgn0010770	224.622	-0.0954231	0.220169	-0.433409	0.664718	0.999947	FBgn0010770	CG5786	SO0001217:protein_coding_gene	peter pan	ppan
FBgn0010772	7751.73	0.174759	0.259932	0.672326	0.501376	0.999947	FBgn0010772	CG2179	SO0001217:protein_coding_gene	Xe7	Xe7
FBgn0010774	3437.1	0.00951417	0.0851443	0.111742	0.911028	0.999947	FBgn0010774	CG1101	SO0001217:protein_coding_gene	RNA and export factor binding protein 1	Ref1
FBgn0010786	3198.45	0.0876495	0.104915	0.835431	0.403475	0.999947	FBgn0010786	CG9165	SO0001217:protein_coding_gene	Hydroxymethylbilane synthase	Hmbs
FBgn0010803	922.465	0.0574552	0.164662	0.348929	0.727143	0.999947	FBgn0010803	CG9735	SO0001217:protein_coding_gene	Tryptophanyl-tRNA synthetase	TrpRS
FBgn0010808	5079.18	0.0271114	0.145159	0.186771	0.85184	0.999947	FBgn0010808	CG1715	SO0001217:protein_coding_gene	Coiled-coil-helix-coiled-coil-helix domain containing 3	Chchd3
FBgn0010825	8076.26	-0.0316605	0.144944	-0.218432	0.827092	0.999947	FBgn0010825	CG6964	SO0001217:protein_coding_gene	Grunge	Gug
FBgn0010830	1402.78	0.191531	0.198202	0.966345	0.333872	0.999947	FBgn0010830	CG11238	SO0001217:protein_coding_gene	lethal (3) 04053	l(3)04053
FBgn0010877	3201.5	-0.0111263	0.0849123	-0.131033	0.895749	0.999947	FBgn0010877	CG7129	SO0001217:protein_coding_gene	lethal (3) 05822	l(3)05822
FBgn0010894	1263.01	0.171243	0.118945	1.43968	0.149957	0.999947	FBgn0010894	CG10624	SO0001217:protein_coding_gene	sinuous	sinu
FBgn0010905	9601.52	0.0199233	0.123065	0.161893	0.87139	0.999947	FBgn0010905	CG16757	SO0001217:protein_coding_gene	Spinophilin	Spn
FBgn0010909	9123.41	0.101902	0.149206	0.682964	0.494629	0.999947	FBgn0010909	CG16973	SO0001217:protein_coding_gene	misshapen	msn
FBgn0010926	354.204	0.046284	0.11118	0.416297	0.677193	0.999947	FBgn0010926	CG5824	SO0001217:protein_coding_gene	lethal (3) 07882	l(3)07882
FBgn0011016	2962.29	-0.00505123	0.20839	-0.0242393	0.980662	0.999947	FBgn0011016	CG5474	SO0001217:protein_coding_gene	Signal sequence receptor beta	SsRbeta
FBgn0011020	155.345	0.0652878	0.205784	0.317264	0.751043	0.999947	FBgn0011020	CG10061	SO0001217:protein_coding_gene	Spindle assembly abnormal 4	Sas-4
FBgn0011202	1805.52	-0.0578832	0.146515	-0.395066	0.692794	0.999947	FBgn0011202	CG1768	SO0001217:protein_coding_gene	diaphanous	dia
FBgn0011204	2759.9	-0.0968526	0.155073	-0.624561	0.53226	0.999947	FBgn0011204	CG12086	SO0001217:protein_coding_gene	cueball	cue
FBgn0011206	19166.2	0.174564	0.164508	1.06112	0.288633	0.999947	FBgn0011206	CG4760	SO0001217:protein_coding_gene	boule	bol
FBgn0011207	1110.13	-0.0514105	0.112715	-0.456109	0.648311	0.999947	FBgn0011207	CG3959	SO0001217:protein_coding_gene	pelota	pelo
FBgn0011211	80146.7	0.0568045	0.238434	0.23824	0.811695	0.999947	FBgn0011211	CG3612	SO0001217:protein_coding_gene	bellwether	blw
FBgn0011224	12795.8	0.0373175	0.130516	0.285922	0.774938	0.999947	FBgn0011224	CG31000	SO0001217:protein_coding_gene	hephaestus	heph
FBgn0011225	11819	0.0740874	0.123796	0.598464	0.54953	0.999947	FBgn0011225	CG5695	SO0001217:protein_coding_gene	jaguar	jar
FBgn0011230	11066.3	-0.0412223	0.103108	-0.399797	0.689306	0.999947	FBgn0011230	CG14472	SO0001217:protein_coding_gene	purity of essence	poe
FBgn0011232	1030.99	0.133086	0.111487	1.19374	0.232581	0.999947	FBgn0011232	CG3766	SO0001217:protein_coding_gene	scattered	scat
FBgn0011236	937.186	-0.0114367	0.123231	-0.0928069	0.926057	0.999947	FBgn0011236	CG5575	SO0001217:protein_coding_gene	ken and barbie	ken
FBgn0011239	75.2086	0.956181	4.00934	0.238488	0.811502	0.999947	FBgn0011239	CG31733	SO0001217:protein_coding_gene	male sterile (2) 35Ci	ms(2)35Ci
FBgn0011244	778.979	-2.58388	4.01706	-0.643226	0.520077	0.999947	FBgn0011244	CG2830	SO0001217:protein_coding_gene	Heat shock protein 60B	Hsp60B
FBgn0011259	9816.22	0.0545736	0.172051	0.317195	0.751096	0.999947	FBgn0011259	CG18405	SO0001217:protein_coding_gene	Semaphorin 1a	Sema1a
FBgn0011260	2545.75	-0.13274	0.13481	-0.984643	0.3248	0.999947	FBgn0011260	CG4700	SO0001217:protein_coding_gene	Semaphorin 2a	Sema2a
FBgn0011270	401.229	-4.80197	3.35933	-1.42944	0.152877	0.999947	FBgn0011270	CG17645	SO0001217:protein_coding_gene	Phosphoglyceromutase 87	Pglym87
FBgn0011272	46566	-0.000225392	0.231715	-0.000972711	0.999224	0.999947	FBgn0011272	CG4651	SO0001217:protein_coding_gene	Ribosomal protein L13	RpL13
FBgn0011274	5467.61	0.00157716	0.0911041	0.0173116	0.986188	0.999947	FBgn0011274	CG6794	SO0001217:protein_coding_gene	Dorsal-related immunity factor	Dif
FBgn0011276	56.2413	0.32534	0.312052	1.04258	0.297142	0.999947	FBgn0011276	CG2655	SO0001217:protein_coding_gene	Helix loop helix protein 3B	HLH3B
FBgn0011277	24.6099	-0.536372	0.445663	-1.20354	0.228768	0.999947	FBgn0011277	CG3052	SO0001217:protein_coding_gene	Helix loop helix protein 4C	HLH4C
FBgn0011278	8.90203	0.474616	1.50266	0.315851	0.752116	0.999947	FBgn0011278	CG6545	SO0001217:protein_coding_gene	ladybird early	lbe
FBgn0011279	156.064	0.0936976	0.807369	0.116053	0.907611	0.999947	FBgn0011279	CG10436	SO0001217:protein_coding_gene	Odorant-binding protein 69a	Obp69a
FBgn0011280	27185.2	-0.4772	0.412414	-1.15709	0.247236	0.999947	FBgn0011280	CG1668	SO0001217:protein_coding_gene	Odorant-binding protein 19d	Obp19d
FBgn0011281	722.092	-0.02281	1.62742	-0.014016	0.988817	0.999947	FBgn0011281	CG11421	SO0001217:protein_coding_gene	Odorant-binding protein 83a	Obp83a
FBgn0011282	109.193	0.21258	1.61347	0.131753	0.895179	0.999947	FBgn0011282	CG1176	SO0001217:protein_coding_gene	Odorant-binding protein 84a	Obp84a
FBgn0011283	587.9	0.0595731	0.889863	0.0669463	0.946624	0.999947	FBgn0011283	CG6641	SO0001217:protein_coding_gene	Odorant-binding protein 28a	Obp28a
FBgn0011284	38425.7	0.156733	0.195147	0.803152	0.421887	0.999947	FBgn0011284	CG11276	SO0001217:protein_coding_gene	Ribosomal protein S4	RpS4
FBgn0011286	8312.07	0.127166	0.314569	0.404254	0.686026	0.999947	FBgn0011286	CG10844	SO0001217:protein_coding_gene	Ryanodine receptor	RyR
FBgn0011288	23304.7	0.00467552	0.140109	0.0333706	0.973379	0.999947	FBgn0011288	CG40452	SO0001217:protein_coding_gene	Synaptosomal-associated protein 25kDa	Snap25
FBgn0011289	2347.79	0.0308528	0.0846253	0.364581	0.715424	0.999947	FBgn0011289	CG5930	SO0001217:protein_coding_gene	Transcription factor IIA L	TfIIA-L
FBgn0011290	2388.13	-0.00502273	0.135916	-0.0369547	0.970521	0.999947	FBgn0011290	CG17358	SO0001217:protein_coding_gene	TBP-associated factor 12	Taf12
FBgn0011291	187.541	-0.101101	0.170979	-0.591305	0.554316	0.999947	FBgn0011291	CG4079	SO0001217:protein_coding_gene	TBP-associated factor 11	Taf11
FBgn0011293	613.858	0.000602081	2.2017	0.000273462	0.999782	0.999947	FBgn0011293	CG6642	SO0001217:protein_coding_gene	antennal protein 10	a10
FBgn0011294	131.382	0.348789	2.18943	0.159305	0.873428	0.999947	FBgn0011294	CG5430	SO0001217:protein_coding_gene	antennal protein 5	a5
FBgn0011296	1781.95	-0.0708875	0.312502	-0.226838	0.82055	0.999947	FBgn0011296	CG4533	SO0001217:protein_coding_gene	lethal (2) essential for life	l(2)efl
FBgn0011297	577.704	0.0139701	0.176325	0.0792293	0.93685	0.999947	FBgn0011297	CG4084	SO0001217:protein_coding_gene	ALG3, alpha-1,3- mannosyltransferase	Alg3
FBgn0011300	5600.95	0.108218	0.14817	0.730364	0.465168	0.999947	FBgn0011300	CG8224	SO0001217:protein_coding_gene	baboon	babo
FBgn0011305	4574.69	0.0849659	0.141835	0.599049	0.54914	0.999947	FBgn0011305	CG5655	SO0001217:protein_coding_gene	Repressor splicing factor 1	Rsf1
FBgn0011327	789.268	-0.0558689	0.396781	-0.140805	0.888024	0.999947	FBgn0011327	CG3431	SO0001217:protein_coding_gene	Ubiquitin carboxy-terminal hydrolase L5	Uch-L5
FBgn0011335	393.836	-0.299235	0.231375	-1.29329	0.195911	0.999947	FBgn0011335	CG6801	SO0001217:protein_coding_gene	versatile	vers
FBgn0011336	3037.36	-0.105108	0.293486	-0.358138	0.72024	0.999947	FBgn0011336	CG7748	SO0001217:protein_coding_gene	Catalytic subunit 3B of the oligosaccharyltransferase complex	Stt3B
FBgn0011361	8306.71	-0.22388	0.147232	-1.5206	0.128361	0.999947	FBgn0011361	CG9160	SO0001217:protein_coding_gene	NADH dehydrogenase (ubiquinone) acyl carrier protein	ND-ACP
FBgn0011455	11453.9	-0.142985	0.11521	-1.24108	0.214576	0.999947	FBgn0011455	CG9762	SO0001217:protein_coding_gene	NADH dehydrogenase (ubiquinone) SGDH subunit	ND-SGDH
FBgn0011474	1341.93	0.105193	0.10349	1.01646	0.309412	0.999947	FBgn0011474	CG3307	SO0001217:protein_coding_gene	SET domain containing 8	Set8
FBgn0011476	417.062	-0.0736657	0.143086	-0.514835	0.606669	0.999947	FBgn0011476	CG14865	SO0001217:protein_coding_gene	lethal (3) neo43	l(3)neo43
FBgn0011481	7086.37	0.0979002	0.137357	0.712743	0.476005	0.999947	FBgn0011481	CG7187	SO0001217:protein_coding_gene	Sequence-specific single-stranded DNA-binding protein	Ssdp
FBgn0011509	1088.22	0.0185464	0.165167	0.112289	0.910594	0.999947	FBgn0011509	CG33162	SO0001217:protein_coding_gene	Signal recognition particle receptor beta	SrpRbeta
FBgn0011554	18.9115	-0.00555577	5.26743	-0.00105474	0.999158	0.999947	FBgn0011554	CG12386	SO0001217:protein_coding_gene	etaTrypsin	etaTry
FBgn0011555	85.0804	-0.00569695	2.7921	-0.00204038	0.998372	0.999947	FBgn0011555	CG12385	SO0001217:protein_coding_gene	thetaTrypsin	thetaTry
FBgn0011556	78.7126	-0.00549868	5.26743	-0.0010439	0.999167	0.999947	FBgn0011556	CG12387	SO0001217:protein_coding_gene	zetaTrypsin	zetaTry
FBgn0011559	9798.23	-0.103845	2.27135	-0.0457196	0.963534	0.999947	FBgn0011559	CG7157	SO0001217:protein_coding_gene	Accessory gland protein 36DE	Acp36DE
FBgn0011566	520.243	-0.00871418	0.102015	-0.0854202	0.931927	0.999947	FBgn0011566	CG13761	SO0001217:protein_coding_gene	SET and MYND domain containing, class 3	Smyd3
FBgn0011569	24.9417	1.30284	1.67834	0.77627	0.43759	0.999947	FBgn0011569	CG6577	SO0001217:protein_coding_gene	cannonball	can
FBgn0011570	1136.74	0.0577901	0.115748	0.499275	0.617586	0.999947	FBgn0011570	CG17158	SO0001217:protein_coding_gene	capping protein beta	cpb
FBgn0011573	1153.69	-0.176597	0.124871	-1.41423	0.157295	0.999947	FBgn0011573	CG12019	SO0001217:protein_coding_gene	Cell division cycle 37	Cdc37
FBgn0011576	1155.11	0.0832962	0.187509	0.444226	0.656879	0.999947	FBgn0011576	CG3466	SO0001217:protein_coding_gene	Cytochrome P450 4d2	Cyp4d2
FBgn0011581	6633.36	0.0481546	0.134351	0.358422	0.720027	0.999947	FBgn0011581	CG6440	SO0001217:protein_coding_gene	Myosuppressin	Ms
FBgn0011582	4040.71	0.0922393	0.169337	0.544707	0.585955	0.999947	FBgn0011582	CG9652	SO0001217:protein_coding_gene	Dopamine 1-like receptor 1	Dop1R1
FBgn0011584	6102.7	-0.154882	0.164362	-0.94232	0.346029	0.999947	FBgn0011584	CG4758	SO0001217:protein_coding_gene	Translocation protein 1	Trp1
FBgn0011586	2652.33	-0.141652	0.111812	-1.26687	0.2052	0.999947	FBgn0011586	CG1871	SO0001217:protein_coding_gene	enhancer of rudimentary	e(r)
FBgn0011589	2351.19	0.168048	0.228071	0.736822	0.461231	0.999947	FBgn0011589	CG5076	SO0001217:protein_coding_gene	Eag-like K[+] channel	Elk
FBgn0011591	1760.58	-0.0727954	0.190432	-0.382264	0.702266	0.999947	FBgn0011591	CG10580	SO0001217:protein_coding_gene	fringe	fng
FBgn0011592	1622.83	-0.0847787	0.104335	-0.812559	0.416471	0.999947	FBgn0011592	CG8581	SO0001217:protein_coding_gene	frazzled	fra
FBgn0011596	146.989	-0.0151602	0.999041	-0.0151748	0.987893	0.999947	FBgn0011596	CG4568	SO0001217:protein_coding_gene	fuzzy onions	fzo
FBgn0011603	3561.16	0.0328769	0.201167	0.163431	0.870179	0.999947	FBgn0011603	CG15444	SO0001217:protein_coding_gene	inebriated	ine
FBgn0011604	1723.71	0.00959685	0.128673	0.0745832	0.940546	0.999947	FBgn0011604	CG8625	SO0001217:protein_coding_gene	Imitation SWI	Iswi
FBgn0011606	265.343	-0.283578	0.835322	-0.339483	0.734246	0.999947	FBgn0011606	CG8590	SO0001217:protein_coding_gene	Kinesin-like protein at 3A	Klp3A
FBgn0011638	1380.13	-0.127803	0.152927	-0.835711	0.403318	0.999947	FBgn0011638	CG10922	SO0001217:protein_coding_gene	La autoantigen-like	La
FBgn0011640	4177.86	0.176031	0.146639	1.20044	0.229968	0.999947	FBgn0011640	CG8597	SO0001217:protein_coding_gene	lark	lark
FBgn0011642	7309.38	-0.0451026	0.139173	-0.324076	0.74588	0.999947	FBgn0011642	CG32018	SO0001217:protein_coding_gene	Zyxin	Zyx
FBgn0011648	2621.31	0.0918766	0.0606766	1.5142	0.129975	0.999947	FBgn0011648	CG12399	SO0001217:protein_coding_gene	Mothers against dpp	Mad
FBgn0011653	11.2925	-1.47528	2.41832	-0.610043	0.541833	0.999947	FBgn0011653	CG15002	SO0001217:protein_coding_gene	masquerade	mas
FBgn0011656	7694.94	0.00594215	0.138496	0.0429048	0.965777	0.999947	FBgn0011656	CG1429	SO0001217:protein_coding_gene	Myocyte enhancer factor 2	Mef2
FBgn0011659	93.5926	-0.0245847	0.204826	-0.120027	0.904462	0.999947	FBgn0011659	CG11482	SO0001217:protein_coding_gene	Mlh1	Mlh1
FBgn0011660	459.043	0.0667894	0.187492	0.356225	0.721672	0.999947	FBgn0011660	CG8169	SO0001217:protein_coding_gene	Pms2	Pms2
FBgn0011661	20903.5	0.0759168	0.164975	0.460171	0.645394	0.999947	FBgn0011661	CG10701	SO0001217:protein_coding_gene	Moesin	Moe
FBgn0011666	12070.9	0.18549	0.140207	1.32297	0.185847	0.999947	FBgn0011666	CG5099	SO0001217:protein_coding_gene	musashi	msi
FBgn0011668	2789.81	-1.35566	3.11568	-0.435108	0.663484	0.999947	FBgn0011668	CG9074	SO0001217:protein_coding_gene	Male-specific RNA 57Da	Mst57Da
FBgn0011669	3516.81	-1.93352	2.81264	-0.68744	0.491806	0.999947	FBgn0011669	CG5016	SO0001217:protein_coding_gene	Male-specific RNA 57Db	Mst57Db
FBgn0011670	1322.56	1.0825	3.70452	0.29221	0.770126	0.999947	FBgn0011670	CG4986	SO0001217:protein_coding_gene	Male-specific transcript 57Dc	Mst57Dc
FBgn0011672	2813.75	0.0417488	0.163653	0.255106	0.798641	0.999947	FBgn0011672	CG3671	SO0001217:protein_coding_gene	Malvolio	Mvl
FBgn0011674	383.706	0.187283	0.17607	1.06368	0.287472	0.999947	FBgn0011674	CG11312	SO0001217:protein_coding_gene	inscuteable	insc
FBgn0011676	1994.53	0.205297	0.202098	1.01583	0.309711	0.999947	FBgn0011676	CG6713	SO0001217:protein_coding_gene	Nitric oxide synthase	Nos
FBgn0011692	10.0013	0.485031	1.56365	0.310191	0.756416	0.999947	FBgn0011692	CG1258	SO0001217:protein_coding_gene	pavarotti	pav
FBgn0011693	92689.3	-0.266988	0.307749	-0.867551	0.38564	0.999947	FBgn0011693	CG4899	SO0001217:protein_coding_gene	Photoreceptor dehydrogenase	Pdh
FBgn0011694	4322.08	-0.505014	2.91694	-0.173132	0.862548	0.999947	FBgn0011694	CG2665	SO0001217:protein_coding_gene	Ejaculatory bulb protein II	EbpII
FBgn0011695	31949	-0.39394	0.208563	-1.88883	0.0589149	0.999947	FBgn0011695	CG11390	SO0001217:protein_coding_gene	Ejaculatory bulb protein III	EbpIII
FBgn0011701	2373.77	-0.119708	0.238468	-0.501988	0.615676	0.999947	FBgn0011701	CG31240	SO0001217:protein_coding_gene	reversed polarity	repo
FBgn0011703	102.098	-0.302647	0.23543	-1.28551	0.198615	0.999947	FBgn0011703	CG5371	SO0001217:protein_coding_gene	Ribonucleoside diphosphate reductase large subunit	RnrL
FBgn0011704	221.862	-0.183515	0.398748	-0.460228	0.645352	0.999947	FBgn0011704	CG8975	SO0001217:protein_coding_gene	Ribonucleoside diphosphate reductase small subunit	RnrS
FBgn0011705	534.264	0.00801671	0.497134	0.0161259	0.987134	0.999947	FBgn0011705	CG9552	SO0001217:protein_coding_gene	rolling stone	rost
FBgn0011706	99.307	-0.0533872	0.337929	-0.157984	0.87447	0.999947	FBgn0011706	CG4319	SO0001217:protein_coding_gene	reaper	rpr
FBgn0011708	2952.3	-0.0502263	0.146844	-0.342038	0.732322	0.999947	FBgn0011708	CG4214	SO0001217:protein_coding_gene	Syntaxin 5	Syx5
FBgn0011710	1033.97	0.0946535	0.0672861	1.40673	0.159507	0.999947	FBgn0011710	CG1403	SO0001217:protein_coding_gene	Septin 1	Septin1
FBgn0011715	928.232	-0.00633252	0.129306	-0.048973	0.960941	0.999947	FBgn0011715	CG1064	SO0001217:protein_coding_gene	Snf5-related 1	Snr1
FBgn0011722	2714.61	-0.453854	0.334626	-1.3563	0.175004	0.999947	FBgn0011722	CG11527	SO0001217:protein_coding_gene	Tiggrin	Tig
FBgn0011723	22.865	2.47482	2.83905	0.871707	0.383368	0.999947	FBgn0011723	CG7260	SO0001217:protein_coding_gene	brachyenteron	byn
FBgn0011725	4544.52	0.115714	0.299014	0.386986	0.698766	0.999947	FBgn0011725	CG31137	SO0001217:protein_coding_gene	twin	twin
FBgn0011726	3719.96	-0.151611	0.182264	-0.83182	0.405511	0.999947	FBgn0011726	CG4254	SO0001217:protein_coding_gene	twinstar	tsr
FBgn0011737	2070.29	0.0626595	0.114059	0.549358	0.582759	0.999947	FBgn0011737	CG4488	SO0001217:protein_coding_gene	Wee1 kinase	Wee1
FBgn0011739	4056.58	0.0131024	0.157618	0.0831277	0.93375	0.999947	FBgn0011739	CG12072	SO0001217:protein_coding_gene	warts	wts
FBgn0011740	1334.01	0.17387	0.143205	1.21413	0.224697	0.999947	FBgn0011740	CG18802	SO0001217:protein_coding_gene	alpha-Mannosidase class II a	alpha-Man-IIa
FBgn0011741	655.883	0.0866893	0.126292	0.686417	0.49245	0.999947	FBgn0011741	CG11678	SO0001217:protein_coding_gene	Actin-related protein 6	Arp6
FBgn0011742	2350.19	0.0663632	0.0852815	0.778166	0.436471	0.999947	FBgn0011742	CG9901	SO0001217:protein_coding_gene	Actin-related protein 2	Arp2
FBgn0011743	101.887	-0.934684	2.82468	-0.3309	0.74072	0.999947	FBgn0011743	CG5409	SO0001217:protein_coding_gene	Actin-related protein 53D	Arp53D
FBgn0011745	3117.77	0.0288607	0.073844	0.390833	0.695921	0.999947	FBgn0011745	CG6174	SO0001217:protein_coding_gene	Actin-related protein 1	Arp1
FBgn0011746	1780.82	-0.285791	0.294051	-0.971912	0.331094	0.999947	FBgn0011746	CG8084	SO0001217:protein_coding_gene	anachronism	ana
FBgn0011747	17840.8	0.11259	0.119762	0.940116	0.347158	0.999947	FBgn0011747	CG1651	SO0001217:protein_coding_gene	Ankyrin	Ank
FBgn0011754	6836.98	0.0171704	0.11854	0.144849	0.88483	0.999947	FBgn0011754	CG1830	SO0001217:protein_coding_gene	Phosphorylase kinase gamma	PhKgamma
FBgn0011758	361.444	0.13583	0.167623	0.810331	0.41775	0.999947	FBgn0011758	CG5529	SO0001217:protein_coding_gene	BarH1	B-H1
FBgn0011760	39949	-0.00758985	0.160178	-0.0473839	0.962207	0.999947	FBgn0011760	CG6998	SO0001217:protein_coding_gene	cut up	ctp
FBgn0011761	3.26287	3.53158	4.47442	0.789282	0.429947	0.999947	FBgn0011761	CG4193	SO0001217:protein_coding_gene	deadhead	dhd
FBgn0011763	2971.68	0.10177	0.0762347	1.33495	0.181891	0.999947	FBgn0011763	CG4654	SO0001217:protein_coding_gene	DP transcription factor	Dp
FBgn0011766	5749.43	-0.0839489	0.129219	-0.649666	0.515908	0.999947	FBgn0011766	CG6376	SO0001217:protein_coding_gene	E2F transcription factor 1	E2f1
FBgn0011768	2673.5	-0.213844	0.198944	-1.0749	0.282422	0.999947	FBgn0011768	CG6598	SO0001217:protein_coding_gene	Formaldehyde dehydrogenase	Fdh
FBgn0011769	236.885	-0.0743751	0.156519	-0.475182	0.634658	0.999947	FBgn0011769	CG4205	SO0001217:protein_coding_gene	Ferredoxin 1	Fdx1
FBgn0011771	1393.16	0.029192	0.103651	0.281638	0.778221	0.999947	FBgn0011771	CG5837	SO0001217:protein_coding_gene	HEM-protein	Hem
FBgn0011774	261.346	0.131264	0.278777	0.470857	0.637743	0.999947	FBgn0011774	CG5247	SO0001217:protein_coding_gene	Inverted repeat-binding protein	Irbp
FBgn0011785	2691.5	0.0200392	0.135663	0.147713	0.882569	0.999947	FBgn0011785	CG31132	SO0001217:protein_coding_gene	BRWD3	BRWD3
FBgn0011787	1026.76	-0.0965167	0.0909034	-1.06175	0.288349	0.999947	FBgn0011787	CG5012	SO0001217:protein_coding_gene	mitochondrial ribosomal protein L12	mRpL12
FBgn0011802	351.12	-0.0754191	0.398995	-0.189023	0.850075	0.999947	FBgn0011802	CG6539	SO0001217:protein_coding_gene	Gemin 3	Gem3
FBgn0011817	8802.65	0.217874	0.231408	0.941515	0.346441	0.999947	FBgn0011817	CG7892	SO0001217:protein_coding_gene	nemo	nmo
FBgn0011818	2590.33	0.12847	0.0983375	1.30642	0.191409	0.999947	FBgn0011818	CG9884	SO0001217:protein_coding_gene	out at first	oaf
FBgn0011822	18.4555	-1.94515	1.48828	-1.30698	0.19122	0.999947	FBgn0011822	CG13374	SO0001217:protein_coding_gene	Pepsinogen C-like	Pgcl
FBgn0011824	166.273	0.0102879	0.287145	0.0358281	0.971419	0.999947	FBgn0011824	CG4038	SO0001217:protein_coding_gene	-	CG4038
FBgn0011826	5926.15	0.0208031	0.0851326	0.244361	0.806951	0.999947	FBgn0011826	CG9842	SO0001217:protein_coding_gene	Protein phosphatase 2B at 14D	Pp2B-14D
FBgn0011828	5428.19	-0.254699	0.13978	-1.82214	0.0684342	0.999947	FBgn0011828	CG12002	SO0001217:protein_coding_gene	Peroxidasin	Pxn
FBgn0011829	267.023	0.109664	0.207572	0.528317	0.597279	0.999947	FBgn0011829	CG14396	SO0001217:protein_coding_gene	Ret oncogene	Ret
FBgn0011834	73.4536	-0.00550145	5.26743	-0.00104443	0.999167	0.999947	FBgn0011834	CG2071	SO0001217:protein_coding_gene	Serine protease 6	Ser6
FBgn0011836	506.63	0.0554379	0.0949676	0.583756	0.559384	0.999947	FBgn0011836	CG6711	SO0001217:protein_coding_gene	TBP-associated factor 2	Taf2
FBgn0011837	4291.14	0.0271883	0.254126	0.106988	0.914799	0.999947	FBgn0011837	CG4070	SO0001217:protein_coding_gene	Tis11 zinc finger protein	Tis11
FBgn0012034	30510.7	-0.193927	0.154034	-1.25899	0.208035	0.999947	FBgn0012034	CG9390	SO0001217:protein_coding_gene	Acetyl Coenzyme A synthase	AcCoAS
FBgn0012036	18487.3	-0.387824	0.283836	-1.36637	0.171824	0.999947	FBgn0012036	CG3752	SO0001217:protein_coding_gene	Aldehyde dehydrogenase	Aldh
FBgn0012037	2503.86	-0.212664	0.359712	-0.591207	0.554382	0.999947	FBgn0012037	CG8827	SO0001217:protein_coding_gene	Angiotensin converting enzyme	Ance
FBgn0012042	1416	-2.0712	1.33623	-1.55003	0.121133	0.999947	FBgn0012042	CG10146	SO0001217:protein_coding_gene	Attacin-A	AttA
FBgn0012051	3187.64	0.0710893	0.147956	0.480477	0.630888	0.999947	FBgn0012051	CG7563	SO0001217:protein_coding_gene	Calpain-A	CalpA
FBgn0012058	2088.58	-0.0573853	0.108587	-0.528474	0.597171	0.999947	FBgn0012058	CG8610	SO0001217:protein_coding_gene	Cell division cycle 27	Cdc27
FBgn0012344	2546.34	0.0688602	0.119615	0.57568	0.564831	0.999947	FBgn0012344	CG8348	SO0001217:protein_coding_gene	Diuretic hormone 44	Dh44
FBgn0013263	7514.19	-0.0834389	0.0710217	-1.17484	0.24006	0.999947	FBgn0013263	CG33261	SO0001217:protein_coding_gene	Trithorax-like	Trl
FBgn0013269	591.389	-0.0620744	0.16731	-0.371014	0.710627	0.999947	FBgn0013269	CG6226	SO0001217:protein_coding_gene	FK506-binding protein 39kD	Fkbp39
FBgn0013272	20856.4	-0.159367	0.171446	-0.929543	0.352608	0.999947	FBgn0013272	CG5820	SO0001217:protein_coding_gene	Gp150	Gp150
FBgn0013276	685.693	-0.191588	0.346931	-0.552237	0.580786	0.999947	FBgn0013276	CG18743	SO0001217:protein_coding_gene	Heat shock protein 70 Ab	Hsp70Ab
FBgn0013277	13.4308	-1.06693	1.55836	-0.684648	0.493566	0.999947	FBgn0013277	CG31449	SO0001217:protein_coding_gene	Heat shock protein 70 Ba	Hsp70Ba
FBgn0013278	401.553	-0.202824	0.505327	-0.401371	0.688147	0.999947	FBgn0013278	CG31359	SO0001217:protein_coding_gene	Heat shock protein 70 Bb	Hsp70Bb
FBgn0013279	165.612	0.0128426	0.59433	0.0216085	0.98276	0.999947	FBgn0013279	CG6489	SO0001217:protein_coding_gene	Heat shock protein 70 Bc	Hsp70Bc
FBgn0013301	333.24	-1.62226	3.05088	-0.531734	0.59491	0.999947	FBgn0013301	CG4478	SO0001217:protein_coding_gene	Protamine B	ProtB
FBgn0013303	5139.61	-0.0765849	0.123284	-0.621208	0.534463	0.999947	FBgn0013303	CG7641	SO0001217:protein_coding_gene	Neurocalcin	Nca
FBgn0013305	13847.9	0.184496	0.100915	1.82824	0.0675132	0.999947	FBgn0013305	CG3798	SO0001217:protein_coding_gene	N-methyl-D-aspartate receptor-associated protein	Nmda1
FBgn0013307	1222.73	0.386495	0.439576	0.879244	0.379269	0.999947	FBgn0013307	CG8721	SO0001217:protein_coding_gene	Ornithine decarboxylase 1	Odc1
FBgn0013308	61.7562	0.0379231	0.871533	0.0435131	0.965293	0.999947	FBgn0013308	CG8719	SO0001217:protein_coding_gene	Ornithine decarboxylase 2	Odc2
FBgn0013323	41.5723	0.0384669	0.438169	0.0877902	0.930043	0.999947	FBgn0013323	CG13687	SO0001217:protein_coding_gene	Prothoracicotropic hormone	Ptth
FBgn0013325	21316.2	-0.0214227	0.175655	-0.121959	0.902931	0.999947	FBgn0013325	CG7726	SO0001217:protein_coding_gene	Ribosomal protein L11	RpL11
FBgn0013334	83237	0.14315	0.215323	0.664817	0.506168	0.999947	FBgn0013334	CG8884	SO0001217:protein_coding_gene	Synapse-associated protein 47kD	Sap47
FBgn0013342	73044.1	0.140353	0.208685	0.67256	0.501227	0.999947	FBgn0013342	CG17248	SO0001217:protein_coding_gene	neuronal Synaptobrevin	nSyb
FBgn0013343	9038.98	-0.0775988	0.165646	-0.468462	0.639454	0.999947	FBgn0013343	CG31136	SO0001217:protein_coding_gene	Syntaxin 1A	Syx1A
FBgn0013347	2537.01	-0.117666	0.0961264	-1.22407	0.220924	0.999947	FBgn0013347	CG5163	SO0001217:protein_coding_gene	Transcription-factor-IIA-S	TfIIA-S
FBgn0013348	1104.73	-0.0312351	0.638765	-0.0488992	0.961	0.999947	FBgn0013348	CG2981	SO0001217:protein_coding_gene	Troponin C at 41C	TpnC41C
FBgn0013433	872.194	-0.151749	0.156414	-0.970179	0.331957	0.999947	FBgn0013433	CG4846	SO0001217:protein_coding_gene	beaten path Ia	beat-Ia
FBgn0013435	410.318	0.0102902	0.135186	0.076119	0.939324	0.999947	FBgn0013435	CG1362	SO0001217:protein_coding_gene	Cdc2-related kinase	Cdc2rk
FBgn0013467	22239.8	-0.0417752	0.149694	-0.279072	0.78019	0.999947	FBgn0013467	CG18285	SO0001217:protein_coding_gene	igloo	igl
FBgn0013469	685.749	0.19985	0.256546	0.779002	0.435978	0.999947	FBgn0013469	CG12296	SO0001217:protein_coding_gene	klumpfuss	klu
FBgn0013531	268.358	-0.329117	0.320682	-1.0263	0.304749	0.999947	FBgn0013531	CG18780	SO0001217:protein_coding_gene	Mediator complex subunit 20	MED20
FBgn0013548	293.568	0.0801528	0.146037	0.548853	0.583107	0.999947	FBgn0013548	CG11295	SO0001217:protein_coding_gene	lethal-(2)-denticleless	l(2)dtl
FBgn0013563	333.269	0.011217	0.0952626	0.117748	0.906267	0.999947	FBgn0013563	CG6760	SO0001217:protein_coding_gene	Peroxin 1	Pex1
FBgn0013576	30954.2	0.0657721	0.146776	0.448112	0.654073	0.999947	FBgn0013576	CG32464	SO0001217:protein_coding_gene	mustard	mtd
FBgn0013672	82269.7	-0.0789304	0.251097	-0.314343	0.753261	0.999947	FBgn0013672	CG34073	SO0001217:protein_coding_gene	mitochondrial ATPase subunit 6	mt:ATPase6
FBgn0013673	41.1595	-1.08982	0.654545	-1.66501	0.095911	0.999947	FBgn0013673	CG34072	SO0001217:protein_coding_gene	mitochondrial ATPase subunit 8	mt:ATPase8
FBgn0013674	508246	0.0878197	0.279923	0.313728	0.753727	0.999947	FBgn0013674	CG34067	SO0001217:protein_coding_gene	mitochondrial Cytochrome c oxidase subunit I	mt:CoI
FBgn0013676	415478	0.0303134	0.240667	0.125956	0.899767	0.999947	FBgn0013676	CG34074	SO0001217:protein_coding_gene	mitochondrial Cytochrome c oxidase subunit III	mt:CoIII
FBgn0013678	225990	-0.00170855	0.268249	-0.00636927	0.994918	0.999947	FBgn0013678	CG34090	SO0001217:protein_coding_gene	mitochondrial Cytochrome b	mt:Cyt-b
FBgn0013679	11823.8	0.307737	0.341126	0.902123	0.366992	0.999947	FBgn0013679	CG34092	SO0001217:protein_coding_gene	mitochondrial NADH-ubiquinone oxidoreductase chain 1	mt:ND1
FBgn0013681	2223.28	0.0222159	0.239146	0.092897	0.925985	0.999947	FBgn0013681	CG34076	SO0001217:protein_coding_gene	mitochondrial NADH-ubiquinone oxidoreductase chain 3	mt:ND3
FBgn0013683	3.47839	-1.76679	1.03306	-1.71026	0.087218	0.999947	FBgn0013683	CG34086	SO0001217:protein_coding_gene	mitochondrial NADH-ubiquinone oxidoreductase chain 4L	mt:ND4L
FBgn0013685	10.3968	-0.736403	0.982764	-0.749318	0.453666	0.999947	FBgn0013685	CG34089	SO0001217:protein_coding_gene	mitochondrial NADH-ubiquinone oxidoreductase chain 6	mt:ND6
FBgn0013717	806.49	-0.0728913	0.0907308	-0.80338	0.421755	0.999947	FBgn0013717	CG4166	SO0001217:protein_coding_gene	non-stop	not
FBgn0013718	8377.18	-0.0154003	0.117376	-0.131206	0.895613	0.999947	FBgn0013718	CG33991	SO0001217:protein_coding_gene	nuclear fallout	nuf
FBgn0013720	1326.86	0.0683538	0.0988675	0.691368	0.489334	0.999947	FBgn0013720	CG14779	SO0001217:protein_coding_gene	pickel	pck
FBgn0013725	2838.53	0.0676775	0.195135	0.346824	0.728724	0.999947	FBgn0013725	CG10108	SO0001217:protein_coding_gene	phyllopod	phyl
FBgn0013726	3761.42	-0.0047883	0.0948715	-0.0504715	0.959747	0.999947	FBgn0013726	CG8705	SO0001217:protein_coding_gene	peanut	pnut
FBgn0013732	851.797	0.21677	0.184932	1.17216	0.241133	0.999947	FBgn0013732	CG3273	SO0001217:protein_coding_gene	scrambled	sced
FBgn0013733	26427.6	0.025262	0.252534	0.100034	0.920317	0.999947	FBgn0013733	CG18076	SO0001217:protein_coding_gene	short stop	shot
FBgn0013746	2035.65	-0.188642	0.179252	-1.05238	0.292625	0.999947	FBgn0013746	CG9556	SO0001217:protein_coding_gene	alien	alien
FBgn0013749	2183.11	-0.0789367	0.201022	-0.392677	0.694558	0.999947	FBgn0013749	CG11027	SO0001217:protein_coding_gene	ADP ribosylation factor 4	Arf4
FBgn0013750	4763.08	0.0541409	0.0697614	0.776086	0.437698	0.999947	FBgn0013750	CG8156	SO0001217:protein_coding_gene	ADP ribosylation factor 6	Arf6
FBgn0013751	305.096	0.0583085	0.155953	0.373884	0.708491	0.999947	FBgn0013751	CG1072	SO0001217:protein_coding_gene	Arrowhead	Awh
FBgn0013753	1526.65	-0.0469221	0.15651	-0.299803	0.764327	0.999947	FBgn0013753	CG7959	SO0001217:protein_coding_gene	Big brother	Bgb
FBgn0013759	16972.9	-0.121942	0.166022	-0.734497	0.462646	0.999947	FBgn0013759	CG6703	SO0001217:protein_coding_gene	CASK	CASK
FBgn0013762	931.76	-0.0125965	0.0916258	-0.137477	0.890654	0.999947	FBgn0013762	CG8203	SO0001217:protein_coding_gene	Cyclin-dependent kinase 5	Cdk5
FBgn0013763	18414.5	-0.193777	0.281004	-0.689589	0.490453	0.999947	FBgn0013763	CG5210	SO0001217:protein_coding_gene	Imaginal disc growth factor 6	Idgf6
FBgn0013764	2504.13	0.0683801	0.108381	0.630924	0.52809	0.999947	FBgn0013764	CG3924	SO0001217:protein_coding_gene	Chip	Chi
FBgn0013765	3344.9	0.139434	0.139627	0.998619	0.317979	0.999947	FBgn0013765	CG4832	SO0001217:protein_coding_gene	centrosomin	cnn
FBgn0013767	1055.21	-0.111568	0.187358	-0.595482	0.551521	0.999947	FBgn0013767	CG3302	SO0001217:protein_coding_gene	Corazonin	Crz
FBgn0013770	17398.4	-0.0735902	0.245326	-0.299969	0.764201	0.999947	FBgn0013770	CG6692	SO0001217:protein_coding_gene	Cysteine proteinase-1	Cp1
FBgn0013771	2153.94	-0.0339126	0.275542	-0.123076	0.902047	0.999947	FBgn0013771	CG10246	SO0001217:protein_coding_gene	Cytochrome P450 6a9	Cyp6a9
FBgn0013772	1202.37	-0.292179	0.550589	-0.530666	0.59565	0.999947	FBgn0013772	CG10248	SO0001217:protein_coding_gene	Cytochrome P450 6a8	Cyp6a8
FBgn0013773	774.871	0.268086	0.217297	1.23373	0.217304	0.999947	FBgn0013773	CG10240	SO0001217:protein_coding_gene	Cytochrome P450 6a22	Cyp6a22
FBgn0013799	4073.25	0.0980789	0.168442	0.58227	0.560385	0.999947	FBgn0013799	CG8567	SO0001217:protein_coding_gene	Deformed epidermal autoregulatory factor-1	Deaf1
FBgn0013810	253.157	0.159422	0.861859	0.184974	0.853249	0.999947	FBgn0013810	CG5526	SO0001217:protein_coding_gene	Dynein heavy chain at 36C	Dhc36C
FBgn0013811	104.845	0.611699	0.769341	0.795094	0.426559	0.999947	FBgn0013811	CG15804	SO0001217:protein_coding_gene	Dynein heavy chain at 62B	Dhc62B
FBgn0013812	307.62	-0.125933	0.483657	-0.260376	0.794574	0.999947	FBgn0013812	CG3723	SO0001217:protein_coding_gene	Dynein heavy chain at 93AB	Dhc93AB
FBgn0013813	213.906	-0.015423	0.809948	-0.0190419	0.984808	0.999947	FBgn0013813	CG1842	SO0001217:protein_coding_gene	Dynein heavy chain at 89D	Dhc98D
FBgn0013949	2538.67	-0.29066	0.341364	-0.851465	0.394511	0.999947	FBgn0013949	CG7021	SO0001217:protein_coding_gene	Elastin-like	Elal
FBgn0013953	292.209	0.0254715	0.264878	0.096163	0.923391	0.999947	FBgn0013953	CG7005	SO0001217:protein_coding_gene	Epidermal stripes and patches	Esp
FBgn0013972	7997.77	-0.0868504	0.182909	-0.474827	0.63491	0.999947	FBgn0013972	CG1912	SO0001217:protein_coding_gene	Guanylyl cyclase alpha-subunit at 99B	Gycalpha99B
FBgn0013973	4089.79	0.0137476	0.127939	0.107455	0.914428	0.999947	FBgn0013973	CG1470	SO0001217:protein_coding_gene	Guanylyl cyclase beta-subunit at 100B	Gycbeta100B
FBgn0013981	16665	-0.225441	0.137442	-1.64026	0.10095	0.999947	FBgn0013981	CG3379	SO0001217:protein_coding_gene	Histone H4 replacement	His4r
FBgn0013983	888.095	-0.107222	0.131579	-0.814885	0.415138	0.999947	FBgn0013983	CG5576	SO0001217:protein_coding_gene	immune deficiency	imd
FBgn0013987	3246.56	0.124378	0.0720105	1.72722	0.084128	0.999947	FBgn0013987	CG3086	SO0001217:protein_coding_gene	MAP kinase activated protein-kinase-2	MAPk-Ak2
FBgn0013995	16017.5	0.218524	0.239698	0.911663	0.361946	0.999947	FBgn0013995	CG5685	SO0001217:protein_coding_gene	Na/Ca-exchange protein	Calx
FBgn0013997	3099.1	0.0768714	0.109131	0.704395	0.481187	0.999947	FBgn0013997	CG6827	SO0001217:protein_coding_gene	Neurexin IV	Nrx-IV
FBgn0014000	2137.66	-0.412663	0.342517	-1.20479	0.228283	0.999947	FBgn0014000	CG10658	SO0001217:protein_coding_gene	Helical Factor	Hf
FBgn0014006	1627.54	0.122601	0.0993693	1.23379	0.217282	0.999947	FBgn0014006	CG4720	SO0001217:protein_coding_gene	Apoptotic signal-regulating kinase 1	Ask1
FBgn0014007	1606.86	-0.151235	0.127862	-1.1828	0.236888	0.999947	FBgn0014007	CG10975	SO0001217:protein_coding_gene	Protein tyrosine phosphatase 69D	Ptp69D
FBgn0014009	7349.82	0.0466469	0.0601208	0.775886	0.437817	0.999947	FBgn0014009	CG3269	SO0001217:protein_coding_gene	Rab2	Rab2
FBgn0014010	16672.2	-0.116347	0.084626	-1.37484	0.169181	0.999947	FBgn0014010	CG3664	SO0001217:protein_coding_gene	Rab5	Rab5
FBgn0014011	2102.18	-0.134001	0.167341	-0.800765	0.423268	0.999947	FBgn0014011	CG8556	SO0001217:protein_coding_gene	Rac2	Rac2
FBgn0014018	4143.92	-0.0168333	0.158604	-0.106134	0.915476	0.999947	FBgn0014018	CG11992	SO0001217:protein_coding_gene	Relish	Rel
FBgn0014019	10757.5	0.0833873	0.139985	0.595687	0.551384	0.999947	FBgn0014019	CG5279	SO0001217:protein_coding_gene	Rhodopsin 5	Rh5
FBgn0014020	13545	0.0132407	0.149632	0.0884887	0.929488	0.999947	FBgn0014020	CG8416	SO0001217:protein_coding_gene	Rho1	Rho1
FBgn0014022	393.053	-0.0401757	0.126696	-0.317102	0.751166	0.999947	FBgn0014022	CG8161	SO0001217:protein_coding_gene	Rlb1	Rlb1
FBgn0014023	887.44	-0.155305	0.12863	-1.20738	0.227288	0.999947	FBgn0014023	CG9378	SO0001217:protein_coding_gene	mitochondrial ribosomal protein L47	mRpL47
FBgn0014024	1296.49	-0.0226584	0.108156	-0.209496	0.834061	0.999947	FBgn0014024	CG3312	SO0001217:protein_coding_gene	RNA-binding protein 4F	Rnp4F
FBgn0014026	43918.3	-0.01799	0.201232	-0.0893996	0.928764	0.999947	FBgn0014026	CG3314	SO0001217:protein_coding_gene	Ribosomal protein L7A	RpL7A
FBgn0014028	10644.1	-0.0278739	0.155081	-0.179738	0.857359	0.999947	FBgn0014028	CG3283	SO0001217:protein_coding_gene	Succinate dehydrogenase, subunit B (iron-sulfur)	SdhB
FBgn0014029	1586.13	-0.12105	0.110112	-1.09933	0.271624	0.999947	FBgn0014029	CG4173	SO0001217:protein_coding_gene	Septin 2	Septin2
FBgn0014031	2116.74	-0.278806	0.438903	-0.635234	0.525276	0.999947	FBgn0014031	CG3926	SO0001217:protein_coding_gene	Alanine-glyoxylate aminotransferase	Agxt
[truncated: 14,296 more rows]

## Sheet: Zambia_g_x_e
gene	baseMean	log2FoldChange	lfcSE	stat	pvalue	padj	#SUBMITTED ID	FBID_KEY	FEATURE_TYPE	NAME	SYMBOL	gene_t2g3	baseMean_t2g3	log2FoldChange_t2g3	lfcSE_t2g3	stat_t2g3	pvalue_t2g3	padj_t2g3	#SUBMITTED ID_t2g3	FBID_KEY_t2g3	FEATURE_TYPE_t2g3	NAME_t2g3	SYMBOL_t2g3
FBgn0034957	151.482	23.9993	3.06243	7.8367	4.63e-15	6.55e-11	FBgn0034957	FBgn0034957	SO0001217:protein_coding_gene	Radial spoke head protein 4a	Rsph4a	FBgn0034957	151.482	21.9757	3.06822	7.16236	7.93e-13	3.12e-09	FBgn0034957	FBgn0034957	SO0001217:protein_coding_gene	Radial spoke head protein 4a	Rsph4a
FBgn0037037	117.305	25.0585	3.27345	7.65507	1.93e-14	1.37e-10	FBgn0037037	FBgn0037037	SO0001217:protein_coding_gene	-	CG10588	FBgn0037037	117.305	21.929	3.22316	6.80357	1.02e-11	2.25e-08	FBgn0037037	FBgn0037037	SO0001217:protein_coding_gene	-	CG10588
FBgn0032505	6575.22	17.98	2.46583	7.29168	3.06e-13	1.44e-09	FBgn0032505	FBgn0032505	SO0001217:protein_coding_gene	-	CG16826	FBgn0032505	6575.22	3.72156	2.50731	1.48429	0.137733	0.640876	FBgn0032505	FBgn0032505	SO0001217:protein_coding_gene	-	CG16826
FBgn0053665	109.005	22.1924	3.10141	7.15558	8.33e-13	2.95e-09	FBgn0053665	FBgn0053665	SO0001217:protein_coding_gene	-	CG33665	FBgn0053665	109.005	19.5639	3.08763	6.33623	2.35e-10	2.74e-07	FBgn0053665	FBgn0053665	SO0001217:protein_coding_gene	-	CG33665
FBgn0262010	86.6555	28.1677	4.0658	6.92794	4.27e-12	1.21e-08	FBgn0262010	FBgn0262010	SO0001217:protein_coding_gene	-	CG42828	FBgn0262010	86.6555	24.9682	4.03254	6.19169	5.95e-10	5.58e-07	FBgn0262010	FBgn0262010	SO0001217:protein_coding_gene	-	CG42828
FBgn0019828	788.299	25.1216	3.67451	6.83671	8.1e-12	1.91e-08	FBgn0019828	FBgn0019828	SO0001217:protein_coding_gene	don juan	dj	FBgn0019828	788.299	25.624	3.73006	6.86959	6.44e-12	1.7e-08	FBgn0019828	FBgn0019828	SO0001217:protein_coding_gene	don juan	dj
FBgn0263762	299.962	28.2593	4.18718	6.749	1.49e-11	3.01e-08	FBgn0263762	FBgn0263762	SO0001217:protein_coding_gene	-	CG43679	FBgn0263762	299.962	25.8473	4.20318	6.14947	7.77e-10	5.71e-07	FBgn0263762	FBgn0263762	SO0001217:protein_coding_gene	-	CG43679
FBgn0028583	2308.4	11.6868	1.75424	6.66204	2.7e-11	4.78e-08	FBgn0028583	FBgn0028583	SO0001217:protein_coding_gene	la costa	lcs	FBgn0028583	2308.4	-0.952678	1.82027	-0.523371	0.600716	0.88367	FBgn0028583	FBgn0028583	SO0001217:protein_coding_gene	la costa	lcs
FBgn0032269	2159.63	26.387	4.04425	6.52457	6.82e-11	9.66e-08	FBgn0032269	FBgn0032269	SO0001217:protein_coding_gene	world cup	w-cup	FBgn0032269	2159.63	25.7075	4.06253	6.32796	2.48e-10	2.74e-07	FBgn0032269	FBgn0032269	SO0001217:protein_coding_gene	world cup	w-cup
FBgn0051244	190.51	23.355	3.5796	6.52449	6.82e-11	9.66e-08	FBgn0051244	FBgn0051244	SO0001217:protein_coding_gene	-	CG31244	FBgn0051244	190.51	22.2931	3.60284	6.18764	6.11e-10	5.58e-07	FBgn0051244	FBgn0051244	SO0001217:protein_coding_gene	-	CG31244
FBgn0051639	754.872	24.5248	3.8052	6.44508	1.16e-10	1.49e-07	FBgn0051639	FBgn0051639	SO0001217:protein_coding_gene	-	CG31639	FBgn0051639	754.872	24.6909	3.83495	6.43839	1.21e-10	1.6e-07	FBgn0051639	FBgn0051639	SO0001217:protein_coding_gene	-	CG31639
FBgn0033868	3555.03	26.5269	4.16446	6.36982	1.89e-10	2.23e-07	FBgn0033868	FBgn0033868	SO0001217:protein_coding_gene	Sperm-Leucylaminopeptidase 7	S-Lap7	FBgn0033868	3555.03	27.1913	4.18534	6.49681	8.2e-11	1.36e-07	FBgn0033868	FBgn0033868	SO0001217:protein_coding_gene	Sperm-Leucylaminopeptidase 7	S-Lap7
FBgn0083960	57.8228	23.5643	3.74836	6.28657	3.25e-10	3.53e-07	FBgn0083960	FBgn0083960	SO0001217:protein_coding_gene	-	CG34124	FBgn0083960	57.8228	21.8483	3.77296	5.79076	7.01e-09	3.56e-06	FBgn0083960	FBgn0083960	SO0001217:protein_coding_gene	-	CG34124
FBgn0036465	124.126	22.1519	3.5357	6.26522	3.72e-10	3.76e-07	FBgn0036465	FBgn0036465	SO0001217:protein_coding_gene	Regulatory particle non-ATPase 12-related	Rpn12R	FBgn0036465	124.126	19.5802	3.52681	5.55181	2.83e-08	1.07e-05	FBgn0036465	FBgn0036465	SO0001217:protein_coding_gene	Regulatory particle non-ATPase 12-related	Rpn12R
FBgn0033323	101.473	22.2088	3.55564	6.24608	4.21e-10	3.84e-07	FBgn0033323	FBgn0033323	SO0001217:protein_coding_gene	-	CG12376	FBgn0033323	101.473	20.1063	3.58133	5.61418	1.97e-08	8.43e-06	FBgn0033323	FBgn0033323	SO0001217:protein_coding_gene	-	CG12376
FBgn0263032	200.496	28.0896	4.50076	6.24109	4.35e-10	3.84e-07	FBgn0263032	FBgn0263032	SO0001217:protein_coding_gene	-	CG43327	FBgn0263032	200.496	10.7776	4.42566	2.43524	0.0148818	0.25299	FBgn0263032	FBgn0263032	SO0001217:protein_coding_gene	-	CG43327
FBgn0259962	61.4638	22.9986	3.71183	6.19601	5.79e-10	4.82e-07	FBgn0259962	FBgn0259962	SO0001217:protein_coding_gene	Seminal fluid protein 33A1	Sfp33A1	FBgn0259962	61.4638	19.271	3.67948	5.23742	1.63e-07	4.05e-05	FBgn0259962	FBgn0259962	SO0001217:protein_coding_gene	Seminal fluid protein 33A1	Sfp33A1
FBgn0263410	49.431	30	4.85586	6.17811	6.49e-10	5.1e-07	FBgn0263410	FBgn0263410	SO0002127:lncRNA_gene	long non-coding RNA:CR43456	lncRNA:CR43456	FBgn0263410	49.431	16.3232	4.78663	3.41017	0.000649218	0.0325248	FBgn0263410	FBgn0263410	SO0002127:lncRNA_gene	long non-coding RNA:CR43456	lncRNA:CR43456
FBgn0029717	68.4344	30	4.89256	6.13176	8.69e-10	6.48e-07	FBgn0029717	FBgn0029717	SO0001217:protein_coding_gene	-	CG12684	FBgn0029717	68.4344	17.149	4.82126	3.55696	0.000375176	0.0210257	FBgn0029717	FBgn0029717	SO0001217:protein_coding_gene	-	CG12684
FBgn0026141	380.325	24.5225	4.02801	6.08801	1.14e-09	7.71e-07	FBgn0026141	FBgn0026141	SO0001217:protein_coding_gene	Cytoplasmic dynein light chain 2	Cdlc2	FBgn0026141	380.325	23.6331	4.05202	5.83242	5.46e-09	3.01e-06	FBgn0026141	FBgn0026141	SO0001217:protein_coding_gene	Cytoplasmic dynein light chain 2	Cdlc2
FBgn0262352	87.833	24.469	4.0185	6.0891	1.14e-09	7.71e-07	FBgn0262352	FBgn0262352	SO0001217:protein_coding_gene	-	CG43050	FBgn0262352	87.833	20.2964	3.94285	5.14764	2.64e-07	5.63e-05	FBgn0262352	FBgn0262352	SO0001217:protein_coding_gene	-	CG43050
FBgn0030313	83.6346	24.3334	4.00949	6.06896	1.29e-09	7.79e-07	FBgn0030313	FBgn0030313	SO0001217:protein_coding_gene	Receptor accessory protein like 1	Reepl1	FBgn0030313	83.6346	21.464	3.96882	5.40817	6.37e-08	2.01e-05	FBgn0030313	FBgn0030313	SO0001217:protein_coding_gene	Receptor accessory protein like 1	Reepl1
FBgn0036222	120.767	25.0046	4.12287	6.06485	1.32e-09	7.79e-07	FBgn0036222	FBgn0036222	SO0001217:protein_coding_gene	Succinate dehydrogenase, subunit A (flavoprotein)-like	SdhAL	FBgn0036222	120.767	22.7318	4.1223	5.51434	3.5e-08	1.25e-05	FBgn0036222	FBgn0036222	SO0001217:protein_coding_gene	Succinate dehydrogenase, subunit A (flavoprotein)-like	SdhAL
FBgn0051115	89.8123	23.4749	3.86812	6.06881	1.29e-09	7.79e-07	FBgn0051115	FBgn0051115	SO0001217:protein_coding_gene	-	CG31115	FBgn0051115	89.8123	21.6944	3.86803	5.60865	2.04e-08	8.43e-06	FBgn0051115	FBgn0051115	SO0001217:protein_coding_gene	-	CG31115
FBgn0052351	1596.75	25.0182	4.18278	5.98125	2.21e-09	1.25e-06	FBgn0052351	FBgn0052351	SO0001217:protein_coding_gene	Sperm-Leucylaminopeptidase 2	S-Lap2	FBgn0052351	1596.75	26.1876	4.25513	6.15436	7.54e-10	5.71e-07	FBgn0052351	FBgn0052351	SO0001217:protein_coding_gene	Sperm-Leucylaminopeptidase 2	S-Lap2
FBgn0085241	533.714	10.0262	1.70252	5.88902	3.89e-09	2.04e-06	FBgn0085241	FBgn0085241	SO0001217:protein_coding_gene	-	CG34212	FBgn0085241	533.714	-0.1415	1.77878	-0.0795489	0.936596	0.984405	FBgn0085241	FBgn0085241	SO0001217:protein_coding_gene	-	CG34212
FBgn0259794	565.125	24.4268	4.14382	5.89475	3.75e-09	2.04e-06	FBgn0259794	FBgn0259794	SO0001217:protein_coding_gene	sina homologue	sinah	FBgn0259794	565.125	22.5641	4.14431	5.44459	5.19e-08	1.76e-05	FBgn0259794	FBgn0259794	SO0001217:protein_coding_gene	sina homologue	sinah
FBgn0034713	148.843	21.9248	3.74717	5.85104	4.89e-09	2.47e-06	FBgn0034713	FBgn0034713	SO0001217:protein_coding_gene	-	CG11291	FBgn0034713	148.843	20.1983	3.77517	5.35031	8.78e-08	2.47e-05	FBgn0034713	FBgn0034713	SO0001217:protein_coding_gene	-	CG11291
FBgn0051528	90.8493	23.6742	4.06645	5.82183	5.82e-09	2.84e-06	FBgn0051528	FBgn0051528	SO0001217:protein_coding_gene	-	CG31528	FBgn0051528	90.8493	20.0512	4.06908	4.9277	8.32e-07	0.000141082	FBgn0051528	FBgn0051528	SO0001217:protein_coding_gene	-	CG31528
FBgn0037486	108.005	25.5289	4.3941	5.80982	6.25e-09	2.95e-06	FBgn0037486	FBgn0037486	SO0001217:protein_coding_gene	-	CG14605	FBgn0037486	108.005	9.33352	4.39464	2.12384	0.0336834	0.373113	FBgn0037486	FBgn0037486	SO0001217:protein_coding_gene	-	CG14605
FBgn0051948	606.922	28.0364	4.8753	5.7507	8.89e-09	4.06e-06	FBgn0051948	FBgn0051948	SO0001217:protein_coding_gene	-	CG31948	FBgn0051948	606.922	25.0669	4.84144	5.17758	2.25e-07	5.04e-05	FBgn0051948	FBgn0051948	SO0001217:protein_coding_gene	-	CG31948
FBgn0029596	30.7174	22.8505	3.98517	5.73387	9.82e-09	4.34e-06	FBgn0029596	FBgn0029596	SO0001217:protein_coding_gene	-	CG14054	FBgn0029596	30.7174	4.49424	3.87547	1.15967	0.246185	0.739222	FBgn0029596	FBgn0029596	SO0001217:protein_coding_gene	-	CG14054
FBgn0033141	93.7525	23.3253	4.07361	5.72595	1.03e-08	4.41e-06	FBgn0033141	FBgn0033141	SO0001217:protein_coding_gene	-	CG12831	FBgn0033141	93.7525	21.0439	4.07719	5.16139	2.45e-07	5.31e-05	FBgn0033141	FBgn0033141	SO0001217:protein_coding_gene	-	CG12831
FBgn0052819	340.53	24.3612	4.26511	5.71175	1.12e-08	4.52e-06	FBgn0052819	FBgn0052819	SO0001217:protein_coding_gene	-	CG32819	FBgn0052819	340.53	21.3045	4.2606	5.00035	5.72e-07	0.000102283	FBgn0052819	FBgn0052819	SO0001217:protein_coding_gene	-	CG32819
FBgn0053140	74.342	25.4797	4.45967	5.71335	1.11e-08	4.52e-06	FBgn0053140	FBgn0053140	SO0001217:protein_coding_gene	-	CG33140	FBgn0053140	74.342	22.2211	4.41777	5.02994	4.91e-07	9.4e-05	FBgn0053140	FBgn0053140	SO0001217:protein_coding_gene	-	CG33140
FBgn0035776	729.946	24.0707	4.23665	5.68155	1.33e-08	5.25e-06	FBgn0035776	FBgn0035776	SO0001217:protein_coding_gene	-	CG8564	FBgn0035776	729.946	23.8176	4.27997	5.5649	2.62e-08	1.02e-05	FBgn0035776	FBgn0035776	SO0001217:protein_coding_gene	-	CG8564
FBgn0265576	169.92	23.8628	4.21675	5.65904	1.52e-08	5.82e-06	FBgn0265576	FBgn0265576	SO0001217:protein_coding_gene	-	CG44403	FBgn0265576	169.92	24.8764	4.3554	5.71163	1.12e-08	5.29e-06	FBgn0265576	FBgn0265576	SO0001217:protein_coding_gene	-	CG44403
FBgn0047351	699.151	24.3928	4.43032	5.50587	3.67e-08	1.37e-05	FBgn0047351	FBgn0047351	SO0001217:protein_coding_gene	-	CG31468	FBgn0047351	699.151	24.6508	4.49037	5.48971	4.03e-08	1.4e-05	FBgn0047351	FBgn0047351	SO0001217:protein_coding_gene	-	CG31468
FBgn0038701	243.667	13.1144	2.38636	5.49557	3.89e-08	1.41e-05	FBgn0038701	FBgn0038701	SO0001217:protein_coding_gene	-	CG18493	FBgn0038701	243.667	5.42877	2.69644	2.01331	0.0440817	0.430853	FBgn0038701	FBgn0038701	SO0001217:protein_coding_gene	-	CG18493
FBgn0262790	86.7042	24.601	4.49719	5.47031	4.49e-08	1.59e-05	FBgn0262790	FBgn0262790	SO0001217:protein_coding_gene	-	CG43171	FBgn0262790	86.7042	21.3793	4.41918	4.83785	1.31e-06	0.000204225	FBgn0262790	FBgn0262790	SO0001217:protein_coding_gene	-	CG43171
FBgn0028412	463.513	24.3251	4.45633	5.45856	4.8e-08	1.62e-05	FBgn0028412	FBgn0028412	SO0001217:protein_coding_gene	Mst33A	Mst33A	FBgn0028412	463.513	24.3863	4.51849	5.397	6.78e-08	2.08e-05	FBgn0028412	FBgn0028412	SO0001217:protein_coding_gene	Mst33A	Mst33A
FBgn0032065	67.7878	22.8188	4.17908	5.46024	4.75e-08	1.62e-05	FBgn0032065	FBgn0032065	SO0001217:protein_coding_gene	-	CG12438	FBgn0032065	67.7878	21.8776	4.26217	5.13297	2.85e-07	5.89e-05	FBgn0032065	FBgn0032065	SO0001217:protein_coding_gene	-	CG12438
FBgn0002570	3830.86	6.28074	1.15232	5.45051	5.02e-08	1.65e-05	FBgn0002570	FBgn0002570	SO0001217:protein_coding_gene	Maltase A1	Mal-A1	FBgn0002570	3830.86	-0.00836774	1.15444	-0.00724833	0.994217	0.999341	FBgn0002570	FBgn0002570	SO0001217:protein_coding_gene	Maltase A1	Mal-A1
FBgn0036422	330.501	9.52812	1.75196	5.43854	5.37e-08	1.73e-05	FBgn0036422	FBgn0036422	SO0001217:protein_coding_gene	-	CG3868	FBgn0036422	330.501	-0.998832	1.83424	-0.544547	0.586065	0.879439	FBgn0036422	FBgn0036422	SO0001217:protein_coding_gene	-	CG3868
FBgn0033369	55.2901	23.9498	4.42453	5.41296	6.2e-08	1.95e-05	FBgn0033369	FBgn0033369	SO0001217:protein_coding_gene	-	CG8197	FBgn0033369	55.2901	5.3171	4.34715	1.22313	0.221282	0.724492	FBgn0033369	FBgn0033369	SO0001217:protein_coding_gene	-	CG8197
FBgn0045770	1829.96	23.5634	4.36527	5.39792	6.74e-08	2.07e-05	FBgn0045770	FBgn0045770	SO0001217:protein_coding_gene	Sperm-Leucylaminopeptidase 3	S-Lap3	FBgn0045770	1829.96	22.8958	4.38212	5.22483	1.74e-07	4.05e-05	FBgn0045770	FBgn0045770	SO0001217:protein_coding_gene	Sperm-Leucylaminopeptidase 3	S-Lap3
FBgn0032853	59.0031	22.9709	4.25962	5.3927	6.94e-08	2.09e-05	FBgn0032853	FBgn0032853	SO0001217:protein_coding_gene	-	CG10651	FBgn0032853	59.0031	19.6306	4.25531	4.61321	3.96e-06	0.000485558	FBgn0032853	FBgn0032853	SO0001217:protein_coding_gene	-	CG10651
FBgn0035709	289.183	22.4765	4.1777	5.38011	7.44e-08	2.2e-05	FBgn0035709	FBgn0035709	SO0001217:protein_coding_gene	eukaryotic translation initiation factor 4E4	eIF4E4	FBgn0035709	289.183	22.3619	4.26981	5.23722	1.63e-07	4.05e-05	FBgn0035709	FBgn0035709	SO0001217:protein_coding_gene	eukaryotic translation initiation factor 4E4	eIF4E4
FBgn0266436	89.0618	22.1566	4.12219	5.37496	7.66e-08	2.21e-05	FBgn0266436	FBgn0266436	SO0001217:protein_coding_gene	-	CG45066	FBgn0266436	89.0618	19.317	4.12314	4.68502	2.8e-06	0.000377794	FBgn0266436	FBgn0266436	SO0001217:protein_coding_gene	-	CG45066
FBgn0039343	109.174	23.412	4.36715	5.36093	8.28e-08	2.34e-05	FBgn0039343	FBgn0039343	SO0001217:protein_coding_gene	-	CG5111	FBgn0039343	109.174	20.4174	4.36259	4.68012	2.87e-06	0.000383025	FBgn0039343	FBgn0039343	SO0001217:protein_coding_gene	-	CG5111
FBgn0038136	278.593	26.2396	4.92553	5.32727	9.97e-08	2.77e-05	FBgn0038136	FBgn0038136	SO0001217:protein_coding_gene	-	CG8774	FBgn0038136	278.593	6.76227	4.88955	1.383	0.166664	0.6795	FBgn0038136	FBgn0038136	SO0001217:protein_coding_gene	-	CG8774
FBgn0039342	458.106	8.19074	1.54071	5.31621	1.06e-07	2.88e-05	FBgn0039342	FBgn0039342	SO0001217:protein_coding_gene	-	CG5107	FBgn0039342	458.106	-0.11092	1.59182	-0.0696816	0.944447	0.986418	FBgn0039342	FBgn0039342	SO0001217:protein_coding_gene	-	CG5107
FBgn0004427	784.238	10.2138	1.9226	5.31248	1.08e-07	2.89e-05	FBgn0004427	FBgn0004427	SO0001217:protein_coding_gene	Lysozyme D	LysD	FBgn0004427	784.238	2.46815	1.9258	1.28162	0.199975	0.706039	FBgn0004427	FBgn0004427	SO0001217:protein_coding_gene	Lysozyme D	LysD
FBgn0260761	183.768	24.6213	4.65358	5.29084	1.22e-07	3.19e-05	FBgn0260761	FBgn0260761	SO0001217:protein_coding_gene	-	CG42559	FBgn0260761	183.768	24.2863	4.72221	5.14299	2.7e-07	5.68e-05	FBgn0260761	FBgn0260761	SO0001217:protein_coding_gene	-	CG42559
FBgn0039511	860.711	23.8055	4.5133	5.27453	1.33e-07	3.43e-05	FBgn0039511	FBgn0039511	SO0001217:protein_coding_gene	-	CG3330	FBgn0039511	860.711	24.7899	4.57773	5.41532	6.12e-08	2.01e-05	FBgn0039511	FBgn0039511	SO0001217:protein_coding_gene	-	CG3330
FBgn0036438	305.121	23.3481	4.43964	5.25901	1.45e-07	3.66e-05	FBgn0036438	FBgn0036438	SO0001217:protein_coding_gene	goddard	gdrd	FBgn0036438	305.121	22.8897	4.49116	5.09662	3.46e-07	6.93e-05	FBgn0036438	FBgn0036438	SO0001217:protein_coding_gene	goddard	gdrd
FBgn0005633	392.611	8.85838	1.68633	5.25304	1.5e-07	3.72e-05	FBgn0005633	FBgn0005633	SO0001217:protein_coding_gene	flightin	fln	FBgn0005633	392.611	-0.204357	1.68043	-0.12161	0.903208	0.974974	FBgn0005633	FBgn0005633	SO0001217:protein_coding_gene	flightin	fln
FBgn0085321	88.6655	24.9558	4.7629	5.23962	1.61e-07	3.93e-05	FBgn0085321	FBgn0085321	SO0001217:protein_coding_gene	-	CG34292	FBgn0085321	88.6655	23.0531	4.76326	4.83978	1.3e-06	0.000204225	FBgn0085321	FBgn0085321	SO0001217:protein_coding_gene	-	CG34292
FBgn0004174	577.9	23.999	4.60058	5.21652	1.82e-07	4.37e-05	FBgn0004174	FBgn0004174	SO0001217:protein_coding_gene	Male-specific RNA 84Dc	Mst84Dc	FBgn0004174	577.9	22.7154	4.61843	4.91843	8.72e-07	0.000142451	FBgn0004174	FBgn0004174	SO0001217:protein_coding_gene	Male-specific RNA 84Dc	Mst84Dc
FBgn0084008	44.3963	22.5411	4.32742	5.2089	1.9e-07	4.48e-05	FBgn0084008	FBgn0084008	SO0002127:lncRNA_gene	long non-coding RNA:CR41443	lncRNA:CR41443	FBgn0084008	44.3963	6.13706	4.32876	1.41774	0.156266	0.669339	FBgn0084008	FBgn0084008	SO0002127:lncRNA_gene	long non-coding RNA:CR41443	lncRNA:CR41443
FBgn0261840	37.8383	19.2445	3.70455	5.19483	2.05e-07	4.76e-05	FBgn0261840	FBgn0261840	SO0001217:protein_coding_gene	-	pre-mod(mdg4)-X	FBgn0261840	37.8383	2.00432	3.49825	0.572949	0.566679	0.87438	FBgn0261840	FBgn0261840	SO0001217:protein_coding_gene	-	pre-mod(mdg4)-X
FBgn0031620	248.025	24.3102	4.68512	5.18882	2.12e-07	4.77e-05	FBgn0031620	FBgn0031620	SO0001217:protein_coding_gene	-	CG11929	FBgn0031620	248.025	21.4073	4.70863	4.5464	5.46e-06	0.000622216	FBgn0031620	FBgn0031620	SO0001217:protein_coding_gene	-	CG11929
FBgn0034842	129.512	21.3767	4.12019	5.18828	2.12e-07	4.77e-05	FBgn0034842	FBgn0034842	SO0001217:protein_coding_gene	Proteasome beta5 subunit-related 1	Prosbeta5R1	FBgn0034842	129.512	30	4.16055	7.21058	5.57e-13	3.12e-09	FBgn0034842	FBgn0034842	SO0001217:protein_coding_gene	Proteasome beta5 subunit-related 1	Prosbeta5R1
FBgn0039872	234.477	25.3344	4.88883	5.1821	2.19e-07	4.85e-05	FBgn0039872	FBgn0039872	SO0001217:protein_coding_gene	salty dog	salt	FBgn0039872	234.477	22.749	4.8891	4.653	3.27e-06	0.000420066	FBgn0039872	FBgn0039872	SO0001217:protein_coding_gene	salty dog	salt
FBgn0032894	153.903	19.9296	3.8527	5.1729	2.3e-07	5e-05	FBgn0032894	FBgn0032894	SO0001217:protein_coding_gene	-	CG14402	FBgn0032894	153.903	30	3.98724	7.52401	5.31e-14	7.03e-10	FBgn0032894	FBgn0032894	SO0001217:protein_coding_gene	-	CG14402
FBgn0250846	69.724	25.692	4.96876	5.1707	2.33e-07	5e-05	FBgn0250846	FBgn0250846	SO0001217:protein_coding_gene	globin 2	glob2	FBgn0250846	69.724	7.52469	4.90103	1.53533	0.124703	0.615859	FBgn0250846	FBgn0250846	SO0001217:protein_coding_gene	globin 2	glob2
FBgn0030643	71.5048	25.5425	4.95185	5.15817	2.49e-07	5.27e-05	FBgn0030643	FBgn0030643	SO0001217:protein_coding_gene	-	CG15641	FBgn0030643	71.5048	20.8845	4.88203	4.27783	1.89e-05	0.00177028	FBgn0030643	FBgn0030643	SO0001217:protein_coding_gene	-	CG15641
FBgn0085233	65.1078	23.5828	4.6087	5.11703	3.1e-07	6.46e-05	FBgn0085233	FBgn0085233	SO0001217:protein_coding_gene	-	CG34204	FBgn0085233	65.1078	21.3581	4.60949	4.6335	3.6e-06	0.0004486	FBgn0085233	FBgn0085233	SO0001217:protein_coding_gene	-	CG34204
FBgn0050008	1459.37	9.77026	1.91343	5.10616	3.29e-07	6.75e-05	FBgn0050008	FBgn0050008	SO0001217:protein_coding_gene	-	CG30008	FBgn0050008	1459.37	4.68463	1.91065	2.45185	0.0142125	0.249338	FBgn0050008	FBgn0050008	SO0001217:protein_coding_gene	-	CG30008
FBgn0038978	213.972	24.4747	4.80001	5.09887	3.42e-07	6.91e-05	FBgn0038978	FBgn0038978	SO0001217:protein_coding_gene	testis-enriched HMG-box-containing protein 1	tHMG1	FBgn0038978	213.972	21.1296	4.79355	4.40792	1.04e-05	0.00104576	FBgn0038978	FBgn0038978	SO0001217:protein_coding_gene	testis-enriched HMG-box-containing protein 1	tHMG1
FBgn0051784	135.237	21.6982	4.27073	5.08069	3.76e-07	7.39e-05	FBgn0051784	FBgn0051784	SO0001217:protein_coding_gene	-	CG31784	FBgn0051784	135.237	22.323	4.39722	5.07662	3.84e-07	7.58e-05	FBgn0051784	FBgn0051784	SO0001217:protein_coding_gene	-	CG31784
FBgn0262583	270.08	26.0088	5.11905	5.0808	3.76e-07	7.39e-05	FBgn0262583	FBgn0262583	SO0001217:protein_coding_gene	-	CG43123	FBgn0262583	270.08	23.9046	5.15684	4.63552	3.56e-06	0.000448467	FBgn0262583	FBgn0262583	SO0001217:protein_coding_gene	-	CG43123
FBgn0015010	336.599	7.16915	1.41371	5.07117	3.95e-07	7.67e-05	FBgn0015010	FBgn0015010	SO0001217:protein_coding_gene	Antigen 5-related	Ag5r	FBgn0015010	336.599	-0.267671	1.42524	-0.187808	0.851028	0.960607	FBgn0015010	FBgn0015010	SO0001217:protein_coding_gene	Antigen 5-related	Ag5r
FBgn0052117	73.0145	21.777	4.32785	5.03182	4.86e-07	9.29e-05	FBgn0052117	FBgn0052117	SO0001217:protein_coding_gene	-	CG32117	FBgn0052117	73.0145	22.1175	4.41015	5.01514	5.3e-07	0.000100129	FBgn0052117	FBgn0052117	SO0001217:protein_coding_gene	-	CG32117
FBgn0050360	1090.81	5.78982	1.15725	5.00309	5.64e-07	0.000106488	FBgn0050360	FBgn0050360	SO0001217:protein_coding_gene	Maltase A6	Mal-A6	FBgn0050360	1090.81	0.61682	1.16309	0.530331	0.595883	0.882514	FBgn0050360	FBgn0050360	SO0001217:protein_coding_gene	Maltase A6	Mal-A6
FBgn0051198	922.641	25.5091	5.10343	4.99843	5.78e-07	0.000107659	FBgn0051198	FBgn0051198	SO0001217:protein_coding_gene	-	CG31198	FBgn0051198	922.641	30	5.10386	5.8779	4.16e-09	2.5e-06	FBgn0051198	FBgn0051198	SO0001217:protein_coding_gene	-	CG31198
FBgn0051858	121.943	20.8621	4.18517	4.98476	6.2e-07	0.000114054	FBgn0051858	FBgn0051858	SO0001217:protein_coding_gene	tetleys-cup	t-cup	FBgn0051858	121.943	20.0609	4.21387	4.76068	1.93e-06	0.000289984	FBgn0051858	FBgn0051858	SO0001217:protein_coding_gene	tetleys-cup	t-cup
FBgn0050039	269.28	23.7255	4.7715	4.97233	6.62e-07	0.00012006	FBgn0050039	FBgn0050039	SO0001217:protein_coding_gene	-	CG30039	FBgn0050039	269.28	21.8596	4.77314	4.57972	4.66e-06	0.00054983	FBgn0050039	FBgn0050039	SO0001217:protein_coding_gene	-	CG30039
FBgn0035786	93.0092	24.3051	4.89553	4.96476	6.88e-07	0.00012326	FBgn0035786	FBgn0035786	SO0001217:protein_coding_gene	Tetraspanin 66A	Tsp66A	FBgn0035786	93.0092	23.1277	4.96858	4.65479	3.24e-06	0.000420066	FBgn0035786	FBgn0035786	SO0001217:protein_coding_gene	Tetraspanin 66A	Tsp66A
FBgn0043575	236.903	8.60706	1.74156	4.94216	7.73e-07	0.000136712	FBgn0043575	FBgn0043575	SO0001217:protein_coding_gene	Peptidoglycan recognition protein SC2	PGRP-SC2	FBgn0043575	236.903	3.81119	1.80184	2.11517	0.0344158	0.377047	FBgn0043575	FBgn0043575	SO0001217:protein_coding_gene	Peptidoglycan recognition protein SC2	PGRP-SC2
FBgn0052440	263.248	22.846	4.62733	4.93719	7.93e-07	0.00013851	FBgn0052440	FBgn0052440	SO0001217:protein_coding_gene	-	CG32440	FBgn0052440	263.248	23.6037	4.73172	4.9884	6.09e-07	0.000107363	FBgn0052440	FBgn0052440	SO0001217:protein_coding_gene	-	CG32440
FBgn0034247	654.824	4.9826	1.01029	4.93186	8.14e-07	0.000140608	FBgn0034247	FBgn0034247	SO0001217:protein_coding_gene	-	CG6484	FBgn0034247	654.824	0.699077	1.01219	0.690654	0.489783	0.844592	FBgn0034247	FBgn0034247	SO0001217:protein_coding_gene	-	CG6484
FBgn0263647	232.806	23.5825	4.80461	4.9083	9.19e-07	0.00015669	FBgn0263647	FBgn0263647	SO0001217:protein_coding_gene	-	CG43638	FBgn0263647	232.806	20.9875	4.79461	4.37731	1.2e-05	0.00117713	FBgn0263647	FBgn0263647	SO0001217:protein_coding_gene	-	CG43638
FBgn0028567	753.62	24.8528	5.0741	4.89798	9.68e-07	0.00016189	FBgn0028567	FBgn0028567	SO0001217:protein_coding_gene	robl62A	robl62A	FBgn0028567	753.62	23.2471	5.08381	4.57277	4.81e-06	0.000563345	FBgn0028567	FBgn0028567	SO0001217:protein_coding_gene	robl62A	robl62A
FBgn0036246	69.0899	21.8279	4.45722	4.89721	9.72e-07	0.00016189	FBgn0036246	FBgn0036246	SO0001217:protein_coding_gene	-	CG17154	FBgn0036246	69.0899	21.721	4.53492	4.78973	1.67e-06	0.000256838	FBgn0036246	FBgn0036246	SO0001217:protein_coding_gene	-	CG17154
FBgn0003863	3937.1	14.9948	3.07648	4.87401	1.09e-06	0.00018	FBgn0003863	FBgn0003863	SO0001217:protein_coding_gene	alphaTrypsin	alphaTry	FBgn0003863	3937.1	-1.41228	2.93465	-0.481243	0.630344	0.893851	FBgn0003863	FBgn0003863	SO0001217:protein_coding_gene	alphaTrypsin	alphaTry
FBgn0264075	2223.5	-0.437593	0.089859	-4.86977	1.12e-06	0.000181793	FBgn0264075	FBgn0264075	SO0001217:protein_coding_gene	tango	tgo	FBgn0264075	2223.5	-0.225801	0.0898988	-2.51172	0.0120143	0.229626	FBgn0264075	FBgn0264075	SO0001217:protein_coding_gene	tango	tgo
FBgn0028870	1628.01	24.835	5.10749	4.86246	1.16e-06	0.000186495	FBgn0028870	FBgn0028870	SO0001217:protein_coding_gene	-	CG4691	FBgn0028870	1628.01	25.4061	5.16351	4.92031	8.64e-07	0.000142451	FBgn0028870	FBgn0028870	SO0001217:protein_coding_gene	-	CG4691
FBgn0046297	1415	25.3654	5.22575	4.85393	1.21e-06	0.000190384	FBgn0046297	FBgn0046297	SO0002127:lncRNA_gene	long non-coding RNA:CR9284	lncRNA:CR9284	FBgn0046297	1415	26.4801	5.28464	5.01076	5.42e-07	0.000100166	FBgn0046297	FBgn0046297	SO0002127:lncRNA_gene	long non-coding RNA:CR9284	lncRNA:CR9284
FBgn0261582	36.2875	24.088	4.9605	4.85596	1.2e-06	0.000190384	FBgn0261582	FBgn0261582	SO0001217:protein_coding_gene	-	CG42692	FBgn0261582	36.2875	20.9665	4.92852	4.25412	2.1e-05	0.00195477	FBgn0261582	FBgn0261582	SO0001217:protein_coding_gene	-	CG42692
FBgn0036156	39.2726	30	6.18721	4.84871	1.24e-06	0.00019251	FBgn0036156	FBgn0036156	SO0001217:protein_coding_gene	-	CG11726	FBgn0036156	39.2726	29.2304	6.18871	4.72318	2.32e-06	0.000333787	FBgn0036156	FBgn0036156	SO0001217:protein_coding_gene	-	CG11726
FBgn0052820	27.981	-7.15472	1.476	-4.84736	1.25e-06	0.00019251	FBgn0052820	FBgn0052820	SO0001217:protein_coding_gene	-	CG32820	FBgn0052820	27.981	0.307072	0.890219	0.34494	0.73014	0.925236	FBgn0052820	FBgn0052820	SO0001217:protein_coding_gene	-	CG32820
FBgn0010019	32456	13.4205	2.77068	4.84376	1.27e-06	0.00019393	FBgn0010019	FBgn0010019	SO0001217:protein_coding_gene	Cytochrome P450 4g1	Cyp4g1	FBgn0010019	32456	12.3096	2.77455	4.43662	9.14e-06	0.000936937	FBgn0010019	FBgn0010019	SO0001217:protein_coding_gene	Cytochrome P450 4g1	Cyp4g1
FBgn0040382	33493.5	-0.69571	0.143723	-4.84062	1.29e-06	0.000194918	FBgn0040382	FBgn0040382	SO0001217:protein_coding_gene	-	CG5273	FBgn0040382	33493.5	-0.0773733	0.143702	-0.538431	0.59028	0.880361	FBgn0040382	FBgn0040382	SO0001217:protein_coding_gene	-	CG5273
FBgn0032530	112.174	22.7112	4.70453	4.82752	1.38e-06	0.000203849	FBgn0032530	FBgn0032530	SO0001217:protein_coding_gene	-	CG9263	FBgn0032530	112.174	21.16	4.7019	4.50031	6.79e-06	0.000735596	FBgn0032530	FBgn0032530	SO0001217:protein_coding_gene	-	CG9263
FBgn0037862	215.754	21.9284	4.54076	4.82925	1.37e-06	0.000203849	FBgn0037862	FBgn0037862	SO0001217:protein_coding_gene	Mitochondrial aconitase 2	mAcon2	FBgn0037862	215.754	22.9565	4.66595	4.92001	8.65e-07	0.000142451	FBgn0037862	FBgn0037862	SO0001217:protein_coding_gene	Mitochondrial aconitase 2	mAcon2
FBgn0029940	155.335	25.1247	5.22611	4.80753	1.53e-06	0.000223	FBgn0029940	FBgn0029940	SO0001217:protein_coding_gene	-	CG1958	FBgn0029940	155.335	23.1116	5.22485	4.4234	9.72e-06	0.000988483	FBgn0029940	FBgn0029940	SO0001217:protein_coding_gene	-	CG1958
FBgn0031164	47.2387	21.439	4.46151	4.80532	1.55e-06	0.000223182	FBgn0031164	FBgn0031164	SO0001217:protein_coding_gene	-	CG1724	FBgn0031164	47.2387	20.0423	4.50033	4.45352	8.45e-06	0.00088669	FBgn0031164	FBgn0031164	SO0001217:protein_coding_gene	-	CG1724
FBgn0035198	970.098	23.7391	4.9455	4.80015	1.59e-06	0.000226705	FBgn0035198	FBgn0035198	SO0001217:protein_coding_gene	-	CG9133	FBgn0035198	970.098	22.7021	4.96705	4.57053	4.86e-06	0.000564416	FBgn0035198	FBgn0035198	SO0001217:protein_coding_gene	-	CG9133
FBgn0002569	290.883	9.28909	1.93696	4.79572	1.62e-06	0.000229462	FBgn0002569	FBgn0002569	SO0001217:protein_coding_gene	Maltase A2	Mal-A2	FBgn0002569	290.883	0.352055	1.94759	0.180764	0.856553	0.962596	FBgn0002569	FBgn0002569	SO0001217:protein_coding_gene	Maltase A2	Mal-A2
FBgn0288733	77.5528	14.8438	3.0975	4.79219	1.65e-06	0.000231215	FBgn0288733	FBgn0288733	SO0001217:protein_coding_gene	-	CG46508	FBgn0288733	77.5528	10.4437	3.29758	3.16707	0.00153983	0.0613162	FBgn0288733	FBgn0288733	SO0001217:protein_coding_gene	-	CG46508
FBgn0003357	2498.83	15.2766	3.1984	4.77632	1.79e-06	0.000247777	FBgn0003357	FBgn0003357	SO0001217:protein_coding_gene	Jonah 99Ciii	Jon99Ciii	FBgn0003357	2498.83	0.488319	3.1148	0.156774	0.875423	0.967579	FBgn0003357	FBgn0003357	SO0001217:protein_coding_gene	Jonah 99Ciii	Jon99Ciii
FBgn0040060	3236.56	14.1155	2.95768	4.77247	1.82e-06	0.000250105	FBgn0040060	FBgn0040060	SO0001217:protein_coding_gene	yippee interacting protein 7	yip7	FBgn0040060	3236.56	1.08941	3.01164	0.361733	0.717551	0.921813	FBgn0040060	FBgn0040060	SO0001217:protein_coding_gene	yippee interacting protein 7	yip7
FBgn0051407	194.07	23.8271	5.00269	4.76285	1.91e-06	0.000259813	FBgn0051407	FBgn0051407	SO0001217:protein_coding_gene	-	CG31407	FBgn0051407	194.07	22.8421	5.03552	4.5362	5.73e-06	0.000641976	FBgn0051407	FBgn0051407	SO0001217:protein_coding_gene	-	CG31407
FBgn0033322	141.152	23.8158	5.00922	4.75439	1.99e-06	0.000268355	FBgn0033322	FBgn0033322	SO0001217:protein_coding_gene	-	CG8584	FBgn0033322	141.152	23.6955	5.078	4.66631	3.07e-06	0.000405584	FBgn0033322	FBgn0033322	SO0001217:protein_coding_gene	-	CG8584
FBgn0031176	2040.76	19.2339	4.0502	4.74889	2.05e-06	0.000273157	FBgn0031176	FBgn0031176	SO0001217:protein_coding_gene	what else	whe	FBgn0031176	2040.76	4.07913	4.17709	0.976549	0.328793	0.785936	FBgn0031176	FBgn0031176	SO0001217:protein_coding_gene	what else	whe
FBgn0030620	34.2923	23.1709	4.92606	4.70374	2.55e-06	0.000337951	FBgn0030620	FBgn0030620	SO0001217:protein_coding_gene	-	CG5662	FBgn0030620	34.2923	5.2716	4.85716	1.08532	0.277778	0.756079	FBgn0030620	FBgn0030620	SO0001217:protein_coding_gene	-	CG5662
FBgn0035954	66.0876	5.74039	1.22686	4.67892	2.88e-06	0.000375441	FBgn0035954	FBgn0035954	SO0001217:protein_coding_gene	Dorsocross3	Doc3	FBgn0035954	66.0876	0.996954	1.23532	0.807038	0.419645	0.821648	FBgn0035954	FBgn0035954	SO0001217:protein_coding_gene	Dorsocross3	Doc3
FBgn0288736	48.5458	30	6.41241	4.67843	2.89e-06	0.000375441	FBgn0288736	FBgn0288736	SO0001217:protein_coding_gene	-	CG46511	FBgn0288736	48.5458	9.55696	6.43083	1.48612	0.137249	0.640876	FBgn0288736	FBgn0288736	SO0001217:protein_coding_gene	-	CG46511
FBgn0004172	679.03	23.9138	5.14579	4.64726	3.36e-06	0.000432886	FBgn0004172	FBgn0004172	SO0001217:protein_coding_gene	Male-specific RNA 84Da	Mst84Da	FBgn0004172	679.03	24.1042	5.17641	4.65654	3.22e-06	0.000420066	FBgn0004172	FBgn0004172	SO0001217:protein_coding_gene	Male-specific RNA 84Da	Mst84Da
FBgn0035598	529.309	23.1331	4.9818	4.64352	3.43e-06	0.000436821	FBgn0035598	FBgn0035598	SO0001217:protein_coding_gene	-	CG4669	FBgn0035598	529.309	23.815	5.03901	4.72613	2.29e-06	0.00033259	FBgn0035598	FBgn0035598	SO0001217:protein_coding_gene	-	CG4669
FBgn0016650	1843.63	-0.547263	0.118461	-4.61978	3.84e-06	0.000485538	FBgn0016650	FBgn0016650	SO0001217:protein_coding_gene	Leucine-rich repeat-containing G protein-coupled receptor 1	Lgr1	FBgn0016650	1843.63	-0.2276	0.118208	-1.92542	0.0541767	0.465589	FBgn0016650	FBgn0016650	SO0001217:protein_coding_gene	Leucine-rich repeat-containing G protein-coupled receptor 1	Lgr1
FBgn0265263	1236.02	23.3741	5.07312	4.60744	4.08e-06	0.00051069	FBgn0265263	FBgn0265263	SO0001217:protein_coding_gene	-	CG42688	FBgn0265263	1236.02	24.1442	5.10048	4.73371	2.2e-06	0.000323971	FBgn0265263	FBgn0265263	SO0001217:protein_coding_gene	-	CG42688
FBgn0034416	397.744	8.55043	1.85816	4.60156	4.19e-06	0.000520714	FBgn0034416	FBgn0034416	SO0001217:protein_coding_gene	-	CG15109	FBgn0034416	397.744	2.69333	1.8622	1.44632	0.148087	0.656802	FBgn0034416	FBgn0034416	SO0001217:protein_coding_gene	-	CG15109
FBgn0032271	69.8482	9.5338	2.07315	4.59871	4.25e-06	0.000523303	FBgn0032271	FBgn0032271	SO0001217:protein_coding_gene	-	CG7329	FBgn0032271	69.8482	5.0156	2.06594	2.42775	0.0151928	0.256628	FBgn0032271	FBgn0032271	SO0001217:protein_coding_gene	-	CG7329
FBgn0033442	539.55	22.3642	4.88337	4.57967	4.66e-06	0.00056833	FBgn0033442	FBgn0033442	SO0001217:protein_coding_gene	-	CG1690	FBgn0033442	539.55	22.1353	4.91329	4.5052	6.63e-06	0.000724809	FBgn0033442	FBgn0033442	SO0001217:protein_coding_gene	-	CG1690
FBgn0036367	61.9561	8.58866	1.87981	4.56889	4.9e-06	0.00059325	FBgn0036367	FBgn0036367	SO0001217:protein_coding_gene	-	CG10116	FBgn0036367	61.9561	-0.552675	2.13779	-0.258527	0.796	0.9448	FBgn0036367	FBgn0036367	SO0001217:protein_coding_gene	-	CG10116
FBgn0030775	202.382	10.4445	2.28848	4.56394	5.02e-06	0.000602251	FBgn0030775	FBgn0030775	SO0001217:protein_coding_gene	-	CG9673	FBgn0030775	202.382	-0.00609387	2.27248	-0.00268159	0.99786	0.999341	FBgn0030775	FBgn0030775	SO0001217:protein_coding_gene	-	CG9673
FBgn0036738	68.2033	7.59395	1.66906	4.54983	5.37e-06	0.00063867	FBgn0036738	FBgn0036738	SO0001217:protein_coding_gene	-	CG7542	FBgn0036738	68.2033	1.77247	1.72799	1.02574	0.305014	0.767683	FBgn0036738	FBgn0036738	SO0001217:protein_coding_gene	-	CG7542
FBgn0032049	353.404	7.8252	1.72259	4.5427	5.55e-06	0.000655152	FBgn0032049	FBgn0032049	SO0001217:protein_coding_gene	beta-site APP-cleaving enzyme	Bace	FBgn0032049	353.404	-1.7301	1.77862	-0.972718	0.330693	0.787613	FBgn0032049	FBgn0032049	SO0001217:protein_coding_gene	beta-site APP-cleaving enzyme	Bace
FBgn0036830	258.534	24.8544	5.4747	4.53986	5.63e-06	0.000656796	FBgn0036830	FBgn0036830	SO0001217:protein_coding_gene	Cytochrome c oxidase subunit 6A-like 2	COX6AL2	FBgn0036830	258.534	22.5126	5.46566	4.11892	3.81e-05	0.0032481	FBgn0036830	FBgn0036830	SO0001217:protein_coding_gene	Cytochrome c oxidase subunit 6A-like 2	COX6AL2
FBgn0265625	252.173	19.7695	4.35576	4.53869	5.66e-06	0.000656796	FBgn0265625	FBgn0265625	SO0001217:protein_coding_gene	-	CG44433	FBgn0265625	252.173	30	4.49286	6.67726	2.43e-11	4.6e-08	FBgn0265625	FBgn0265625	SO0001217:protein_coding_gene	-	CG44433
FBgn0004648	15065.6	-0.501008	0.110496	-4.53418	5.78e-06	0.000660154	FBgn0004648	FBgn0004648	SO0001217:protein_coding_gene	silver	svr	FBgn0004648	15065.6	-0.141668	0.110433	-1.28284	0.199549	0.706039	FBgn0004648	FBgn0004648	SO0001217:protein_coding_gene	silver	svr
FBgn0050058	171.476	30	6.61606	4.53442	5.78e-06	0.000660154	FBgn0050058	FBgn0050058	SO0001217:protein_coding_gene	-	CG30058	FBgn0050058	171.476	30	6.61634	4.53423	5.78e-06	0.000642562	FBgn0050058	FBgn0050058	SO0001217:protein_coding_gene	-	CG30058
FBgn0051910	198.22	23.8549	5.26933	4.52713	5.98e-06	0.000677123	FBgn0051910	FBgn0051910	SO0001217:protein_coding_gene	-	CG31910	FBgn0051910	198.22	20.5784	5.21286	3.94761	7.89e-05	0.00527271	FBgn0051910	FBgn0051910	SO0001217:protein_coding_gene	-	CG31910
FBgn0035670	851.571	5.03424	1.11337	4.52164	6.14e-06	0.000689388	FBgn0035670	FBgn0035670	SO0001217:protein_coding_gene	-	CG10472	FBgn0035670	851.571	-1.31708	1.12128	-1.17462	0.240147	0.735569	FBgn0035670	FBgn0035670	SO0001217:protein_coding_gene	-	CG10472
FBgn0039498	138.168	22.4469	4.98076	4.50672	6.58e-06	0.000732624	FBgn0039498	FBgn0039498	SO0001217:protein_coding_gene	-	CG17991	FBgn0039498	138.168	22.1458	5.06641	4.3711	1.24e-05	0.00120222	FBgn0039498	FBgn0039498	SO0001217:protein_coding_gene	-	CG17991
FBgn0259974	75.3457	22.5678	5.00905	4.50541	6.62e-06	0.000732624	FBgn0259974	FBgn0259974	SO0001217:protein_coding_gene	Seminal fluid protein 84E	Sfp84E	FBgn0259974	75.3457	19.6733	5.01884	3.9199	8.86e-05	0.00581032	FBgn0259974	FBgn0259974	SO0001217:protein_coding_gene	Seminal fluid protein 84E	Sfp84E
FBgn0037035	198.447	23.6027	5.24177	4.50281	6.71e-06	0.000735908	FBgn0037035	FBgn0037035	SO0001217:protein_coding_gene	-	CG10589	FBgn0037035	198.447	23.7621	5.33419	4.45469	8.4e-06	0.00088669	FBgn0037035	FBgn0037035	SO0001217:protein_coding_gene	-	CG10589
FBgn0032625	59.9235	21.5963	4.80262	4.49677	6.9e-06	0.000745288	FBgn0032625	FBgn0032625	SO0001217:protein_coding_gene	-	CG15136	FBgn0032625	59.9235	20.3834	4.89408	4.16491	3.11e-05	0.00274641	FBgn0032625	FBgn0032625	SO0001217:protein_coding_gene	-	CG15136
FBgn0039491	139.413	8.42008	1.87311	4.49523	6.95e-06	0.000745288	FBgn0039491	FBgn0039491	SO0001217:protein_coding_gene	-	CG6059	FBgn0039491	139.413	5.13142	1.85266	2.76976	0.00560971	0.139725	FBgn0039491	FBgn0039491	SO0001217:protein_coding_gene	-	CG6059
FBgn0040038	293.221	12.4057	2.75862	4.49707	6.89e-06	0.000745288	FBgn0040038	FBgn0040038	SO0001217:protein_coding_gene	kelch like family member 10	klhl10	FBgn0040038	293.221	11.2742	2.81975	3.99829	6.38e-05	0.00441798	FBgn0040038	FBgn0040038	SO0001217:protein_coding_gene	kelch like family member 10	klhl10
FBgn0034472	582.933	22.1362	4.92845	4.49152	7.07e-06	0.000752668	FBgn0034472	FBgn0034472	SO0001217:protein_coding_gene	-	CG8517	FBgn0034472	582.933	22.5723	4.97082	4.54097	5.6e-06	0.000632992	FBgn0034472	FBgn0034472	SO0001217:protein_coding_gene	-	CG8517
FBgn0003356	1027.39	10.415	2.32124	4.48686	7.23e-06	0.000763596	FBgn0003356	FBgn0003356	SO0001217:protein_coding_gene	Jonah 99Cii	Jon99Cii	FBgn0003356	1027.39	-1.03975	2.45322	-0.423829	0.67169	0.905852	FBgn0003356	FBgn0003356	SO0001217:protein_coding_gene	Jonah 99Cii	Jon99Cii
FBgn0031347	584.737	9.23136	2.06161	4.47775	7.54e-06	0.000790992	FBgn0031347	FBgn0031347	SO0001217:protein_coding_gene	no individualized sperm	nis	FBgn0031347	584.737	7.61975	2.06584	3.68845	0.000225623	0.0135641	FBgn0031347	FBgn0031347	SO0001217:protein_coding_gene	no individualized sperm	nis
FBgn0037889	662.153	12.7006	2.84071	4.47095	7.79e-06	0.000810582	FBgn0037889	FBgn0037889	SO0001217:protein_coding_gene	SCP-containing protein A	scpr-A	FBgn0037889	662.153	9.5687	2.82887	3.38252	0.000718238	0.0349243	FBgn0037889	FBgn0037889	SO0001217:protein_coding_gene	SCP-containing protein A	scpr-A
FBgn0259184	119.442	30	6.72076	4.46378	8.05e-06	0.000832063	FBgn0259184	FBgn0259184	SO0001217:protein_coding_gene	-	CG42288	FBgn0259184	119.442	18.501	6.72098	2.75272	0.00591032	0.142386	FBgn0259184	FBgn0259184	SO0001217:protein_coding_gene	-	CG42288
FBgn0034739	125.428	6.10178	1.37149	4.44901	8.63e-06	0.000884923	FBgn0034739	FBgn0034739	SO0001217:protein_coding_gene	-	CG3927	FBgn0034739	125.428	0.944576	1.37042	0.689259	0.49066	0.844764	FBgn0034739	FBgn0034739	SO0001217:protein_coding_gene	-	CG3927
FBgn0029539	174.771	22.2845	5.0294	4.43085	9.39e-06	0.000955891	FBgn0029539	FBgn0029539	SO0001217:protein_coding_gene	-	CG11663	FBgn0029539	174.771	21.2982	5.06544	4.20462	2.62e-05	0.00238544	FBgn0029539	FBgn0029539	SO0001217:protein_coding_gene	-	CG11663
FBgn0050371	262.15	9.39855	2.1273	4.41806	9.96e-06	0.001007	FBgn0050371	FBgn0050371	SO0001217:protein_coding_gene	-	CG30371	FBgn0050371	262.15	3.08611	2.11756	1.45739	0.145009	0.654653	FBgn0050371	FBgn0050371	SO0001217:protein_coding_gene	-	CG30371
FBgn0031139	66.8971	22.2914	5.05149	4.41284	1.02e-05	0.00102043	FBgn0031139	FBgn0031139	SO0001217:protein_coding_gene	-	CG11227	FBgn0031139	66.8971	20.1453	5.02275	4.01081	6.05e-05	0.00428202	FBgn0031139	FBgn0031139	SO0001217:protein_coding_gene	-	CG11227
FBgn0042627	879.974	7.57201	1.71618	4.41213	1.02e-05	0.00102043	FBgn0042627	FBgn0042627	SO0001217:protein_coding_gene	Fatty acid synthase 2	FASN2	FBgn0042627	879.974	3.97924	1.71926	2.31451	0.0206396	0.293355	FBgn0042627	FBgn0042627	SO0001217:protein_coding_gene	Fatty acid synthase 2	FASN2
FBgn0262025	34.8011	24.776	5.63142	4.39959	1.08e-05	0.00107362	FBgn0262025	FBgn0262025	SO0002127:lncRNA_gene	long non-coding RNA:CR42836	lncRNA:CR42836	FBgn0262025	34.8011	8.73053	5.63229	1.55009	0.121121	0.610264	FBgn0262025	FBgn0262025	SO0002127:lncRNA_gene	long non-coding RNA:CR42836	lncRNA:CR42836
FBgn0261531	201.101	30	6.83396	4.38984	1.13e-05	0.00111512	FBgn0261531	FBgn0261531	SO0001217:protein_coding_gene	-	CG42659	FBgn0261531	201.101	19.1356	6.83412	2.80001	0.00511006	0.131214	FBgn0261531	FBgn0261531	SO0001217:protein_coding_gene	-	CG42659
FBgn0000047	1202.13	5.02328	1.14722	4.37865	1.19e-05	0.00116584	FBgn0000047	FBgn0000047	SO0001217:protein_coding_gene	Actin 88F	Act88F	FBgn0000047	1202.13	0.431264	1.14774	0.37575	0.707103	0.918769	FBgn0000047	FBgn0000047	SO0001217:protein_coding_gene	Actin 88F	Act88F
FBgn0038353	575.838	8.81792	2.0185	4.36854	1.25e-05	0.00121275	FBgn0038353	FBgn0038353	SO0001217:protein_coding_gene	-	CG5399	FBgn0038353	575.838	2.95674	2.02215	1.46218	0.143693	0.653274	FBgn0038353	FBgn0038353	SO0001217:protein_coding_gene	-	CG5399
FBgn0036091	6465.8	10.9005	2.50036	4.35956	1.3e-05	0.00125504	FBgn0036091	FBgn0036091	SO0001217:protein_coding_gene	-	CG18628	FBgn0036091	6465.8	8.31476	2.50006	3.32582	0.000881593	0.0410277	FBgn0036091	FBgn0036091	SO0001217:protein_coding_gene	-	CG18628
FBgn0033124	111.246	5.76722	1.324	4.35589	1.33e-05	0.0012676	FBgn0033124	FBgn0033124	SO0001217:protein_coding_gene	Tetraspanin 42Ec	Tsp42Ec	FBgn0033124	111.246	0.171445	1.33586	0.12834	0.89788	0.973474	FBgn0033124	FBgn0033124	SO0001217:protein_coding_gene	Tetraspanin 42Ec	Tsp42Ec
FBgn0031785	275.316	26.5674	6.1017	4.3541	1.34e-05	0.00126942	FBgn0031785	FBgn0031785	SO0001217:protein_coding_gene	-	CG13991	FBgn0031785	275.316	25.5934	6.13246	4.17342	3e-05	0.00268143	FBgn0031785	FBgn0031785	SO0001217:protein_coding_gene	-	CG13991
FBgn0032235	149.938	5.08803	1.1691	4.35208	1.35e-05	0.00127262	FBgn0032235	FBgn0032235	SO0001217:protein_coding_gene	-	CG5096	FBgn0032235	149.938	0.828915	1.17497	0.70548	0.480512	0.841537	FBgn0032235	FBgn0032235	SO0001217:protein_coding_gene	-	CG5096
FBgn0051004	235.966	6.23179	1.44231	4.3207	1.56e-05	0.00145813	FBgn0051004	FBgn0051004	SO0001217:protein_coding_gene	mesh	mesh	FBgn0051004	235.966	1.88833	1.45624	1.29672	0.194728	0.70253	FBgn0051004	FBgn0051004	SO0001217:protein_coding_gene	mesh	mesh
FBgn0265648	175.232	24.8168	5.746	4.31897	1.57e-05	0.00145989	FBgn0265648	FBgn0265648	SO0002127:lncRNA_gene	long non-coding RNA:CR44455	lncRNA:CR44455	FBgn0265648	175.232	20.7671	5.71656	3.6328	0.000280366	0.0164806	FBgn0265648	FBgn0265648	SO0002127:lncRNA_gene	long non-coding RNA:CR44455	lncRNA:CR44455
FBgn0015584	2437.83	11.5682	2.6812	4.31454	1.6e-05	0.00147974	FBgn0015584	FBgn0015584	SO0001217:protein_coding_gene	Accessory gland protein 53Ea	Acp53Ea	FBgn0015584	2437.83	8.07922	2.67348	3.02199	0.00251121	0.086465	FBgn0015584	FBgn0015584	SO0001217:protein_coding_gene	Accessory gland protein 53Ea	Acp53Ea
FBgn0032669	203.42	8.12846	1.88575	4.31046	1.63e-05	0.00149754	FBgn0032669	FBgn0032669	SO0001217:protein_coding_gene	-	CG15155	FBgn0032669	203.42	5.45257	1.88648	2.89033	0.00384835	0.109066	FBgn0032669	FBgn0032669	SO0001217:protein_coding_gene	-	CG15155
FBgn0036419	180.174	8.67425	2.01453	4.30585	1.66e-05	0.00151919	FBgn0036419	FBgn0036419	SO0001217:protein_coding_gene	-	CG13482	FBgn0036419	180.174	2.50953	2.03635	1.23237	0.217811	0.722558	FBgn0036419	FBgn0036419	SO0001217:protein_coding_gene	-	CG13482
FBgn0037454	189.753	9.34495	2.18216	4.28243	1.85e-05	0.00167754	FBgn0037454	FBgn0037454	SO0001217:protein_coding_gene	-	CG1137	FBgn0037454	189.753	5.41558	2.15658	2.51119	0.0120325	0.229642	FBgn0037454	FBgn0037454	SO0001217:protein_coding_gene	-	CG1137
FBgn0037432	107.632	24.6677	5.76321	4.28021	1.87e-05	0.00168358	FBgn0037432	FBgn0037432	SO0001217:protein_coding_gene	-	CG10298	FBgn0037432	107.632	23.041	5.79619	3.97519	7.03e-05	0.00476964	FBgn0037432	FBgn0037432	SO0001217:protein_coding_gene	-	CG10298
FBgn0034295	2148.94	16.9827	3.97688	4.27036	1.95e-05	0.00174622	FBgn0034295	FBgn0034295	SO0001217:protein_coding_gene	-	CG10911	FBgn0034295	2148.94	2.30905	4.06519	0.568006	0.570031	0.875576	FBgn0034295	FBgn0034295	SO0001217:protein_coding_gene	-	CG10911
FBgn0040371	492.222	7.65378	1.79277	4.26925	1.96e-05	0.00174622	FBgn0040371	FBgn0040371	SO0001217:protein_coding_gene	-	CG12470	FBgn0040371	492.222	5.81548	1.79302	3.2434	0.00118113	0.0505873	FBgn0040371	FBgn0040371	SO0001217:protein_coding_gene	-	CG12470
FBgn0054034	880.836	10.3986	2.43955	4.26249	2.02e-05	0.00178859	FBgn0054034	FBgn0054034	SO0001217:protein_coding_gene	-	CG34034	FBgn0054034	880.836	8.60364	2.46611	3.48874	0.000485295	0.0260448	FBgn0054034	FBgn0054034	SO0001217:protein_coding_gene	-	CG34034
FBgn0024291	3777.67	-0.415107	0.097514	-4.25689	2.07e-05	0.00182259	FBgn0024291	FBgn0024291	SO0001217:protein_coding_gene	Sirtuin 1	Sirt1	FBgn0024291	3777.67	-0.352141	0.0975399	-3.61023	0.00030593	0.0178248	FBgn0024291	FBgn0024291	SO0001217:protein_coding_gene	Sirtuin 1	Sirt1
FBgn0011227	4891.37	0.810776	0.190767	4.25009	2.14e-05	0.00186723	FBgn0011227	FBgn0011227	SO0001217:protein_coding_gene	oxen	ox	FBgn0011227	4891.37	0.429747	0.190793	2.25243	0.0242953	0.318779	FBgn0011227	FBgn0011227	SO0001217:protein_coding_gene	oxen	ox
FBgn0052651	115.534	24.7626	5.8342	4.2444	2.19e-05	0.00190353	FBgn0052651	FBgn0052651	SO0001217:protein_coding_gene	-	CG32651	FBgn0052651	115.534	23.2275	5.86711	3.95893	7.53e-05	0.0050803	FBgn0052651	FBgn0052651	SO0001217:protein_coding_gene	-	CG32651
FBgn0032972	50.7265	24.1972	5.71254	4.23581	2.28e-05	0.0019657	FBgn0032972	FBgn0032972	SO0001217:protein_coding_gene	-	CG10834	FBgn0032972	50.7265	23.1601	5.74597	4.03066	5.56e-05	0.00401982	FBgn0032972	FBgn0032972	SO0001217:protein_coding_gene	-	CG10834
FBgn0052656	2717.98	10.9416	2.5853	4.23224	2.31e-05	0.00198508	FBgn0052656	FBgn0052656	SO0001217:protein_coding_gene	Mucin 11A	Muc11A	FBgn0052656	2717.98	7.66279	2.58845	2.96038	0.00307261	0.0966007	FBgn0052656	FBgn0052656	SO0001217:protein_coding_gene	Mucin 11A	Muc11A
FBgn0037065	77.6291	6.69765	1.5846	4.22671	2.37e-05	0.00202225	FBgn0037065	FBgn0037065	SO0001217:protein_coding_gene	-	CG12974	FBgn0037065	77.6291	0.304402	1.59128	0.191294	0.848295	0.959538	FBgn0037065	FBgn0037065	SO0001217:protein_coding_gene	-	CG12974
FBgn0028570	47.2401	23.0704	5.4716	4.21639	2.48e-05	0.0021043	FBgn0028570	FBgn0028570	SO0001217:protein_coding_gene	robl22E	robl22E	FBgn0028570	47.2401	20.4761	5.47288	3.74138	0.000183013	0.011364	FBgn0028570	FBgn0028570	SO0001217:protein_coding_gene	robl22E	robl22E
FBgn0033774	736.476	12.6292	2.9984	4.21197	2.53e-05	0.00212049	FBgn0033774	FBgn0033774	SO0001217:protein_coding_gene	-	CG12374	FBgn0033774	736.476	3.47549	3.01429	1.153	0.248909	0.739227	FBgn0033774	FBgn0033774	SO0001217:protein_coding_gene	-	CG12374
FBgn0263078	50.8945	23.1434	5.49347	4.21289	2.52e-05	0.00212049	FBgn0263078	FBgn0263078	SO0001217:protein_coding_gene	-	CG43339	FBgn0263078	50.8945	20.8238	5.49446	3.78996	0.000150669	0.00948929	FBgn0263078	FBgn0263078	SO0001217:protein_coding_gene	-	CG43339
FBgn0024361	84.6179	4.38197	1.04539	4.19169	2.77e-05	0.00230564	FBgn0024361	FBgn0024361	SO0001217:protein_coding_gene	Tetraspanin 2A	Tsp2A	FBgn0024361	84.6179	0.113513	1.05363	0.107736	0.914205	0.978027	FBgn0024361	FBgn0024361	SO0001217:protein_coding_gene	Tetraspanin 2A	Tsp2A
FBgn0032122	770.296	11.1977	2.67674	4.18333	2.87e-05	0.00236434	FBgn0032122	FBgn0032122	SO0001217:protein_coding_gene	-	CG31883	FBgn0032122	770.296	8.50184	2.67636	3.17664	0.00148992	0.060633	FBgn0032122	FBgn0032122	SO0001217:protein_coding_gene	-	CG31883
FBgn0052985	91.808	8.30422	1.98496	4.18358	2.87e-05	0.00236434	FBgn0052985	FBgn0052985	SO0001217:protein_coding_gene	-	CG32985	FBgn0052985	91.808	4.36597	1.98077	2.20419	0.0275113	0.341657	FBgn0052985	FBgn0052985	SO0001217:protein_coding_gene	-	CG32985
FBgn0264081	113.162	8.17901	1.95897	4.17517	2.98e-05	0.00243654	FBgn0264081	FBgn0264081	SO0001217:protein_coding_gene	-	CG43750	FBgn0264081	113.162	4.25502	1.91513	2.22179	0.0262978	0.333287	FBgn0264081	FBgn0264081	SO0001217:protein_coding_gene	-	CG43750
FBgn0015585	755.952	10.8684	2.60406	4.17364	3e-05	0.00243881	FBgn0015585	FBgn0015585	SO0001217:protein_coding_gene	Accessory gland protein 63F	Acp63F	FBgn0015585	755.952	8.19133	2.60125	3.149	0.00163828	0.0638585	FBgn0015585	FBgn0015585	SO0001217:protein_coding_gene	Accessory gland protein 63F	Acp63F
FBgn0039050	40.0889	24.3923	5.85051	4.16926	3.06e-05	0.00247193	FBgn0039050	FBgn0039050	SO0001217:protein_coding_gene	-	CG17110	FBgn0039050	40.0889	21.5132	5.78933	3.716	0.000202399	0.0124508	FBgn0039050	FBgn0039050	SO0001217:protein_coding_gene	-	CG17110
FBgn0004428	62.36	11.1126	2.66959	4.16268	3.15e-05	0.00252446	FBgn0004428	FBgn0004428	SO0001217:protein_coding_gene	Lysozyme E	LysE	FBgn0004428	62.36	5.52323	2.58257	2.13866	0.0324634	0.367289	FBgn0004428	FBgn0004428	SO0001217:protein_coding_gene	Lysozyme E	LysE
FBgn0050365	557.186	22.5288	5.41314	4.16187	3.16e-05	0.00252446	FBgn0050365	FBgn0050365	SO0001217:protein_coding_gene	spacewatch	spaw	FBgn0050365	557.186	24.1985	5.52655	4.37858	1.19e-05	0.00117713	FBgn0050365	FBgn0050365	SO0001217:protein_coding_gene	spacewatch	spaw
FBgn0027106	86.7541	4.27485	1.02771	4.1596	3.19e-05	0.00253539	FBgn0027106	FBgn0027106	SO0001217:protein_coding_gene	Innexin 7	Inx7	FBgn0027106	86.7541	0.541553	1.02591	0.527875	0.597586	0.882637	FBgn0027106	FBgn0027106	SO0001217:protein_coding_gene	Innexin 7	Inx7
FBgn0040843	98.4222	1.95356	0.470485	4.15223	3.29e-05	0.00260381	FBgn0040843	FBgn0040843	SO0001217:protein_coding_gene	-	CG15213	FBgn0040843	98.4222	0.141894	0.483311	0.293587	0.769073	0.937309	FBgn0040843	FBgn0040843	SO0001217:protein_coding_gene	-	CG15213
FBgn0031856	49.133	7.25285	1.75238	4.13886	3.49e-05	0.00268531	FBgn0031856	FBgn0031856	SO0001217:protein_coding_gene	-	CG11322	FBgn0031856	49.133	1.97635	1.78507	1.10715	0.268229	0.751708	FBgn0031856	FBgn0031856	SO0001217:protein_coding_gene	-	CG11322
FBgn0031878	549.514	10.8578	2.62172	4.14149	3.45e-05	0.00268531	FBgn0031878	FBgn0031878	SO0001217:protein_coding_gene	septin interacting protein 2	sip2	FBgn0031878	549.514	8.92605	2.62707	3.39771	0.000679513	0.0336601	FBgn0031878	FBgn0031878	SO0001217:protein_coding_gene	septin interacting protein 2	sip2
FBgn0033330	327.395	20.5148	4.95503	4.1402	3.47e-05	0.00268531	FBgn0033330	FBgn0033330	SO0001217:protein_coding_gene	-	CG8746	FBgn0033330	327.395	30	5.02442	5.97083	2.36e-09	1.49e-06	FBgn0033330	FBgn0033330	SO0001217:protein_coding_gene	-	CG8746
FBgn0042101	27.7741	8.87023	2.14305	4.13908	3.49e-05	0.00268531	FBgn0042101	FBgn0042101	SO0001217:protein_coding_gene	-	CG18744	FBgn0042101	27.7741	3.2931	2.19192	1.50238	0.132998	0.630931	FBgn0042101	FBgn0042101	SO0001217:protein_coding_gene	-	CG18744
FBgn0250842	478.05	9.4126	2.27285	4.14133	3.45e-05	0.00268531	FBgn0250842	FBgn0250842	SO0001217:protein_coding_gene	-	CG17575	FBgn0250842	478.05	6.11469	2.27482	2.68799	0.00718831	0.163636	FBgn0250842	FBgn0250842	SO0001217:protein_coding_gene	-	CG17575
FBgn0037547	893.187	8.87232	2.14564	4.13504	3.55e-05	0.00271561	FBgn0037547	FBgn0037547	SO0001217:protein_coding_gene	-	CG7910	FBgn0037547	893.187	6.06669	2.15777	2.81155	0.00493033	0.128616	FBgn0037547	FBgn0037547	SO0001217:protein_coding_gene	-	CG7910
FBgn0004429	760.183	30	7.26178	4.13122	3.61e-05	0.00274199	FBgn0004429	FBgn0004429	SO0001217:protein_coding_gene	Lysozyme P	LysP	FBgn0004429	760.183	-5.22737	7.35666	-0.710562	0.477355	0.841118	FBgn0004429	FBgn0004429	SO0001217:protein_coding_gene	Lysozyme P	LysP
FBgn0037724	437.726	13.601	3.29295	4.13035	3.62e-05	0.00274199	FBgn0037724	FBgn0037724	SO0001217:protein_coding_gene	Frost	Fst	FBgn0037724	437.726	5.00233	3.16164	1.58219	0.113605	0.596646	FBgn0037724	FBgn0037724	SO0001217:protein_coding_gene	Frost	Fst
FBgn0051446	73.2295	13.6646	3.31059	4.12754	3.67e-05	0.00276092	FBgn0051446	FBgn0051446	SO0001217:protein_coding_gene	-	CG31446	FBgn0051446	73.2295	0.92965	3.41244	0.272429	0.785292	0.942475	FBgn0051446	FBgn0051446	SO0001217:protein_coding_gene	-	CG31446
FBgn0028381	103.518	10.8985	2.64285	4.12377	3.73e-05	0.00279163	FBgn0028381	FBgn0028381	SO0001217:protein_coding_gene	Death executioner caspase related to Apopain/Yama	Decay	FBgn0028381	103.518	3.41059	2.48124	1.37455	0.16927	0.682135	FBgn0028381	FBgn0028381	SO0001217:protein_coding_gene	Death executioner caspase related to Apopain/Yama	Decay
FBgn0031849	331.171	11.5484	2.80459	4.11768	3.83e-05	0.00285141	FBgn0031849	FBgn0031849	SO0001217:protein_coding_gene	-	CG11327	FBgn0031849	331.171	11.9463	2.95119	4.04797	5.17e-05	0.00377519	FBgn0031849	FBgn0031849	SO0001217:protein_coding_gene	-	CG11327
FBgn0040816	61.7563	30	7.29642	4.1116	3.93e-05	0.0028994	FBgn0040816	FBgn0040816	SO0001217:protein_coding_gene	-	CG12521	FBgn0040816	61.7563	30	7.29682	4.11138	3.93e-05	0.00331533	FBgn0040816	FBgn0040816	SO0001217:protein_coding_gene	-	CG12521
FBgn0262899	167.881	30	7.29677	4.11141	3.93e-05	0.0028994	FBgn0262899	FBgn0262899	SO0001217:protein_coding_gene	-	CG43254	FBgn0262899	167.881	30	7.29708	4.11123	3.94e-05	0.00331533	FBgn0262899	FBgn0262899	SO0001217:protein_coding_gene	-	CG43254
FBgn0038973	79.8599	7.31486	1.78058	4.10813	3.99e-05	0.00292565	FBgn0038973	FBgn0038973	SO0001217:protein_coding_gene	Phosphatidylethanolamine-binding protein 1	Pebp1	FBgn0038973	79.8599	1.0636	1.73972	0.611364	0.540958	0.865442	FBgn0038973	FBgn0038973	SO0001217:protein_coding_gene	Phosphatidylethanolamine-binding protein 1	Pebp1
FBgn0038123	74.4263	30	7.30915	4.10444	4.05e-05	0.00294219	FBgn0038123	FBgn0038123	SO0001217:protein_coding_gene	-	CG8508	FBgn0038123	74.4263	30	7.30961	4.10418	4.06e-05	0.00332854	FBgn0038123	FBgn0038123	SO0001217:protein_coding_gene	-	CG8508
FBgn0039599	83.5855	30	7.3082	4.10498	4.04e-05	0.00294219	FBgn0039599	FBgn0039599	SO0001217:protein_coding_gene	intrepid	intr	FBgn0039599	83.5855	30	7.30911	4.10447	4.05e-05	0.00332854	FBgn0039599	FBgn0039599	SO0001217:protein_coding_gene	intrepid	intr
FBgn0002873	256.612	6.39945	1.56305	4.09421	4.24e-05	0.00298605	FBgn0002873	FBgn0002873	SO0001217:protein_coding_gene	mushroom body defect	mud	FBgn0002873	256.612	3.18573	1.56256	2.03879	0.0414707	0.416786	FBgn0002873	FBgn0002873	SO0001217:protein_coding_gene	mushroom body defect	mud
FBgn0031721	32.9327	30	7.35587	4.07837	4.54e-05	0.00298605	FBgn0031721	FBgn0031721	SO0001217:protein_coding_gene	-	CG14017	FBgn0031721	32.9327	29.345	7.35687	3.98879	6.64e-05	0.00452758	FBgn0031721	FBgn0031721	SO0001217:protein_coding_gene	-	CG14017
FBgn0032834	215.356	3.97851	0.972873	4.08945	4.32e-05	0.00298605	FBgn0032834	FBgn0032834	SO0001217:protein_coding_gene	-	CG13965	FBgn0032834	215.356	1.2989	0.975887	1.33099	0.183191	0.695358	FBgn0032834	FBgn0032834	SO0001217:protein_coding_gene	-	CG13965
FBgn0033074	197.141	11.9893	2.93955	4.07863	4.53e-05	0.00298605	FBgn0033074	FBgn0033074	SO0001217:protein_coding_gene	tomboy40	tomboy40	FBgn0033074	197.141	11.7134	2.99935	3.9053	9.41e-05	0.00610146	FBgn0033074	FBgn0033074	SO0001217:protein_coding_gene	tomboy40	tomboy40
FBgn0033280	159.934	30	7.33403	4.09052	4.3e-05	0.00298605	FBgn0033280	FBgn0033280	SO0001217:protein_coding_gene	-	CG12126	FBgn0033280	159.934	30	7.33434	4.09035	4.31e-05	0.00339095	FBgn0033280	FBgn0033280	SO0001217:protein_coding_gene	-	CG12126
FBgn0035154	137.658	7.39081	1.80593	4.09251	4.27e-05	0.00298605	FBgn0035154	FBgn0035154	SO0001217:protein_coding_gene	highroad	hiro	FBgn0035154	137.658	1.4017	1.88255	0.744573	0.45653	0.833674	FBgn0035154	FBgn0035154	SO0001217:protein_coding_gene	highroad	hiro
FBgn0036925	615.247	21.1569	5.18215	4.08266	4.45e-05	0.00298605	FBgn0036925	FBgn0036925	SO0001217:protein_coding_gene	schumacher-levy	schuy	FBgn0036925	615.247	30	5.26422	5.69885	1.21e-08	5.5e-06	FBgn0036925	FBgn0036925	SO0001217:protein_coding_gene	schumacher-levy	schuy
FBgn0037517	114.818	30	7.35564	4.0785	4.53e-05	0.00298605	FBgn0037517	FBgn0037517	SO0001217:protein_coding_gene	-	CG10086	FBgn0037517	114.818	14.1906	7.29792	1.94447	0.0518388	0.456471	FBgn0037517	FBgn0037517	SO0001217:protein_coding_gene	-	CG10086
FBgn0039873	122.983	30	7.35564	4.0785	4.53e-05	0.00298605	FBgn0039873	FBgn0039873	SO0001217:protein_coding_gene	Sodium-dependent multivitamin transporter	Smvt	FBgn0039873	122.983	16.6505	7.35653	2.26336	0.0236132	0.314262	FBgn0039873	FBgn0039873	SO0001217:protein_coding_gene	Sodium-dependent multivitamin transporter	Smvt
FBgn0040345	58.619	30	7.33305	4.09107	4.29e-05	0.00298605	FBgn0040345	FBgn0040345	SO0001217:protein_coding_gene	-	CG3708	FBgn0040345	58.619	30	7.33347	4.09084	4.3e-05	0.00339095	FBgn0040345	FBgn0040345	SO0001217:protein_coding_gene	-	CG3708
FBgn0050065	75.6391	30	7.33161	4.09187	4.28e-05	0.00298605	FBgn0050065	FBgn0050065	SO0001217:protein_coding_gene	-	CG30065	FBgn0050065	75.6391	16.967	7.33291	2.31382	0.0206778	0.293355	FBgn0050065	FBgn0050065	SO0001217:protein_coding_gene	-	CG30065
FBgn0050192	70.1532	30	7.35572	4.07846	4.53e-05	0.00298605	FBgn0050192	FBgn0050192	SO0001217:protein_coding_gene	-	CG30192	FBgn0050192	70.1532	30	7.35602	4.07829	4.54e-05	0.00339578	FBgn0050192	FBgn0050192	SO0001217:protein_coding_gene	-	CG30192
FBgn0050268	52.782	30	7.35574	4.07845	4.53e-05	0.00298605	FBgn0050268	FBgn0050268	SO0001217:protein_coding_gene	-	CG30268	FBgn0050268	52.782	30	7.35704	4.07773	4.55e-05	0.00339578	FBgn0050268	FBgn0050268	SO0001217:protein_coding_gene	-	CG30268
FBgn0051413	69.697	30	7.3557	4.07847	4.53e-05	0.00298605	FBgn0051413	FBgn0051413	SO0001217:protein_coding_gene	Quiescin sulfhydryl oxidase 4	Qsox4	FBgn0051413	69.697	28.7561	7.35651	3.90894	9.27e-05	0.00603982	FBgn0051413	FBgn0051413	SO0001217:protein_coding_gene	Quiescin sulfhydryl oxidase 4	Qsox4
FBgn0051798	113.951	30	7.35565	4.0785	4.53e-05	0.00298605	FBgn0051798	FBgn0051798	SO0001217:protein_coding_gene	-	CG31798	FBgn0051798	113.951	30	7.35597	4.07832	4.54e-05	0.00339578	FBgn0051798	FBgn0051798	SO0001217:protein_coding_gene	-	CG31798
FBgn0051874	180.152	10.6213	2.59771	4.08873	4.34e-05	0.00298605	FBgn0051874	FBgn0051874	SO0001217:protein_coding_gene	Fumarase 4	Fum4	FBgn0051874	180.152	8.60339	2.61533	3.28959	0.00100332	0.0454449	FBgn0051874	FBgn0051874	SO0001217:protein_coding_gene	Fumarase 4	Fum4
FBgn0052806	71.8972	30	7.3557	4.07847	4.53e-05	0.00298605	FBgn0052806	FBgn0052806	SO0001217:protein_coding_gene	-	CG32806	FBgn0052806	71.8972	30	7.35629	4.07814	4.54e-05	0.00339578	FBgn0052806	FBgn0052806	SO0001217:protein_coding_gene	-	CG32806
FBgn0261986	3084.39	-0.305406	0.0747504	-4.08567	4.39e-05	0.00298605	FBgn0261986	FBgn0261986	SO0001217:protein_coding_gene	Ras association domain family member 8	RASSF8	FBgn0261986	3084.39	-0.17109	0.0745992	-2.29345	0.0218219	0.300955	FBgn0261986	FBgn0261986	SO0001217:protein_coding_gene	Ras association domain family member 8	RASSF8
FBgn0263324	21.187	30	7.33381	4.09064	4.3e-05	0.00298605	FBgn0263324	FBgn0263324	SO0001217:protein_coding_gene	-	CG43405	FBgn0263324	21.187	29.9025	7.33517	4.07659	4.57e-05	0.00339578	FBgn0263324	FBgn0263324	SO0001217:protein_coding_gene	-	CG43405
FBgn0264260	32.7245	30	7.35587	4.07837	4.54e-05	0.00298605	FBgn0264260	FBgn0264260	SO0001217:protein_coding_gene	-	CG43760	FBgn0264260	32.7245	29.5061	7.35688	4.01069	6.05e-05	0.00428202	FBgn0264260	FBgn0264260	SO0001217:protein_coding_gene	-	CG43760
FBgn0051459	235.929	29.9573	7.35561	4.07271	4.65e-05	0.0030454	FBgn0051459	FBgn0051459	SO0001217:protein_coding_gene	-	CG31459	FBgn0051459	235.929	7.01692	7.3557	0.953942	0.340113	0.789807	FBgn0051459	FBgn0051459	SO0001217:protein_coding_gene	-	CG31459
FBgn0032090	69.0171	22.6717	5.57685	4.06532	4.8e-05	0.00312905	FBgn0032090	FBgn0032090	SO0001217:protein_coding_gene	-	CG9582	FBgn0032090	69.0171	20.2955	5.57157	3.64269	0.000269805	0.0159305	FBgn0032090	FBgn0032090	SO0001217:protein_coding_gene	-	CG9582
FBgn0037506	261.673	8.47981	2.08974	4.05782	4.95e-05	0.00321641	FBgn0037506	FBgn0037506	SO0001217:protein_coding_gene	Mitochondrial morphology and cristae structure 1	Mics1	FBgn0037506	261.673	6.38196	2.0857	3.05987	0.00221433	0.0783069	FBgn0037506	FBgn0037506	SO0001217:protein_coding_gene	Mitochondrial morphology and cristae structure 1	Mics1
FBgn0051803	115.022	11.1817	2.75805	4.05421	5.03e-05	0.00325158	FBgn0051803	FBgn0051803	SO0001217:protein_coding_gene	Radial spoke head protein 9	Rsph9	FBgn0051803	115.022	8.06617	2.72604	2.95893	0.00308706	0.0967522	FBgn0051803	FBgn0051803	SO0001217:protein_coding_gene	Radial spoke head protein 9	Rsph9
FBgn0034403	21.1732	7.20176	1.77887	4.04851	5.15e-05	0.0033167	FBgn0034403	FBgn0034403	SO0001217:protein_coding_gene	-	CG18190	FBgn0034403	21.1732	1.64386	1.82961	0.898477	0.368931	0.799766	FBgn0034403	FBgn0034403	SO0001217:protein_coding_gene	-	CG18190
FBgn0029947	348.024	24.0958	5.95818	4.04416	5.25e-05	0.00333346	FBgn0029947	FBgn0029947	SO0001217:protein_coding_gene	-	CG1999	FBgn0029947	348.024	23.6793	6.01783	3.93485	8.32e-05	0.00553292	FBgn0029947	FBgn0029947	SO0001217:protein_coding_gene	-	CG1999
FBgn0031513	28.3035	6.42988	1.58981	4.04443	5.25e-05	0.00333346	FBgn0031513	FBgn0031513	SO0001217:protein_coding_gene	-	CG3347	FBgn0031513	28.3035	-0.985959	1.67693	-0.587955	0.556562	0.870209	FBgn0031513	FBgn0031513	SO0001217:protein_coding_gene	-	CG3347
FBgn0039154	120.241	4.63891	1.14693	4.04464	5.24e-05	0.00333346	FBgn0039154	FBgn0039154	SO0001217:protein_coding_gene	Niemann-Pick type C-2f	Npc2f	FBgn0039154	120.241	-0.629068	1.17946	-0.533352	0.59379	0.881994	FBgn0039154	FBgn0039154	SO0001217:protein_coding_gene	Niemann-Pick type C-2f	Npc2f
FBgn0033999	297.343	13.2397	3.27519	4.04243	5.29e-05	0.00334312	FBgn0033999	FBgn0033999	SO0001217:protein_coding_gene	-	CG8093	FBgn0033999	297.343	3.21994	3.25275	0.989913	0.322217	0.781808	FBgn0033999	FBgn0033999	SO0001217:protein_coding_gene	-	CG8093
FBgn0010423	175.205	6.20855	1.53671	4.04017	5.34e-05	0.00336054	FBgn0010423	FBgn0010423	SO0001217:protein_coding_gene	Troponin C at 47D	TpnC47D	FBgn0010423	175.205	3.30224	1.53663	2.14901	0.0316334	0.364877	FBgn0010423	FBgn0010423	SO0001217:protein_coding_gene	Troponin C at 47D	TpnC47D
FBgn0011596	146.989	5.64862	1.39978	4.03536	5.45e-05	0.00341484	FBgn0011596	FBgn0011596	SO0001217:protein_coding_gene	fuzzy onions	fzo	FBgn0011596	146.989	-0.920571	1.43552	-0.641281	0.52134	0.858769	FBgn0011596	FBgn0011596	SO0001217:protein_coding_gene	fuzzy onions	fzo
FBgn0031134	100.164	10.606	2.63041	4.03207	5.53e-05	0.00344787	FBgn0031134	FBgn0031134	SO0001217:protein_coding_gene	-	CG1314	FBgn0031134	100.164	8.13173	2.62229	3.101	0.0019287	0.0716544	FBgn0031134	FBgn0031134	SO0001217:protein_coding_gene	-	CG1314
FBgn0036415	269.317	7.42364	1.84176	4.03074	5.56e-05	0.00345222	FBgn0036415	FBgn0036415	SO0001217:protein_coding_gene	-	CG7768	FBgn0036415	269.317	4.89059	1.84203	2.655	0.00793074	0.17482	FBgn0036415	FBgn0036415	SO0001217:protein_coding_gene	-	CG7768
FBgn0035094	261.973	5.91498	1.46882	4.02704	5.65e-05	0.00349164	FBgn0035094	FBgn0035094	SO0001217:protein_coding_gene	-	CG9380	FBgn0035094	261.973	1.18722	1.47382	0.805543	0.420506	0.822143	FBgn0035094	FBgn0035094	SO0001217:protein_coding_gene	-	CG9380
FBgn0000405	124.121	5.33822	1.32748	4.02133	5.79e-05	0.00356185	FBgn0000405	FBgn0000405	SO0001217:protein_coding_gene	Cyclin B	CycB	FBgn0000405	124.121	0.664601	1.33661	0.49723	0.619027	0.888652	FBgn0000405	FBgn0000405	SO0001217:protein_coding_gene	Cyclin B	CycB
FBgn0030370	56.8559	21.2069	5.28179	4.0151	5.94e-05	0.00363491	FBgn0030370	FBgn0030370	SO0001217:protein_coding_gene	Uch-L5-related	Uch-L5R	FBgn0030370	56.8559	30	5.28245	5.67918	1.35e-08	5.97e-06	FBgn0030370	FBgn0030370	SO0001217:protein_coding_gene	Uch-L5-related	Uch-L5R
FBgn0030940	81.0353	3.91602	0.975468	4.0145	5.96e-05	0.00363491	FBgn0030940	FBgn0030940	SO0001217:protein_coding_gene	-	CG15040	FBgn0030940	81.0353	0.371052	0.994235	0.373204	0.708997	0.919623	FBgn0030940	FBgn0030940	SO0001217:protein_coding_gene	-	CG15040
FBgn0035042	174.101	10.097	2.51659	4.01218	6.02e-05	0.0036551	FBgn0035042	FBgn0035042	SO0001217:protein_coding_gene	-	CG3640	FBgn0035042	174.101	7.56541	2.53952	2.97907	0.00289123	0.0941859	FBgn0035042	FBgn0035042	SO0001217:protein_coding_gene	-	CG3640
FBgn0029729	26.414	22.0993	5.51302	4.00856	6.11e-05	0.00369568	FBgn0029729	FBgn0029729	SO0001217:protein_coding_gene	-	CG12682	FBgn0029729	26.414	20.1034	5.51446	3.64558	0.000266791	0.0158232	FBgn0029729	FBgn0029729	SO0001217:protein_coding_gene	-	CG12682
FBgn0004913	775.583	0.552032	0.137843	4.00479	6.21e-05	0.00370914	FBgn0004913	FBgn0004913	SO0001217:protein_coding_gene	Germ line transcription factor 1	Gnf1	FBgn0004913	775.583	0.271322	0.138242	1.96266	0.0496853	0.447649	FBgn0004913	FBgn0004913	SO0001217:protein_coding_gene	Germ line transcription factor 1	Gnf1
FBgn0037759	558.21	6.90964	1.72512	4.00531	6.19e-05	0.00370914	FBgn0037759	FBgn0037759	SO0001217:protein_coding_gene	-	CG8526	FBgn0037759	558.21	5.17823	1.72669	2.99893	0.00270928	0.0901777	FBgn0037759	FBgn0037759	SO0001217:protein_coding_gene	-	CG8526
FBgn0038127	210.293	8.91347	2.22576	4.00469	6.21e-05	0.00370914	FBgn0038127	FBgn0038127	SO0001217:protein_coding_gene	-	CG8476	FBgn0038127	210.293	7.48541	2.22952	3.35741	0.000786772	0.0377023	FBgn0038127	FBgn0038127	SO0001217:protein_coding_gene	-	CG8476
FBgn0260392	1908.48	0.46177	0.115525	3.99716	6.41e-05	0.00381308	FBgn0260392	FBgn0260392	SO0001217:protein_coding_gene	-	CG42518	FBgn0260392	1908.48	0.297703	0.115378	2.58023	0.0098734	0.202773	FBgn0260392	FBgn0260392	SO0001217:protein_coding_gene	-	CG42518
FBgn0034292	800.296	23.1334	5.78989	3.99548	6.46e-05	0.00382415	FBgn0034292	FBgn0034292	SO0001217:protein_coding_gene	-	CG5767	FBgn0034292	800.296	-13.3873	5.8495	-2.28863	0.0221011	0.303856	FBgn0034292	FBgn0034292	SO0001217:protein_coding_gene	-	CG5767
FBgn0015831	61.837	8.1296	2.03633	3.99228	6.54e-05	0.00385636	FBgn0015831	FBgn0015831	SO0001217:protein_coding_gene	Rtnl2	Rtnl2	FBgn0015831	61.837	3.53885	2.06438	1.71424	0.0864846	0.547819	FBgn0015831	FBgn0015831	SO0001217:protein_coding_gene	Rtnl2	Rtnl2
FBgn0040609	465.89	2.86253	0.717153	3.99151	6.57e-05	0.00385636	FBgn0040609	FBgn0040609	SO0001217:protein_coding_gene	-	CG3348	FBgn0040609	465.89	1.62857	0.718837	2.26557	0.023478	0.314262	FBgn0040609	FBgn0040609	SO0001217:protein_coding_gene	-	CG3348
FBgn0035360	170.508	7.42561	1.86222	3.98751	6.68e-05	0.00390585	FBgn0035360	FBgn0035360	SO0001217:protein_coding_gene	-	CG1246	FBgn0035360	170.508	0.615186	1.86185	0.330416	0.741086	0.929156	FBgn0035360	FBgn0035360	SO0001217:protein_coding_gene	-	CG1246
FBgn0051514	9.48562	2.99501	0.751831	3.98361	6.79e-05	0.00395406	FBgn0051514	FBgn0051514	SO0002182:antisense_lncRNA_gene	antisense RNA:CR31514	asRNA:CR31514	FBgn0051514	9.48562	-0.227861	1.156	-0.197112	0.84374	0.959417	FBgn0051514	FBgn0051514	SO0002182:antisense_lncRNA_gene	antisense RNA:CR31514	asRNA:CR31514
FBgn0035955	88.0682	7.13536	1.79232	3.98108	6.86e-05	0.00398007	FBgn0035955	FBgn0035955	SO0001217:protein_coding_gene	-	CG5194	FBgn0035955	88.0682	2.56311	1.81173	1.41473	0.157148	0.670294	FBgn0035955	FBgn0035955	SO0001217:protein_coding_gene	-	CG5194
FBgn0037995	265.687	8.966	2.25455	3.97685	6.98e-05	0.00403495	FBgn0037995	FBgn0037995	SO0001217:protein_coding_gene	Adenosine kinase 1	Adk1	FBgn0037995	265.687	7.26529	2.26326	3.2101	0.0013269	0.0553613	FBgn0037995	FBgn0037995	SO0001217:protein_coding_gene	Adenosine kinase 1	Adk1
FBgn0037021	2942	-0.471558	0.118889	-3.96636	7.3e-05	0.00419953	FBgn0037021	FBgn0037021	SO0001217:protein_coding_gene	Phosphorylated CTD-interacting factor 1	Pcif1	FBgn0037021	2942	-0.304134	0.11877	-2.5607	0.0104461	0.209016	FBgn0037021	FBgn0037021	SO0001217:protein_coding_gene	Phosphorylated CTD-interacting factor 1	Pcif1
FBgn0031531	103.409	18.8602	4.76179	3.96075	7.47e-05	0.00425038	FBgn0031531	FBgn0031531	SO0001217:protein_coding_gene	-	CG8840	FBgn0031531	103.409	30	4.87604	6.15253	7.63e-10	5.71e-07	FBgn0031531	FBgn0031531	SO0001217:protein_coding_gene	-	CG8840
FBgn0033733	292.918	8.12541	2.05156	3.9606	7.48e-05	0.00425038	FBgn0033733	FBgn0033733	SO0001217:protein_coding_gene	-	CG8834	FBgn0033733	292.918	0.920336	2.07508	0.443519	0.657391	0.902069	FBgn0033733	FBgn0033733	SO0001217:protein_coding_gene	-	CG8834
FBgn0037746	188.972	6.00445	1.51538	3.96233	7.42e-05	0.00425038	FBgn0037746	FBgn0037746	SO0001217:protein_coding_gene	-	CG8478	FBgn0037746	188.972	0.654611	1.52338	0.429711	0.667406	0.905852	FBgn0037746	FBgn0037746	SO0001217:protein_coding_gene	-	CG8478
FBgn0039777	285.225	13.7374	3.47581	3.95228	7.74e-05	0.00438328	FBgn0039777	FBgn0039777	SO0001217:protein_coding_gene	Jonah 99Fii	Jon99Fii	FBgn0039777	285.225	0.530977	3.66992	0.144683	0.884961	0.97032	FBgn0039777	FBgn0039777	SO0001217:protein_coding_gene	Jonah 99Fii	Jon99Fii
FBgn0046302	391.663	4.45176	1.12667	3.95125	7.77e-05	0.00438461	FBgn0046302	FBgn0046302	SO0001217:protein_coding_gene	-	CG10650	FBgn0046302	391.663	1.36773	1.1286	1.21189	0.225556	0.727698	FBgn0046302	FBgn0046302	SO0001217:protein_coding_gene	-	CG10650
FBgn0053017	435.294	9.51914	2.41154	3.94733	7.9e-05	0.00443931	FBgn0053017	FBgn0053017	SO0001217:protein_coding_gene	-	CG33017	FBgn0053017	435.294	7.95926	2.45381	3.24364	0.00118014	0.0505873	FBgn0053017	FBgn0053017	SO0001217:protein_coding_gene	-	CG33017
FBgn0031626	275.085	8.13396	2.06236	3.944	8.01e-05	0.00446609	FBgn0031626	FBgn0031626	SO0001217:protein_coding_gene	-	CG15631	FBgn0031626	275.085	6.25598	2.06427	3.0306	0.00244069	0.0842834	FBgn0031626	FBgn0031626	SO0001217:protein_coding_gene	-	CG15631
FBgn0035608	116.4	9.17711	2.32677	3.94414	8.01e-05	0.00446609	FBgn0035608	FBgn0035608	SO0001217:protein_coding_gene	blanks	blanks	FBgn0035608	116.4	0.7561	2.32856	0.324707	0.745403	0.930361	FBgn0035608	FBgn0035608	SO0001217:protein_coding_gene	blanks	blanks
FBgn0028569	72.2741	21.9299	5.57124	3.93627	8.28e-05	0.00459416	FBgn0028569	FBgn0028569	SO0001217:protein_coding_gene	robl37BC	robl37BC	FBgn0028569	72.2741	21.4947	5.63542	3.81422	0.000136616	0.00864536	FBgn0028569	FBgn0028569	SO0001217:protein_coding_gene	robl37BC	robl37BC
FBgn0250824	168.389	6.70085	1.70449	3.93129	8.45e-05	0.00466352	FBgn0250824	FBgn0250824	SO0001217:protein_coding_gene	-	CG33655	FBgn0250824	168.389	4.51274	1.70138	2.65241	0.00799202	0.175585	FBgn0250824	FBgn0250824	SO0001217:protein_coding_gene	-	CG33655
FBgn0261532	3895.24	-0.401361	0.102107	-3.93079	8.47e-05	0.00466352	FBgn0261532	FBgn0261532	SO0001217:protein_coding_gene	cadmus	cdm	FBgn0261532	3895.24	-0.177846	0.102037	-1.74296	0.0813407	0.535497	FBgn0261532	FBgn0261532	SO0001217:protein_coding_gene	cadmus	cdm
FBgn0001230	610.675	1.34977	0.343751	3.9266	8.62e-05	0.00468634	FBgn0001230	FBgn0001230	SO0001217:protein_coding_gene	Heat shock protein 68	Hsp68	FBgn0001230	610.675	0.180045	0.345312	0.521397	0.60209	0.884352	FBgn0001230	FBgn0001230	SO0001217:protein_coding_gene	Heat shock protein 68	Hsp68
FBgn0029750	196.112	8.22706	2.09554	3.92599	8.64e-05	0.00468634	FBgn0029750	FBgn0029750	SO0001217:protein_coding_gene	-	CG3323	FBgn0029750	196.112	5.67372	2.09324	2.7105	0.00671817	0.15671	FBgn0029750	FBgn0029750	SO0001217:protein_coding_gene	-	CG3323
FBgn0030881	18.2173	4.29487	1.09359	3.92733	8.59e-05	0.00468634	FBgn0030881	FBgn0030881	SO0001217:protein_coding_gene	-	CG12985	FBgn0030881	18.2173	2.34959	1.08638	2.16277	0.0305587	0.360245	FBgn0030881	FBgn0030881	SO0001217:protein_coding_gene	-	CG12985
FBgn0038449	76.8801	8.95375	2.28068	3.92591	8.64e-05	0.00468634	FBgn0038449	FBgn0038449	SO0001217:protein_coding_gene	-	CG17562	FBgn0038449	76.8801	5.4094	2.29081	2.36135	0.0182085	0.278788	FBgn0038449	FBgn0038449	SO0001217:protein_coding_gene	-	CG17562
FBgn0086907	447.437	7.37845	1.88141	3.92177	8.79e-05	0.00474926	FBgn0086907	FBgn0086907	SO0001217:protein_coding_gene	Cytochrome c distal	Cyt-c-d	FBgn0086907	447.437	5.46527	1.88197	2.90402	0.00368401	0.107087	FBgn0086907	FBgn0086907	SO0001217:protein_coding_gene	Cytochrome c distal	Cyt-c-d
FBgn0033789	48.9339	12.4636	3.18486	3.91337	9.1e-05	0.00489893	FBgn0033789	FBgn0033789	SO0001217:protein_coding_gene	-	CG13324	FBgn0033789	48.9339	3.11581	3.07913	1.01191	0.31158	0.772552	FBgn0033789	FBgn0033789	SO0001217:protein_coding_gene	-	CG13324
FBgn0005616	2553.99	-0.549301	0.140602	-3.90677	9.35e-05	0.00501552	FBgn0005616	FBgn0005616	SO0001217:protein_coding_gene	male-specific lethal 2	msl-2	FBgn0005616	2553.99	-0.393475	0.140403	-2.80247	0.0050713	0.130492	FBgn0005616	FBgn0005616	SO0001217:protein_coding_gene	male-specific lethal 2	msl-2
FBgn0053062	11.1156	3.78578	0.969257	3.90586	9.39e-05	0.00501552	FBgn0053062	FBgn0053062	SO0001217:protein_coding_gene	-	CG33062	FBgn0053062	11.1156	1.93946	0.95765	2.02523	0.0428438	0.425067	FBgn0053062	FBgn0053062	SO0001217:protein_coding_gene	-	CG33062
FBgn0035569	23.4944	5.2645	1.34831	3.90452	9.44e-05	0.00502453	FBgn0035569	FBgn0035569	SO0001217:protein_coding_gene	-	CG15876	FBgn0035569	23.4944	2.19684	1.42187	1.54504	0.122338	0.612536	FBgn0035569	FBgn0035569	SO0001217:protein_coding_gene	-	CG15876
FBgn0031546	223.713	13.0763	3.35864	3.89334	9.89e-05	0.00524204	FBgn0031546	FBgn0031546	SO0001217:protein_coding_gene	-	CG8851	FBgn0031546	223.713	6.93611	3.16797	2.18945	0.0285641	0.346913	FBgn0031546	FBgn0031546	SO0001217:protein_coding_gene	-	CG8851
FBgn0040528	190.29	2.85297	0.73397	3.88704	0.000101475	0.00532032	FBgn0040528	FBgn0040528	SO0001217:protein_coding_gene	-	CG15864	FBgn0040528	190.29	-0.0526195	0.736834	-0.071413	0.943069	0.986213	FBgn0040528	FBgn0040528	SO0001217:protein_coding_gene	-	CG15864
FBgn0262825	119.227	7.22734	1.85915	3.88744	0.000101308	0.00532032	FBgn0262825	FBgn0262825	SO0002127:lncRNA_gene	long non-coding RNA:CR43196	lncRNA:CR43196	FBgn0262825	119.227	1.51221	1.83538	0.823924	0.409983	0.817755	FBgn0262825	FBgn0262825	SO0002127:lncRNA_gene	long non-coding RNA:CR43196	lncRNA:CR43196
FBgn0267326	140.197	6.52966	1.67947	3.88793	0.000101103	0.00532032	FBgn0267326	FBgn0267326	SO0001217:protein_coding_gene	Neurotransmitter transporter-like	Ntl	FBgn0267326	140.197	3.97631	1.67938	2.36772	0.0178979	0.277512	FBgn0267326	FBgn0267326	SO0001217:protein_coding_gene	Neurotransmitter transporter-like	Ntl
FBgn0052382	71.0827	24.155	6.2208	3.88294	0.000103203	0.00539091	FBgn0052382	FBgn0052382	SO0001217:protein_coding_gene	sphinx2	sphinx2	FBgn0052382	71.0827	21.2707	6.22186	3.41871	0.000629194	0.0317623	FBgn0052382	FBgn0052382	SO0001217:protein_coding_gene	sphinx2	sphinx2
FBgn0040723	117.559	10.4003	2.67998	3.88076	0.000104133	0.00541949	FBgn0040723	FBgn0040723	SO0001217:protein_coding_gene	-	CG5011	FBgn0040723	117.559	1.94965	2.74878	0.709279	0.478152	0.841118	FBgn0040723	FBgn0040723	SO0001217:protein_coding_gene	-	CG5011
FBgn0019624	25150.2	0.551206	0.142163	3.87729	0.000105626	0.00545129	FBgn0019624	FBgn0019624	SO0001217:protein_coding_gene	Cytochrome c oxidase subunit 5A	COX5A	FBgn0019624	25150.2	0.354525	0.142186	2.49338	0.0126534	0.235745	FBgn0019624	FBgn0019624	SO0001217:protein_coding_gene	Cytochrome c oxidase subunit 5A	COX5A
FBgn0031476	277.471	9.23417	2.38094	3.87837	0.000105159	0.00545129	FBgn0031476	FBgn0031476	SO0001217:protein_coding_gene	-	CG8813	FBgn0031476	277.471	7.06791	2.38146	2.96789	0.00299855	0.0951051	FBgn0031476	FBgn0031476	SO0001217:protein_coding_gene	-	CG8813
FBgn0035043	82.4756	10.4116	2.68572	3.87666	0.000105899	0.00545129	FBgn0035043	FBgn0035043	SO0001217:protein_coding_gene	-	CG4781	FBgn0035043	82.4756	3.67389	2.56112	1.43448	0.151434	0.662099	FBgn0035043	FBgn0035043	SO0001217:protein_coding_gene	-	CG4781
FBgn0052081	392.187	23.9254	6.17534	3.87435	0.00010691	0.0054834	FBgn0052081	FBgn0052081	SO0001217:protein_coding_gene	-	CG32081	FBgn0052081	392.187	23.0876	6.22124	3.7111	0.000206362	0.0126358	FBgn0052081	FBgn0052081	SO0001217:protein_coding_gene	-	CG32081
FBgn0053109	225.826	6.82079	1.76292	3.86903	0.000109271	0.00558426	FBgn0053109	FBgn0053109	SO0001217:protein_coding_gene	-	CG33109	FBgn0053109	225.826	-0.288303	1.79479	-0.160634	0.872382	0.966828	FBgn0053109	FBgn0053109	SO0001217:protein_coding_gene	-	CG33109
FBgn0033856	93.0137	6.65524	1.72084	3.86743	0.000109988	0.00560066	FBgn0033856	FBgn0033856	SO0001217:protein_coding_gene	-	CG13334	FBgn0033856	93.0137	3.99719	1.6988	2.35295	0.0186252	0.281517	FBgn0033856	FBgn0033856	SO0001217:protein_coding_gene	-	CG13334
FBgn0262982	32.1112	21.1178	5.46543	3.86389	0.000111596	0.00566218	FBgn0262982	FBgn0262982	SO0001217:protein_coding_gene	-	CG43290	FBgn0262982	32.1112	22.0104	5.46605	4.02675	5.66e-05	0.00406512	FBgn0262982	FBgn0262982	SO0001217:protein_coding_gene	-	CG43290
FBgn0034363	144.703	7.51799	1.94688	3.86155	0.000112669	0.00569625	FBgn0034363	FBgn0034363	SO0001217:protein_coding_gene	-	CG5327	FBgn0034363	144.703	4.8307	1.92823	2.50524	0.0122367	0.231535	FBgn0034363	FBgn0034363	SO0001217:protein_coding_gene	-	CG5327
FBgn0035409	47.5899	8.07552	2.09374	3.85699	0.000114792	0.00578293	FBgn0035409	FBgn0035409	SO0001217:protein_coding_gene	-	CG14963	FBgn0035409	47.5899	-2.19836	2.00449	-1.09671	0.272766	0.753783	FBgn0035409	FBgn0035409	SO0001217:protein_coding_gene	-	CG14963
FBgn0034153	2656.39	11.0783	2.87368	3.85511	0.00011568	0.00580695	FBgn0034153	FBgn0034153	SO0001217:protein_coding_gene	Accessory gland protein 53C14b	Acp53C14b	FBgn0034153	2656.39	9.48197	2.89392	3.27652	0.00105096	0.046229	FBgn0034153	FBgn0034153	SO0001217:protein_coding_gene	Accessory gland protein 53C14b	Acp53C14b
FBgn0032525	242.1	8.73064	2.26524	3.85419	0.000116114	0.00580818	FBgn0032525	FBgn0032525	SO0001217:protein_coding_gene	Heat shock protein 60D	Hsp60D	FBgn0032525	242.1	8.41587	2.30627	3.64913	0.000263134	0.0156766	FBgn0032525	FBgn0032525	SO0001217:protein_coding_gene	Heat shock protein 60D	Hsp60D
FBgn0036242	3.6511	8.21268	2.13219	3.85177	0.000117269	0.00582728	FBgn0036242	FBgn0036242	SO0001217:protein_coding_gene	-	CG6793	FBgn0036242	3.6511	2.21471	2.09564	1.05682	0.290593	NA	FBgn0036242	FBgn0036242	SO0001217:protein_coding_gene	-	CG6793
FBgn0051343	659.962	8.786	2.2811	3.85166	0.00011732	0.00582728	FBgn0051343	FBgn0051343	SO0001217:protein_coding_gene	-	CG31343	FBgn0051343	659.962	0.549323	2.3493	0.233824	0.815122	0.950413	FBgn0051343	FBgn0051343	SO0001217:protein_coding_gene	-	CG31343
FBgn0001285	204.898	7.47998	1.94301	3.84968	0.000118272	0.00583367	FBgn0001285	FBgn0001285	SO0001217:protein_coding_gene	Jonah 44E	Jon44E	FBgn0001285	204.898	-1.48133	1.93771	-0.764474	0.444585	0.828671	FBgn0001285	FBgn0001285	SO0001217:protein_coding_gene	Jonah 44E	Jon44E
FBgn0286979	890.89	8.22515	2.13639	3.85002	0.000118108	0.00583367	FBgn0286979	FBgn0286979	SO0001217:protein_coding_gene	-	CG46439	FBgn0286979	890.89	5.71256	2.13247	2.67884	0.00738776	0.166458	FBgn0286979	FBgn0286979	SO0001217:protein_coding_gene	-	CG46439
FBgn0030696	32.5676	10.3299	2.68479	3.84758	0.000119289	0.00583447	FBgn0030696	FBgn0030696	SO0001217:protein_coding_gene	-	CG8509	FBgn0030696	32.5676	7.19128	2.66309	2.70036	0.00692655	0.159218	FBgn0030696	FBgn0030696	SO0001217:protein_coding_gene	-	CG8509
FBgn0037668	33.6711	7.29278	1.89514	3.84815	0.000119013	0.00583447	FBgn0037668	FBgn0037668	SO0001217:protein_coding_gene	-	CG16736	FBgn0037668	33.6711	3.1921	1.84682	1.72843	0.0839111	0.542436	FBgn0037668	FBgn0037668	SO0001217:protein_coding_gene	-	CG16736
FBgn0267643	30.0562	8.24384	2.14287	3.8471	0.000119525	0.00583447	FBgn0267643	FBgn0267643	SO0002127:lncRNA_gene	long non-coding RNA:CR45981	lncRNA:CR45981	FBgn0267643	30.0562	-3.00403	2.11186	-1.42246	0.154894	0.666787	FBgn0267643	FBgn0267643	SO0002127:lncRNA_gene	long non-coding RNA:CR45981	lncRNA:CR45981
FBgn0003187	255.518	6.52671	1.69711	3.84579	0.000120167	0.00584564	FBgn0003187	FBgn0003187	SO0001217:protein_coding_gene	quail	qua	FBgn0003187	255.518	4.49986	1.6984	2.64947	0.00806185	0.176826	FBgn0003187	FBgn0003187	SO0001217:protein_coding_gene	quail	qua
FBgn0035782	113.809	22.6052	5.87931	3.84488	0.000120613	0.00584726	FBgn0035782	FBgn0035782	SO0001217:protein_coding_gene	-	CG14835	FBgn0035782	113.809	21.4749	5.91359	3.63145	0.000281833	0.0164934	FBgn0035782	FBgn0035782	SO0001217:protein_coding_gene	-	CG14835
FBgn0287184	767.394	4.37443	1.13813	3.8435	0.00012129	0.00585998	FBgn0287184	FBgn0287184	SO0001217:protein_coding_gene	Fatty acid synthase 3	FASN3	FBgn0287184	767.394	1.28119	1.13879	1.12504	0.26057	0.747408	FBgn0287184	FBgn0287184	SO0001217:protein_coding_gene	Fatty acid synthase 3	FASN3
FBgn0032265	178.497	8.6304	2.24702	3.84082	0.000122622	0.00588418	FBgn0032265	FBgn0032265	SO0001217:protein_coding_gene	-	CG18301	FBgn0032265	178.497	7.3431	2.23782	3.28136	0.0010331	0.0460058	FBgn0032265	FBgn0032265	SO0001217:protein_coding_gene	-	CG18301
FBgn0036072	194.18	11.3153	2.94596	3.84096	0.000122553	0.00588418	FBgn0036072	FBgn0036072	SO0001217:protein_coding_gene	-	CG6628	FBgn0036072	194.18	8.04566	2.95644	2.7214	0.0065006	0.152172	FBgn0036072	FBgn0036072	SO0001217:protein_coding_gene	-	CG6628
FBgn0039395	139.945	22.4698	5.85555	3.83735	0.000124372	0.00592796	FBgn0039395	FBgn0039395	SO0001217:protein_coding_gene	-	CG14546	FBgn0039395	139.945	20.4372	5.90439	3.46135	0.000537465	0.0280969	FBgn0039395	FBgn0039395	SO0001217:protein_coding_gene	-	CG14546
FBgn0250815	2984.24	15.6348	4.07434	3.83738	0.000124353	0.00592796	FBgn0250815	FBgn0250815	SO0001217:protein_coding_gene	Jonah 65Aiv	Jon65Aiv	FBgn0250815	2984.24	-0.458687	3.96843	-0.115584	0.907982	0.976583	FBgn0250815	FBgn0250815	SO0001217:protein_coding_gene	Jonah 65Aiv	Jon65Aiv
FBgn0038163	485.044	8.97916	2.34108	3.83548	0.000125321	0.00595317	FBgn0038163	FBgn0038163	SO0001217:protein_coding_gene	-	CG10841	FBgn0038163	485.044	7.38971	2.35052	3.14386	0.00166735	0.0644805	FBgn0038163	FBgn0038163	SO0001217:protein_coding_gene	-	CG10841
FBgn0000274	114.699	13.1349	3.42735	3.83237	0.000126915	0.00600875	FBgn0000274	FBgn0000274	SO0001217:protein_coding_gene	Protein kinase, cAMP-dependent, catalytic subunit 2	Pka-C2	FBgn0000274	114.699	9.76246	3.37765	2.89031	0.00384863	0.109066	FBgn0000274	FBgn0000274	SO0001217:protein_coding_gene	Protein kinase, cAMP-dependent, catalytic subunit 2	Pka-C2
FBgn0032658	68.8201	7.80654	2.03758	3.83127	0.000127483	0.0060155	FBgn0032658	FBgn0032658	SO0001217:protein_coding_gene	-	CG5681	FBgn0032658	68.8201	3.5119	2.08288	1.68608	0.0917808	0.558368	FBgn0032658	FBgn0032658	SO0001217:protein_coding_gene	-	CG5681
FBgn0037683	85.292	3.73646	0.976209	3.82752	0.000129441	0.00608761	FBgn0037683	FBgn0037683	SO0001217:protein_coding_gene	-	CG18473	FBgn0037683	85.292	1.37709	0.980708	1.40418	0.160264	0.672924	FBgn0037683	FBgn0037683	SO0001217:protein_coding_gene	-	CG18473
FBgn0032654	134.291	12.5321	3.27665	3.82466	0.000130953	0.00613832	FBgn0032654	FBgn0032654	SO0001217:protein_coding_gene	-	CG15147	FBgn0032654	134.291	9.43067	3.21968	2.92907	0.00339979	0.102195	FBgn0032654	FBgn0032654	SO0001217:protein_coding_gene	-	CG15147
FBgn0002862	1121.62	10.0753	2.63742	3.82013	0.000133382	0.00616343	FBgn0002862	FBgn0002862	SO0001217:protein_coding_gene	Male-specific RNA 87F	Mst87F	FBgn0002862	1121.62	10.7502	2.68554	4.00299	6.25e-05	0.00436142	FBgn0002862	FBgn0002862	SO0001217:protein_coding_gene	Male-specific RNA 87F	Mst87F
FBgn0030837	301.681	8.00935	2.09698	3.81947	0.000133737	0.00616343	FBgn0030837	FBgn0030837	SO0001217:protein_coding_gene	-	CG8661	FBgn0030837	301.681	-0.820782	2.09966	-0.390912	0.695863	0.914552	FBgn0030837	FBgn0030837	SO0001217:protein_coding_gene	-	CG8661
FBgn0031085	284.434	23.0614	6.03759	3.81963	0.000133651	0.00616343	FBgn0031085	FBgn0031085	SO0001217:protein_coding_gene	-	CG9570	FBgn0031085	284.434	23.6244	6.11721	3.86196	0.00011248	0.00718675	FBgn0031085	FBgn0031085	SO0001217:protein_coding_gene	-	CG9570
FBgn0032843	76.4586	5.74852	1.50399	3.82219	0.000132273	0.00616343	FBgn0032843	FBgn0032843	SO0001217:protein_coding_gene	-	CG10730	FBgn0032843	76.4586	2.30984	1.49544	1.54459	0.122446	0.612536	FBgn0032843	FBgn0032843	SO0001217:protein_coding_gene	-	CG10730
FBgn0034595	78.9149	8.46827	2.21765	3.81858	0.000134219	0.00616343	FBgn0034595	FBgn0034595	SO0001217:protein_coding_gene	-	CG15657	FBgn0034595	78.9149	4.69306	2.19376	2.13927	0.0324136	0.367039	FBgn0034595	FBgn0034595	SO0001217:protein_coding_gene	-	CG15657
FBgn0039039	38.3328	3.46576	0.906819	3.82189	0.000132434	0.00616343	FBgn0039039	FBgn0039039	SO0001217:protein_coding_gene	lame duck	lmd	FBgn0039039	38.3328	1.48612	0.899789	1.65163	0.0986098	0.567357	FBgn0039039	FBgn0039039	SO0001217:protein_coding_gene	lame duck	lmd
FBgn0086915	1000.71	7.894	2.06757	3.818	0.000134537	0.00616343	FBgn0086915	FBgn0086915	SO0001217:protein_coding_gene	Male-specific transcript 77F	Mst77F	FBgn0086915	1000.71	6.04448	2.06694	2.92436	0.00345167	0.102588	FBgn0086915	FBgn0086915	SO0001217:protein_coding_gene	Male-specific transcript 77F	Mst77F
FBgn0266578	53.1328	20.2009	5.29406	3.81577	0.000135759	0.00619935	FBgn0266578	FBgn0266578	SO0002127:lncRNA_gene	long non-coding RNA:CR45109	lncRNA:CR45109	FBgn0266578	53.1328	-28.3512	5.29408	-5.35526	8.54e-08	2.46e-05	FBgn0266578	FBgn0266578	SO0002127:lncRNA_gene	long non-coding RNA:CR45109	lncRNA:CR45109
FBgn0260991	81.708	6.30749	1.65422	3.81296	0.00013731	0.00625005	FBgn0260991	FBgn0260991	SO0001217:protein_coding_gene	Inner centromere protein	Incenp	FBgn0260991	81.708	3.99064	1.65429	2.4123	0.0158522	0.260794	FBgn0260991	FBgn0260991	SO0001217:protein_coding_gene	Inner centromere protein	Incenp
FBgn0003944	35.1794	6.13824	1.61278	3.806	0.000141235	0.00639304	FBgn0003944	FBgn0003944	SO0001217:protein_coding_gene	Ultrabithorax	Ubx	FBgn0003944	35.1794	2.68	1.61732	1.65706	0.0975077	0.567167	FBgn0003944	FBgn0003944	SO0001217:protein_coding_gene	Ultrabithorax	Ubx
FBgn0039616	111.564	7.38893	1.9415	3.80579	0.000141355	0.00639304	FBgn0039616	FBgn0039616	SO0001217:protein_coding_gene	-	CG11828	FBgn0039616	111.564	4.68639	1.95447	2.39779	0.0164944	0.266444	FBgn0039616	FBgn0039616	SO0001217:protein_coding_gene	-	CG11828
FBgn0260434	633.84	24.4657	6.43106	3.8043	0.000142207	0.00641111	FBgn0260434	FBgn0260434	SO0001217:protein_coding_gene	-	CG42529	FBgn0260434	633.84	23.9602	6.46625	3.70542	0.000211039	0.0128627	FBgn0260434	FBgn0260434	SO0001217:protein_coding_gene	-	CG42529
FBgn0034658	172.51	23.4062	6.16279	3.798	0.00014587	0.00655537	FBgn0034658	FBgn0034658	SO0001217:protein_coding_gene	Glutaredoxin 1, testis-specific	Grx1t	FBgn0034658	172.51	22.1242	6.1712	3.58507	0.000336986	0.0192943	FBgn0034658	FBgn0034658	SO0001217:protein_coding_gene	Glutaredoxin 1, testis-specific	Grx1t
FBgn0033845	182.671	2.65221	0.698962	3.79449	0.000147945	0.00662755	FBgn0033845	FBgn0033845	SO0001217:protein_coding_gene	mars	mars	FBgn0033845	182.671	0.260807	0.7043	0.370307	0.711154	0.920499	FBgn0033845	FBgn0033845	SO0001217:protein_coding_gene	mars	mars
FBgn0003900	52.0488	3.51201	0.925918	3.793	0.000148836	0.00664646	FBgn0003900	FBgn0003900	SO0001217:protein_coding_gene	twist	twi	FBgn0003900	52.0488	0.154992	0.929532	0.166742	0.867573	0.964543	FBgn0003900	FBgn0003900	SO0001217:protein_coding_gene	twist	twi
FBgn0051807	8.58715	7.55369	1.99519	3.78595	0.00015312	0.00681624	FBgn0051807	FBgn0051807	SO0001217:protein_coding_gene	-	CG31807	FBgn0051807	8.58715	3.43307	2.03025	1.69096	0.0908442	0.555636	FBgn0051807	FBgn0051807	SO0001217:protein_coding_gene	-	CG31807
FBgn0085486	156.174	6.79537	1.79596	3.7837	0.000154514	0.00685675	FBgn0085486	FBgn0085486	SO0001217:protein_coding_gene	-	CG34457	FBgn0085486	156.174	4.54541	1.79571	2.53127	0.011365	0.22105	FBgn0085486	FBgn0085486	SO0001217:protein_coding_gene	-	CG34457
FBgn0033271	378.745	10.4231	2.75952	3.77714	0.00015864	0.00701785	FBgn0033271	FBgn0033271	SO0001217:protein_coding_gene	-	CG8708	FBgn0033271	378.745	7.24003	2.77979	2.60453	0.00920006	0.193644	FBgn0033271	FBgn0033271	SO0001217:protein_coding_gene	-	CG8708
FBgn0033296	704.986	27.5661	7.30724	3.77244	0.000161661	0.00710707	FBgn0033296	FBgn0033296	SO0001217:protein_coding_gene	Maltase A7	Mal-A7	FBgn0033296	704.986	-7.17194	7.40102	-0.969048	0.332521	0.787747	FBgn0033296	FBgn0033296	SO0001217:protein_coding_gene	Maltase A7	Mal-A7
FBgn0263767	218.676	24.7259	6.55396	3.77267	0.000161512	0.00710707	FBgn0263767	FBgn0263767	SO0002127:lncRNA_gene	long non-coding RNA:CR43684	lncRNA:CR43684	FBgn0263767	218.676	30	6.58312	4.55711	5.19e-06	0.000596455	FBgn0263767	FBgn0263767	SO0002127:lncRNA_gene	long non-coding RNA:CR43684	lncRNA:CR43684
FBgn0036024	195.375	7.81754	2.07313	3.77088	0.000162672	0.00710735	FBgn0036024	FBgn0036024	SO0001217:protein_coding_gene	-	CG18180	FBgn0036024	195.375	-0.00210015	2.10649	-0.000996989	0.999205	0.999719	FBgn0036024	FBgn0036024	SO0001217:protein_coding_gene	-	CG18180
FBgn0036497	157.872	22.658	6.0077	3.77149	0.000162275	0.00710735	FBgn0036497	FBgn0036497	SO0001217:protein_coding_gene	Ran-like	Ran-like	FBgn0036497	157.872	21.5438	6.05382	3.55871	0.000372676	0.0209745	FBgn0036497	FBgn0036497	SO0001217:protein_coding_gene	Ran-like	Ran-like
FBgn0031617	1222.36	12.8591	3.41115	3.76972	0.000163428	0.00711842	FBgn0031617	FBgn0031617	SO0001217:protein_coding_gene	-	CG15635	FBgn0031617	1222.36	12.147	3.4889	3.48161	0.000498412	0.0264739	FBgn0031617	FBgn0031617	SO0001217:protein_coding_gene	-	CG15635
FBgn0032637	320.417	6.08357	1.61824	3.75938	0.000170337	0.0073966	FBgn0032637	FBgn0032637	SO0001217:protein_coding_gene	-	CG5050	FBgn0032637	320.417	3.72239	1.61811	2.30046	0.0214221	0.298481	FBgn0032637	FBgn0032637	SO0001217:protein_coding_gene	-	CG5050
FBgn0061476	14.5683	7.77466	2.06878	3.7581	0.000171211	0.00741181	FBgn0061476	FBgn0061476	SO0001217:protein_coding_gene	Zwilch	Zwilch	FBgn0061476	14.5683	4.27816	2.07902	2.05777	0.0396119	0.407076	FBgn0061476	FBgn0061476	SO0001217:protein_coding_gene	Zwilch	Zwilch
FBgn0033287	2394.22	11.3809	3.0309	3.75494	0.000173384	0.00748299	FBgn0033287	FBgn0033287	SO0001217:protein_coding_gene	-	CG8701	FBgn0033287	2394.22	10.9393	3.0404	3.59799	0.000320686	0.0185213	FBgn0033287	FBgn0033287	SO0001217:protein_coding_gene	-	CG8701
FBgn0035452	252.878	1.03839	0.27699	3.74884	0.000177651	0.00764387	FBgn0035452	FBgn0035452	SO0001217:protein_coding_gene	-	CG10359	FBgn0035452	252.878	0.672983	0.279435	2.40837	0.0160238	0.262291	FBgn0035452	FBgn0035452	SO0001217:protein_coding_gene	-	CG10359
FBgn0034642	20.837	6.50365	1.73549	3.74744	0.000178651	0.00766358	FBgn0034642	FBgn0034642	SO0001217:protein_coding_gene	-	CG15674	FBgn0034642	20.837	0.663129	1.71818	0.385948	0.699535	0.915954	FBgn0034642	FBgn0034642	SO0001217:protein_coding_gene	-	CG15674
FBgn0001226	286.744	3.28395	0.880018	3.73168	0.000190204	0.00795548	FBgn0001226	FBgn0001226	SO0001217:protein_coding_gene	Heat shock protein 27	Hsp27	FBgn0001226	286.744	0.413012	0.880042	0.469309	0.638849	0.896615	FBgn0001226	FBgn0001226	SO0001217:protein_coding_gene	Heat shock protein 27	Hsp27
FBgn0028880	166.51	11.5874	3.10474	3.73216	0.000189847	0.00795548	FBgn0028880	FBgn0028880	SO0001217:protein_coding_gene	-	CG15256	FBgn0028880	166.51	10.0964	3.18869	3.16632	0.0015438	0.0613162	FBgn0028880	FBgn0028880	SO0001217:protein_coding_gene	-	CG15256
FBgn0031517	398.478	10.41	2.78835	3.73339	0.000188923	0.00795548	FBgn0031517	FBgn0031517	SO0001217:protein_coding_gene	-	CG15406	FBgn0031517	398.478	9.10895	2.84503	3.20171	0.00136617	0.0562895	FBgn0031517	FBgn0031517	SO0001217:protein_coding_gene	-	CG15406
FBgn0031886	40.3793	4.59402	1.23146	3.73053	0.000191076	0.00795548	FBgn0031886	FBgn0031886	SO0001217:protein_coding_gene	Nuf2	Nuf2	FBgn0031886	40.3793	2.51958	1.2496	2.01631	0.0437674	0.429108	FBgn0031886	FBgn0031886	SO0001217:protein_coding_gene	Nuf2	Nuf2
FBgn0033834	167.533	6.87637	1.84237	3.73235	0.0001897	0.00795548	FBgn0033834	FBgn0033834	SO0001217:protein_coding_gene	-	CG4744	FBgn0033834	167.533	2.75184	1.86557	1.47506	0.140195	0.646495	FBgn0033834	FBgn0033834	SO0001217:protein_coding_gene	-	CG4744
FBgn0035933	458.796	12.827	3.43335	3.73601	0.000186961	0.00795548	FBgn0035933	FBgn0035933	SO0001217:protein_coding_gene	-	CG13309	FBgn0035933	458.796	6.89227	3.43828	2.00457	0.045009	0.433884	FBgn0035933	FBgn0035933	SO0001217:protein_coding_gene	-	CG13309
FBgn0036687	306.129	7.39349	1.98063	3.73289	0.000189296	0.00795548	FBgn0036687	FBgn0036687	SO0001217:protein_coding_gene	-	CG6652	FBgn0036687	306.129	3.75743	1.97559	1.90193	0.0571807	0.478385	FBgn0036687	FBgn0036687	SO0001217:protein_coding_gene	-	CG6652
FBgn0052643	35.2536	21.5288	5.77086	3.73061	0.000191014	0.00795548	FBgn0052643	FBgn0052643	SO0001217:protein_coding_gene	-	CG32643	FBgn0052643	35.2536	20.3291	5.81572	3.49555	0.000473087	0.025539	FBgn0052643	FBgn0052643	SO0001217:protein_coding_gene	-	CG32643
FBgn0261989	936.361	5.74392	1.53758	3.73568	0.00018721	0.00795548	FBgn0261989	FBgn0261989	SO0001217:protein_coding_gene	-	CG42807	FBgn0261989	936.361	3.55883	1.53854	2.31312	0.0207159	0.293355	FBgn0261989	FBgn0261989	SO0001217:protein_coding_gene	-	CG42807
FBgn0264353	16.5137	6.06974	1.62507	3.73507	0.000187666	0.00795548	FBgn0264353	FBgn0264353	SO0002182:antisense_lncRNA_gene	antisense RNA:CR43809	asRNA:CR43809	FBgn0264353	16.5137	3.28754	1.65435	1.98721	0.0468992	0.438589	FBgn0264353	FBgn0264353	SO0002182:antisense_lncRNA_gene	antisense RNA:CR43809	asRNA:CR43809
FBgn0030844	69.078	-1.33671	0.358393	-3.72972	0.000191689	0.00795763	FBgn0030844	FBgn0030844	SO0001217:protein_coding_gene	pickpocket 23	ppk23	FBgn0030844	69.078	-0.55202	0.353411	-1.56198	0.118293	0.605709	FBgn0030844	FBgn0030844	SO0001217:protein_coding_gene	pickpocket 23	ppk23
FBgn0030791	5385.84	-0.542417	0.145635	-3.72448	0.000195716	0.00810103	FBgn0030791	FBgn0030791	SO0001217:protein_coding_gene	-	CG9132	FBgn0030791	5385.84	-0.421457	0.145579	-2.89504	0.00379115	0.108767	FBgn0030791	FBgn0030791	SO0001217:protein_coding_gene	-	CG9132
FBgn0029705	107.909	9.41116	2.52961	3.7204	0.000198907	0.00818524	FBgn0029705	FBgn0029705	SO0001217:protein_coding_gene	-	CG12693	FBgn0029705	107.909	7.80574	2.5496	3.06156	0.00220186	0.0780747	FBgn0029705	FBgn0029705	SO0001217:protein_coding_gene	-	CG12693
FBgn0040097	642.638	8.28231	2.22611	3.72053	0.000198805	0.00818524	FBgn0040097	FBgn0040097	SO0001217:protein_coding_gene	lectin-30A	lectin-30A	FBgn0040097	642.638	6.34936	2.2389	2.83593	0.00456926	0.122334	FBgn0040097	FBgn0040097	SO0001217:protein_coding_gene	lectin-30A	lectin-30A
FBgn0030670	18077.9	-0.450576	0.12119	-3.71792	0.00020087	0.00821827	FBgn0030670	FBgn0030670	SO0001217:protein_coding_gene	Phosphatidylinositol synthase	Pis	FBgn0030670	18077.9	-0.366146	0.121188	-3.0213	0.00251694	0.086465	FBgn0030670	FBgn0030670	SO0001217:protein_coding_gene	Phosphatidylinositol synthase	Pis
FBgn0051105	90.0896	4.68749	1.26062	3.7184	0.000200487	0.00821827	FBgn0051105	FBgn0051105	SO0001217:protein_coding_gene	pickpocket 22	ppk22	FBgn0051105	90.0896	1.09732	1.25357	0.875353	0.381382	0.805239	FBgn0051105	FBgn0051105	SO0001217:protein_coding_gene	pickpocket 22	ppk22
FBgn0030578	28.9983	20.7607	5.58805	3.71519	0.00020305	0.0082597	FBgn0030578	FBgn0030578	SO0001217:protein_coding_gene	-	CG5347	FBgn0030578	28.9983	20.2405	5.65296	3.58051	0.000342923	0.0194657	FBgn0030578	FBgn0030578	SO0001217:protein_coding_gene	-	CG5347
FBgn0051709	722.583	24.1497	6.49959	3.71557	0.000202745	0.0082597	FBgn0051709	FBgn0051709	SO0001217:protein_coding_gene	-	CG31709	FBgn0051709	722.583	25.332	6.57034	3.85551	0.000115489	0.00734353	FBgn0051709	FBgn0051709	SO0001217:protein_coding_gene	-	CG31709
FBgn0028516	135.77	5.93541	1.5988	3.71241	0.000205294	0.00830325	FBgn0028516	FBgn0028516	SO0001217:protein_coding_gene	Zinc transporter 35C	ZnT35C	FBgn0028516	135.77	1.68202	1.59122	1.05706	0.290484	0.763388	FBgn0028516	FBgn0028516	SO0001217:protein_coding_gene	Zinc transporter 35C	ZnT35C
FBgn0035781	285.189	6.58656	1.77396	3.71292	0.00020488	0.00830325	FBgn0035781	FBgn0035781	SO0001217:protein_coding_gene	-	CG8560	FBgn0035781	285.189	0.848056	1.79202	0.473241	0.636041	0.895648	FBgn0035781	FBgn0035781	SO0001217:protein_coding_gene	-	CG8560
FBgn0032395	1300.25	-0.374817	0.101018	-3.71038	0.000206945	0.00833141	FBgn0032395	FBgn0032395	SO0001217:protein_coding_gene	WD repeat domain 81	Wdr81	FBgn0032395	1300.25	-0.181866	0.100834	-1.80362	0.0712916	0.51191	FBgn0032395	FBgn0032395	SO0001217:protein_coding_gene	WD repeat domain 81	Wdr81
FBgn0051025	1581.18	10.8189	2.91606	3.71011	0.000207167	0.00833141	FBgn0051025	FBgn0051025	SO0001217:protein_coding_gene	Protein phosphatase 1c interacting protein 1	Ppi1	FBgn0051025	1581.18	10.3474	2.93337	3.52748	0.000419537	0.0230543	FBgn0051025	FBgn0051025	SO0001217:protein_coding_gene	Protein phosphatase 1c interacting protein 1	Ppi1
FBgn0004374	104.641	2.81443	0.759098	3.7076	0.000209234	0.00834806	FBgn0004374	FBgn0004374	SO0001217:protein_coding_gene	nebbish	neb	FBgn0004374	104.641	0.0547066	0.762384	0.0717572	0.942795	0.986213	FBgn0004374	FBgn0004374	SO0001217:protein_coding_gene	nebbish	neb
FBgn0031098	441.703	-0.712315	0.192262	-3.70492	0.000211456	0.00834806	FBgn0031098	FBgn0031098	SO0001217:protein_coding_gene	-	CG17068	FBgn0031098	441.703	-0.321179	0.192019	-1.67264	0.0943986	0.563409	FBgn0031098	FBgn0031098	SO0001217:protein_coding_gene	-	CG17068
FBgn0034664	256.926	4.04963	1.09225	3.7076	0.000209233	0.00834806	FBgn0034664	FBgn0034664	SO0001217:protein_coding_gene	-	CG4377	FBgn0034664	256.926	-0.0289119	1.09725	-0.0263494	0.978979	0.996765	FBgn0034664	FBgn0034664	SO0001217:protein_coding_gene	-	CG4377
FBgn0035496	46.7714	8.31367	2.24305	3.70641	0.000210214	0.00834806	FBgn0035496	FBgn0035496	SO0001217:protein_coding_gene	-	CG14990	FBgn0035496	46.7714	4.24169	2.24854	1.88642	0.059238	0.482737	FBgn0035496	FBgn0035496	SO0001217:protein_coding_gene	-	CG14990
FBgn0037888	987.601	9.60316	2.5917	3.70535	0.000211099	0.00834806	FBgn0037888	FBgn0037888	SO0001217:protein_coding_gene	SCP-containing protein B	scpr-B	FBgn0037888	987.601	7.56593	2.60738	2.90173	0.00371103	0.107636	FBgn0037888	FBgn0037888	SO0001217:protein_coding_gene	SCP-containing protein B	scpr-B
FBgn0051779	520.518	12.4813	3.36913	3.70462	0.000211709	0.00834806	FBgn0051779	FBgn0051779	SO0001217:protein_coding_gene	Accessory gland protein 24A4	Acp24A4	FBgn0051779	520.518	11.7914	3.41383	3.45402	0.000552288	0.0286453	FBgn0051779	FBgn0051779	SO0001217:protein_coding_gene	Accessory gland protein 24A4	Acp24A4
FBgn0263121	31.7675	-21.4753	5.79254	-3.7074	0.000209395	0.00834806	FBgn0263121	FBgn0263121	SO0001217:protein_coding_gene	Proteasome alpha1 subunit	Prosalpha1	FBgn0263121	31.7675	-16.2851	5.78997	-2.81265	0.00491355	0.128432	FBgn0263121	FBgn0263121	SO0001217:protein_coding_gene	Proteasome alpha1 subunit	Prosalpha1
FBgn0037025	59.186	2.21081	0.597061	3.70282	0.000213213	0.00838401	FBgn0037025	FBgn0037025	SO0001217:protein_coding_gene	Spc105-related	Spc105R	FBgn0037025	59.186	0.761383	0.607536	1.25323	0.210121	0.714781	FBgn0037025	FBgn0037025	SO0001217:protein_coding_gene	Spc105-related	Spc105R
FBgn0035236	5349.86	-0.32381	0.0875513	-3.69852	0.000216859	0.00846004	FBgn0035236	FBgn0035236	SO0001217:protein_coding_gene	Transmembrane endosomal protein	Tmep	FBgn0035236	5349.86	-0.345841	0.0874441	-3.955	7.65e-05	0.00513837	FBgn0035236	FBgn0035236	SO0001217:protein_coding_gene	Transmembrane endosomal protein	Tmep
FBgn0037388	127.76	9.31045	2.51654	3.6997	0.000215852	0.00846004	FBgn0037388	FBgn0037388	SO0001217:protein_coding_gene	-	CG14676	FBgn0037388	127.76	6.15742	2.4716	2.49127	0.0127288	0.236068	FBgn0037388	FBgn0037388	SO0001217:protein_coding_gene	-	CG14676
FBgn0038395	984.014	5.59209	1.5123	3.69773	0.000217537	0.00846004	FBgn0038395	FBgn0038395	SO0001217:protein_coding_gene	Juvenile hormone binding protein 5	Jhbp5	FBgn0038395	984.014	2.51312	1.5118	1.66234	0.0964449	0.566421	FBgn0038395	FBgn0038395	SO0001217:protein_coding_gene	Juvenile hormone binding protein 5	Jhbp5
FBgn0038607	240.931	8.01873	2.16829	3.69818	0.000217154	0.00846004	FBgn0038607	FBgn0038607	SO0001217:protein_coding_gene	hemingway	hmw	FBgn0038607	240.931	5.27471	2.16178	2.43999	0.0146876	0.252797	FBgn0038607	FBgn0038607	SO0001217:protein_coding_gene	hemingway	hmw
FBgn0050430	626.841	23.8697	6.4606	3.69466	0.000220179	0.00853934	FBgn0050430	FBgn0050430	SO0001217:protein_coding_gene	-	CG30430	FBgn0050430	626.841	24.0236	6.50142	3.69513	0.000219777	0.0132729	FBgn0050430	FBgn0050430	SO0001217:protein_coding_gene	-	CG30430
FBgn0040696	174.983	10.6924	2.89581	3.69239	0.000222159	0.00859259	FBgn0040696	FBgn0040696	SO0001217:protein_coding_gene	-	CG18675	FBgn0040696	174.983	7.42639	2.86629	2.59094	0.00957141	0.199987	FBgn0040696	FBgn0040696	SO0001217:protein_coding_gene	-	CG18675
FBgn0040092	321.384	4.08706	1.1078	3.68936	0.000224816	0.00867167	FBgn0040092	FBgn0040092	SO0001217:protein_coding_gene	lectin-46Cb	lectin-46Cb	FBgn0040092	321.384	1.18248	1.10928	1.06599	0.286429	0.760101	FBgn0040092	FBgn0040092	SO0001217:protein_coding_gene	lectin-46Cb	lectin-46Cb
FBgn0047038	3477.32	0.586009	0.158912	3.68764	0.00022634	0.00870672	FBgn0047038	FBgn0047038	SO0001217:protein_coding_gene	NADH dehydrogenase (ubiquinone) 13 kDa B subunit	ND-13B	FBgn0047038	3477.32	0.255812	0.159076	1.60812	0.10781	0.585202	FBgn0047038	FBgn0047038	SO0001217:protein_coding_gene	NADH dehydrogenase (ubiquinone) 13 kDa B subunit	ND-13B
FBgn0039810	37.1218	11.8705	3.21962	3.68694	0.000226966	0.00870711	FBgn0039810	FBgn0039810	SO0001217:protein_coding_gene	-	CG15549	FBgn0039810	37.1218	8.41628	3.1088	2.70724	0.00678447	0.157283	FBgn0039810	FBgn0039810	SO0001217:protein_coding_gene	-	CG15549
FBgn0287645	77.4714	9.60527	2.60628	3.68543	0.000228316	0.00873523	FBgn0287645	FBgn0287645	SO0001217:protein_coding_gene	central complex broad	ccb	FBgn0287645	77.4714	5.77235	2.61455	2.20778	0.0272594	0.340125	FBgn0287645	FBgn0287645	SO0001217:protein_coding_gene	central complex broad	ccb
FBgn0000615	2176.24	7.74892	2.10438	3.68228	0.000231156	0.00882005	FBgn0000615	FBgn0000615	SO0001217:protein_coding_gene	exuperantia	exu	FBgn0000615	2176.24	6.07954	2.10532	2.88771	0.00388056	0.109393	FBgn0000615	FBgn0000615	SO0001217:protein_coding_gene	exuperantia	exu
FBgn0011559	9798.23	11.5323	3.13288	3.68106	0.000232263	0.00883847	FBgn0011559	FBgn0011559	SO0001217:protein_coding_gene	Accessory gland protein 36DE	Acp36DE	FBgn0011559	9798.23	10.7744	3.14736	3.42332	0.000618614	0.0314684	FBgn0011559	FBgn0011559	SO0001217:protein_coding_gene	Accessory gland protein 36DE	Acp36DE
FBgn0035724	155.857	10.2125	2.77748	3.67689	0.000236096	0.00896024	FBgn0035724	FBgn0035724	SO0001217:protein_coding_gene	-	CG10064	FBgn0035724	155.857	7.61911	2.72293	2.79813	0.00513995	0.131491	FBgn0035724	FBgn0035724	SO0001217:protein_coding_gene	-	CG10064
FBgn0035915	3980.26	7.51856	2.04529	3.67604	0.000236884	0.00896613	FBgn0035915	FBgn0035915	SO0001217:protein_coding_gene	Sperm-Leucylaminopeptidase 1	S-Lap1	FBgn0035915	3980.26	5.48949	2.04515	2.68415	0.00727138	0.164395	FBgn0035915	FBgn0035915	SO0001217:protein_coding_gene	Sperm-Leucylaminopeptidase 1	S-Lap1
FBgn0031574	826.452	8.28513	2.25612	3.6723	0.000240377	0.00906953	FBgn0031574	FBgn0031574	SO0001217:protein_coding_gene	Tubulin tyrosine ligase-like 4B	TTLL4B	FBgn0031574	826.452	6.94032	2.26026	3.07058	0.00213641	0.0772024	FBgn0031574	FBgn0031574	SO0001217:protein_coding_gene	Tubulin tyrosine ligase-like 4B	TTLL4B
FBgn0037856	1002.43	-0.585741	0.159527	-3.67175	0.000240897	0.00906953	FBgn0037856	FBgn0037856	SO0001217:protein_coding_gene	Leash	Leash	FBgn0037856	1002.43	-0.356993	0.159165	-2.24291	0.0249029	0.322908	FBgn0037856	FBgn0037856	SO0001217:protein_coding_gene	Leash	Leash
FBgn0036556	6897.77	-0.346351	0.0943524	-3.67082	0.000241773	0.00907836	FBgn0036556	FBgn0036556	SO0001217:protein_coding_gene	herzog	hzg	FBgn0036556	6897.77	-0.229244	0.0942848	-2.4314	0.0150407	0.25471	FBgn0036556	FBgn0036556	SO0001217:protein_coding_gene	herzog	hzg
FBgn0033364	259.377	18.5559	5.05883	3.66803	0.000244431	0.00914577	FBgn0033364	FBgn0033364	SO0001217:protein_coding_gene	-	CG13747	FBgn0033364	259.377	30	5.17061	5.80203	6.55e-09	3.47e-06	FBgn0033364	FBgn0033364	SO0001217:protein_coding_gene	-	CG13747
FBgn0039752	270.699	9.28065	2.53046	3.66758	0.000244861	0.00914577	FBgn0039752	FBgn0039752	SO0001217:protein_coding_gene	-	CG15530	FBgn0039752	270.699	6.3454	2.50032	2.53783	0.0111542	0.21774	FBgn0039752	FBgn0039752	SO0001217:protein_coding_gene	-	CG15530
FBgn0250755	751.525	-0.327598	0.0894082	-3.66408	0.000248234	0.00924735	FBgn0250755	FBgn0250755	SO0001217:protein_coding_gene	-	CG42233	FBgn0250755	751.525	-0.35914	0.0894996	-4.01275	6e-05	0.00428202	FBgn0250755	FBgn0250755	SO0001217:protein_coding_gene	-	CG42233
FBgn0031746	1787.63	9.60197	2.62176	3.66241	0.000249855	0.00928333	FBgn0031746	FBgn0031746	SO0001217:protein_coding_gene	-	CG9029	FBgn0031746	1787.63	7.04784	2.63512	2.67458	0.00748236	0.167448	FBgn0031746	FBgn0031746	SO0001217:protein_coding_gene	-	CG9029
FBgn0005654	272.263	3.82066	1.04353	3.66128	0.000250956	0.00929983	FBgn0005654	FBgn0005654	SO0001217:protein_coding_gene	Origin recognition complex subunit 3	Orc3	FBgn0005654	272.263	1.11054	1.04433	1.0634	0.287599	0.761205	FBgn0005654	FBgn0005654	SO0001217:protein_coding_gene	Origin recognition complex subunit 3	Orc3
FBgn0266407	19.0466	7.9517	2.1743	3.65713	0.000255052	0.00942695	FBgn0266407	FBgn0266407	SO0002127:lncRNA_gene	long non-coding RNA:CR45047	lncRNA:CR45047	FBgn0266407	19.0466	2.82286	2.17974	1.29505	0.195305	0.702884	FBgn0266407	FBgn0266407	SO0002127:lncRNA_gene	long non-coding RNA:CR45047	lncRNA:CR45047
FBgn0032124	32.5912	3.71611	1.01651	3.65576	0.000256425	0.00945299	FBgn0032124	FBgn0032124	SO0001217:protein_coding_gene	-	CG17855	FBgn0032124	32.5912	2.03457	1.04116	1.95413	0.0506853	0.452812	FBgn0032124	FBgn0032124	SO0001217:protein_coding_gene	-	CG17855
FBgn0030148	36.1996	6.08652	1.66553	3.6544	0.000257782	0.00947007	FBgn0030148	FBgn0030148	SO0001217:protein_coding_gene	-	CG3106	FBgn0030148	36.1996	1.36568	1.72284	0.792691	0.427958	0.825894	FBgn0030148	FBgn0030148	SO0001217:protein_coding_gene	-	CG3106
FBgn0039782	93.548	6.83977	1.87188	3.65396	0.000258226	0.00947007	FBgn0039782	FBgn0039782	SO0001217:protein_coding_gene	-	CG15539	FBgn0039782	93.548	3.73135	1.88526	1.97923	0.0477906	0.442632	FBgn0039782	FBgn0039782	SO0001217:protein_coding_gene	-	CG15539
FBgn0037101	319.606	11.0728	3.03489	3.64851	0.00026377	0.00964838	FBgn0037101	FBgn0037101	SO0001217:protein_coding_gene	-	CG7634	FBgn0037101	319.606	8.88512	3.02513	2.9371	0.00331295	0.100498	FBgn0037101	FBgn0037101	SO0001217:protein_coding_gene	-	CG7634
FBgn0038248	794.403	7.5119	2.05938	3.64766	0.000264644	0.0096554	FBgn0038248	FBgn0038248	SO0001217:protein_coding_gene	-	CG7886	FBgn0038248	794.403	5.3178	2.05955	2.58202	0.00982236	0.202407	FBgn0038248	FBgn0038248	SO0001217:protein_coding_gene	-	CG7886
FBgn0050277	45.8411	23.2911	6.38699	3.64664	0.000265692	0.00966874	FBgn0050277	FBgn0050277	SO0001217:protein_coding_gene	Organic anion transporting polypeptide 58Da	Oatp58Da	FBgn0050277	45.8411	5.00549	6.33258	0.790434	0.429274	0.826261	FBgn0050277	FBgn0050277	SO0001217:protein_coding_gene	Organic anion transporting polypeptide 58Da	Oatp58Da
FBgn0038583	393.826	0.670879	0.184155	3.64301	0.00026947	0.00978108	FBgn0038583	FBgn0038583	SO0001217:protein_coding_gene	-	CG7183	FBgn0038583	393.826	-0.166462	0.185898	-0.895446	0.370549	0.800199	FBgn0038583	FBgn0038583	SO0001217:protein_coding_gene	-	CG7183
FBgn0039760	117.123	10.1674	2.79252	3.64092	0.000271663	0.00983543	FBgn0039760	FBgn0039760	SO0001217:protein_coding_gene	-	CG9682	FBgn0039760	117.123	6.44298	2.81334	2.29015	0.0220126	0.302955	FBgn0039760	FBgn0039760	SO0001217:protein_coding_gene	-	CG9682
FBgn0261998	74.8852	6.57408	1.80718	3.63776	0.000275023	0.00993171	FBgn0261998	FBgn0261998	SO0001217:protein_coding_gene	-	CG42816	FBgn0261998	74.8852	3.31983	1.79326	1.85128	0.0641293	0.497758	FBgn0261998	FBgn0261998	SO0001217:protein_coding_gene	-	CG42816
FBgn0031279	152.517	8.32198	2.28895	3.63572	0.000277208	0.00995979	FBgn0031279	FBgn0031279	SO0001217:protein_coding_gene	-	CG3544	FBgn0031279	152.517	5.69491	2.27506	2.50319	0.0123079	0.232217	FBgn0031279	FBgn0031279	SO0001217:protein_coding_gene	-	CG3544
FBgn0039398	657.29	8.93211	2.45666	3.63588	0.00027703	0.00995979	FBgn0039398	FBgn0039398	SO0001217:protein_coding_gene	-	CG14540	FBgn0039398	657.29	7.67758	2.47239	3.10533	0.00190067	0.0710121	FBgn0039398	FBgn0039398	SO0001217:protein_coding_gene	-	CG14540
FBgn0029877	100.927	8.68912	2.39319	3.63077	0.000282578	0.0101015	FBgn0029877	FBgn0029877	SO0001217:protein_coding_gene	-	CG17717	FBgn0029877	100.927	5.10697	2.33225	2.18972	0.0285445	0.346913	FBgn0029877	FBgn0029877	SO0001217:protein_coding_gene	-	CG17717
FBgn0035240	1641.84	6.10737	1.68208	3.63084	0.000282505	0.0101015	FBgn0035240	FBgn0035240	SO0001217:protein_coding_gene	-	CG33791	FBgn0035240	1641.84	4.06834	1.68194	2.41884	0.0155701	0.259031	FBgn0035240	FBgn0035240	SO0001217:protein_coding_gene	-	CG33791
FBgn0263321	868.509	1.50116	0.413585	3.62964	0.000283822	0.0101204	FBgn0263321	FBgn0263321	SO0001217:protein_coding_gene	-	CG43402	FBgn0263321	868.509	0.672261	0.413967	1.62395	0.104387	0.579866	FBgn0263321	FBgn0263321	SO0001217:protein_coding_gene	-	CG43402
FBgn0004378	18.2936	5.15399	1.42116	3.62661	0.000287169	0.0101884	FBgn0004378	FBgn0004378	SO0001217:protein_coding_gene	Kinesin-like protein at 61F	Klp61F	FBgn0004378	18.2936	2.92135	1.46917	1.98844	0.0467634	0.438589	FBgn0004378	FBgn0004378	SO0001217:protein_coding_gene	Kinesin-like protein at 61F	Klp61F
FBgn0287215	30.5597	2.36281	0.651411	3.62722	0.000286485	0.0101884	FBgn0287215	FBgn0287215	SO0002127:lncRNA_gene	long non-coding RNA:CR46445	lncRNA:CR46445	FBgn0287215	30.5597	0.800882	0.689839	1.16097	0.245655	0.739222	FBgn0287215	FBgn0287215	SO0002127:lncRNA_gene	long non-coding RNA:CR46445	lncRNA:CR46445
FBgn0036785	339.445	7.4914	2.07052	3.61812	0.000296746	0.0105019	FBgn0036785	FBgn0036785	SO0001217:protein_coding_gene	-	CG13700	FBgn0036785	339.445	5.76295	2.07249	2.78069	0.00542433	0.135619	FBgn0036785	FBgn0036785	SO0001217:protein_coding_gene	-	CG13700
FBgn0040705	142.837	6.32315	1.74888	3.61554	0.000299725	0.0105763	FBgn0040705	FBgn0040705	SO0001217:protein_coding_gene	NADH dehydrogenase (ubiquinone) B8 subunit	ND-B8	FBgn0040705	142.837	2.88349	1.75094	1.64683	0.099594	0.568494	FBgn0040705	FBgn0040705	SO0001217:protein_coding_gene	NADH dehydrogenase (ubiquinone) B8 subunit	ND-B8
FBgn0042711	41.9988	11.3732	3.14612	3.615	0.000300343	0.0105763	FBgn0042711	FBgn0042711	SO0001217:protein_coding_gene	Hexokinase testis 1	Hex-t1	FBgn0042711	41.9988	9.35539	3.15139	2.96866	0.00299103	0.0950947	FBgn0042711	FBgn0042711	SO0001217:protein_coding_gene	Hexokinase testis 1	Hex-t1
FBgn0002571	529.283	9.90346	2.74233	3.61133	0.000304636	0.0105799	FBgn0002571	FBgn0002571	SO0001217:protein_coding_gene	Maltase A3	Mal-A3	FBgn0002571	529.283	0.16508	3.10066	0.0532405	0.95754	0.989712	FBgn0002571	FBgn0002571	SO0001217:protein_coding_gene	Maltase A3	Mal-A3
FBgn0032821	3101.18	0.376	0.104122	3.61114	0.000304859	0.0105799	FBgn0032821	FBgn0032821	SO0001217:protein_coding_gene	Cd GTPase activating protein-related	CdGAPr	FBgn0032821	3101.18	0.184032	0.104441	1.76207	0.0780578	0.530145	FBgn0032821	FBgn0032821	SO0001217:protein_coding_gene	Cd GTPase activating protein-related	CdGAPr
FBgn0035588	1383.19	0.487412	0.134903	3.61305	0.00030262	0.0105799	FBgn0035588	FBgn0035588	SO0001217:protein_coding_gene	Dehydrogenase/reductase 4	Dhrs4	FBgn0035588	1383.19	0.355176	0.134981	2.6313	0.00850586	0.183821	FBgn0035588	FBgn0035588	SO0001217:protein_coding_gene	Dehydrogenase/reductase 4	Dhrs4
FBgn0037064	1163.13	7.92424	2.19337	3.61282	0.00030289	0.0105799	FBgn0037064	FBgn0037064	SO0001217:protein_coding_gene	-	CG9389	FBgn0037064	1163.13	6.33391	2.19436	2.88645	0.00389618	0.109393	FBgn0037064	FBgn0037064	SO0001217:protein_coding_gene	-	CG9389
FBgn0038756	47.178	3.97934	1.10193	3.61125	0.00030472	0.0105799	FBgn0038756	FBgn0038756	SO0001217:protein_coding_gene	-	CG4783	FBgn0038756	47.178	1.79469	1.10916	1.61806	0.105649	0.582217	FBgn0038756	FBgn0038756	SO0001217:protein_coding_gene	-	CG4783
FBgn0039413	96.3869	7.38774	2.04586	3.61108	0.00030493	0.0105799	FBgn0039413	FBgn0039413	SO0001217:protein_coding_gene	-	CG14556	FBgn0039413	96.3869	4.09701	2.03983	2.00851	0.0445893	0.432043	FBgn0039413	FBgn0039413	SO0001217:protein_coding_gene	-	CG14556
FBgn0036082	303.375	8.69099	2.40772	3.60964	0.000306619	0.0106124	FBgn0036082	FBgn0036082	SO0001217:protein_coding_gene	-	CG12362	FBgn0036082	303.375	7.70279	2.42974	3.17021	0.00152329	0.0612371	FBgn0036082	FBgn0036082	SO0001217:protein_coding_gene	-	CG12362
FBgn0033294	581.082	11.7327	3.25172	3.60816	0.000308374	0.0106472	FBgn0033294	FBgn0033294	SO0001217:protein_coding_gene	Maltase A4	Mal-A4	FBgn0033294	581.082	-3.44566	3.33015	-1.03469	0.300816	0.76677	FBgn0033294	FBgn0033294	SO0001217:protein_coding_gene	Maltase A4	Mal-A4
FBgn0033222	25.5588	5.23968	1.45309	3.60588	0.000311093	0.0107149	FBgn0033222	FBgn0033222	SO0001217:protein_coding_gene	-	CG12824	FBgn0033222	25.5588	0.391017	1.45962	0.26789	0.788784	0.94354	FBgn0033222	FBgn0033222	SO0001217:protein_coding_gene	-	CG12824
FBgn0003889	1864.1	6.88088	1.9109	3.60086	0.000317162	0.0107421	FBgn0003889	FBgn0003889	SO0001217:protein_coding_gene	beta-Tubulin at 85D	betaTub85D	FBgn0003889	1864.1	4.66869	1.91064	2.44352	0.0145448	0.252122	FBgn0003889	FBgn0003889	SO0001217:protein_coding_gene	beta-Tubulin at 85D	betaTub85D
FBgn0010246	336.125	3.90016	1.08313	3.60084	0.000317195	0.0107421	FBgn0010246	FBgn0010246	SO0001217:protein_coding_gene	Myosin 61F	Myo61F	FBgn0010246	336.125	1.21786	1.08738	1.12	0.262716	0.747473	FBgn0010246	FBgn0010246	SO0001217:protein_coding_gene	Myosin 61F	Myo61F
FBgn0030688	98.0698	12.7397	3.5344	3.60448	0.00031278	0.0107421	FBgn0030688	FBgn0030688	SO0001217:protein_coding_gene	-	CG8952	FBgn0030688	98.0698	4.37003	3.40164	1.28468	0.198904	0.705775	FBgn0030688	FBgn0030688	SO0001217:protein_coding_gene	-	CG8952
FBgn0035040	59.3935	3.67162	1.01962	3.60099	0.00031701	0.0107421	FBgn0035040	FBgn0035040	SO0001217:protein_coding_gene	-	CG4741	FBgn0035040	59.3935	0.103023	1.01361	0.10164	0.919042	0.979845	FBgn0035040	FBgn0035040	SO0001217:protein_coding_gene	-	CG4741
FBgn0039778	83.3125	13.4336	3.72816	3.60328	0.000314231	0.0107421	FBgn0039778	FBgn0039778	SO0001217:protein_coding_gene	Jonah 99Fi	Jon99Fi	FBgn0039778	83.3125	1.0498	3.90964	0.268516	0.788303	0.943197	FBgn0039778	FBgn0039778	SO0001217:protein_coding_gene	Jonah 99Fi	Jon99Fi
FBgn0051415	85.0361	9.17329	2.54589	3.60317	0.000314356	0.0107421	FBgn0051415	FBgn0051415	SO0001217:protein_coding_gene	-	CG31415	FBgn0051415	85.0361	7.62719	2.5514	2.98941	0.00279515	0.0912806	FBgn0051415	FBgn0051415	SO0001217:protein_coding_gene	-	CG31415
FBgn0061197	1812.98	9.88277	2.74369	3.602	0.000315776	0.0107421	FBgn0061197	FBgn0061197	SO0001217:protein_coding_gene	salto	salto	FBgn0061197	1812.98	8.23773	2.7478	2.99793	0.00271818	0.0901777	FBgn0061197	FBgn0061197	SO0001217:protein_coding_gene	salto	salto
FBgn0031652	604.732	-0.382458	0.106281	-3.59854	0.00032001	0.0107888	FBgn0031652	FBgn0031652	SO0001217:protein_coding_gene	jetlag	jet	FBgn0031652	604.732	-0.144789	0.106003	-1.3659	0.17197	0.686322	FBgn0031652	FBgn0031652	SO0001217:protein_coding_gene	jetlag	jet
FBgn0051988	2060.04	10.1577	2.82292	3.59829	0.000320316	0.0107888	FBgn0051988	FBgn0051988	SO0001217:protein_coding_gene	-	CG31988	FBgn0051988	2060.04	9.09834	2.82735	3.21798	0.00129098	0.0547261	FBgn0051988	FBgn0051988	SO0001217:protein_coding_gene	-	CG31988
FBgn0287720	3349.99	9.13222	2.53824	3.59785	0.000320858	0.0107888	FBgn0287720	FBgn0287720	SO0001217:protein_coding_gene	Pendulin	Pen	FBgn0287720	3349.99	7.97029	2.54057	3.1372	0.00170569	0.065719	FBgn0287720	FBgn0287720	SO0001217:protein_coding_gene	Pendulin	Pen
FBgn0035583	367.294	11.8563	3.29869	3.59425	0.000325323	0.010913	FBgn0035583	FBgn0035583	SO0001217:protein_coding_gene	hoka	hoka	FBgn0035583	367.294	2.61638	3.12976	0.83597	0.403172	0.814946	FBgn0035583	FBgn0035583	SO0001217:protein_coding_gene	hoka	hoka
FBgn0259961	94.3371	11.7092	3.25835	3.59361	0.000326125	0.010914	FBgn0259961	FBgn0259961	SO0001217:protein_coding_gene	-	CG42471	FBgn0259961	94.3371	6.23453	3.13118	1.99112	0.0464682	0.438589	FBgn0259961	FBgn0259961	SO0001217:protein_coding_gene	-	CG42471
FBgn0004108	1961.31	-0.566416	0.157757	-3.59043	0.00033013	0.010996	FBgn0004108	FBgn0004108	SO0001217:protein_coding_gene	Neurotactin	Nrt	FBgn0004108	1961.31	-0.171762	0.157391	-1.09131	0.275136	0.755595	FBgn0004108	FBgn0004108	SO0001217:protein_coding_gene	Neurotactin	Nrt
FBgn0028903	197.409	15.1536	4.22009	3.59081	0.000329647	0.010996	FBgn0028903	FBgn0028903	SO0001217:protein_coding_gene	-	CG13243	FBgn0028903	197.409	12.9422	4.19767	3.08318	0.00204799	0.0753839	FBgn0028903	FBgn0028903	SO0001217:protein_coding_gene	-	CG13243
FBgn0029821	67.7982	5.09549	1.42004	3.58827	0.000332883	0.0110617	FBgn0029821	FBgn0029821	SO0001217:protein_coding_gene	-	CG4020	FBgn0029821	67.7982	1.03198	1.40833	0.732765	0.463702	0.834978	FBgn0029821	FBgn0029821	SO0001217:protein_coding_gene	-	CG4020
FBgn0040649	38.7341	7.39094	2.06029	3.58733	0.000334087	0.0110757	FBgn0040649	FBgn0040649	SO0001217:protein_coding_gene	-	CG15461	FBgn0040649	38.7341	6.3488	2.11415	3.00301	0.00267326	0.0897006	FBgn0040649	FBgn0040649	SO0001217:protein_coding_gene	-	CG15461
FBgn0002939	417.721	3.43118	0.956981	3.58543	0.000336526	0.0111305	FBgn0002939	FBgn0002939	SO0001217:protein_coding_gene	neither inactivation nor afterpotential D	ninaD	FBgn0002939	417.721	1.02199	0.959262	1.06539	0.2867	0.760464	FBgn0002939	FBgn0002939	SO0001217:protein_coding_gene	neither inactivation nor afterpotential D	ninaD
FBgn0034758	448.364	5.17144	1.44277	3.58438	0.000337882	0.0111467	FBgn0034758	FBgn0034758	SO0001217:protein_coding_gene	-	CG13510	FBgn0034758	448.364	0.953515	1.44483	0.659948	0.509287	0.853951	FBgn0034758	FBgn0034758	SO0001217:protein_coding_gene	-	CG13510
FBgn0263088	17.6535	6.09194	1.69984	3.58383	0.000338589	0.0111467	FBgn0263088	FBgn0263088	SO0002127:lncRNA_gene	long non-coding RNA:CR43356	lncRNA:CR43356	FBgn0263088	17.6535	1.88414	1.67292	1.12626	0.260057	0.746997	FBgn0263088	FBgn0263088	SO0002127:lncRNA_gene	long non-coding RNA:CR43356	lncRNA:CR43356
FBgn0029752	798.117	7.89002	2.2039	3.58002	0.000343571	0.0111988	FBgn0029752	FBgn0029752	SO0001217:protein_coding_gene	Thioredoxin T	TrxT	FBgn0029752	798.117	6.90304	2.21022	3.12324	0.00178871	0.0679814	FBgn0029752	FBgn0029752	SO0001217:protein_coding_gene	Thioredoxin T	TrxT
FBgn0031728	823.497	12.2984	3.4344	3.58096	0.000342333	0.0111988	FBgn0031728	FBgn0031728	SO0001217:protein_coding_gene	Heat shock protein 60C	Hsp60C	FBgn0031728	823.497	12.1586	3.48674	3.4871	0.000488287	0.0260448	FBgn0031728	FBgn0031728	SO0001217:protein_coding_gene	Heat shock protein 60C	Hsp60C
FBgn0032553	138.8	17.3623	4.85108	3.57906	0.000344828	0.0111988	FBgn0032553	FBgn0032553	SO0001217:protein_coding_gene	-	CG4480	FBgn0032553	138.8	30	4.97648	6.02836	1.66e-09	1.13e-06	FBgn0032553	FBgn0032553	SO0001217:protein_coding_gene	-	CG4480
FBgn0033705	254.984	4.67905	1.30645	3.58149	0.000341635	0.0111988	FBgn0033705	FBgn0033705	SO0001217:protein_coding_gene	-	CG13168	FBgn0033705	254.984	2.34709	1.30661	1.79633	0.0724427	0.517347	FBgn0033705	FBgn0033705	SO0001217:protein_coding_gene	-	CG13168
FBgn0033826	224.993	7.90083	2.20756	3.57899	0.000344919	0.0111988	FBgn0033826	FBgn0033826	SO0001217:protein_coding_gene	-	CG4734	FBgn0033826	224.993	-2.01097	2.37324	-0.847352	0.396799	0.812142	FBgn0033826	FBgn0033826	SO0001217:protein_coding_gene	-	CG4734
FBgn0039797	281.53	13.6739	3.81962	3.57991	0.000343714	0.0111988	FBgn0039797	FBgn0039797	SO0001217:protein_coding_gene	eukaryotic translation initiation factor 4H2	eIF4H2	FBgn0039797	281.53	12.4942	3.8881	3.21343	0.00131159	0.0550848	FBgn0039797	FBgn0039797	SO0001217:protein_coding_gene	eukaryotic translation initiation factor 4H2	eIF4H2
FBgn0035571	127.864	5.85752	1.63838	3.57519	0.000349979	0.0113112	FBgn0035571	FBgn0035571	SO0001217:protein_coding_gene	-	CG12493	FBgn0035571	127.864	-0.356082	1.63488	-0.217803	0.827582	0.954348	FBgn0035571	FBgn0035571	SO0001217:protein_coding_gene	-	CG12493
FBgn0039474	687.516	7.78954	2.1787	3.57532	0.000349805	0.0113112	FBgn0039474	FBgn0039474	SO0001217:protein_coding_gene	-	CG6283	FBgn0039474	687.516	0.714183	2.19012	0.326094	0.744354	0.930361	FBgn0039474	FBgn0039474	SO0001217:protein_coding_gene	-	CG6283
FBgn0259964	351.71	10.2889	2.87906	3.57371	0.000351956	0.0113492	FBgn0259964	FBgn0259964	SO0001217:protein_coding_gene	Seminal fluid protein 33A3	Sfp33A3	FBgn0259964	351.71	7.49357	2.87528	2.6062	0.0091552	0.193121	FBgn0259964	FBgn0259964	SO0001217:protein_coding_gene	Seminal fluid protein 33A3	Sfp33A3
FBgn0051029	834.891	7.00274	1.96445	3.56473	0.000364226	0.0117181	FBgn0051029	FBgn0051029	SO0001217:protein_coding_gene	-	CG31029	FBgn0051029	834.891	5.57031	1.96622	2.83301	0.00461116	0.122447	FBgn0051029	FBgn0051029	SO0001217:protein_coding_gene	-	CG31029
FBgn0054012	113.822	11.8948	3.33759	3.56388	0.000365412	0.0117296	FBgn0054012	FBgn0054012	SO0001217:protein_coding_gene	-	CG34012	FBgn0054012	113.822	8.87708	3.25702	2.72552	0.00642008	0.151286	FBgn0054012	FBgn0054012	SO0001217:protein_coding_gene	-	CG34012
FBgn0035263	142.199	11.5793	3.24975	3.56315	0.000366431	0.0117357	FBgn0035263	FBgn0035263	SO0001217:protein_coding_gene	-	CG12035	FBgn0035263	142.199	7.00252	3.09647	2.26145	0.0237311	0.314623	FBgn0035263	FBgn0035263	SO0001217:protein_coding_gene	-	CG12035
FBgn0259748	202.681	13.5747	3.81092	3.56204	0.00036798	0.0117587	FBgn0259748	FBgn0259748	SO0001217:protein_coding_gene	-	CG42397	FBgn0259748	202.681	0.93272	3.94547	0.236403	0.81312	0.949578	FBgn0259748	FBgn0259748	SO0001217:protein_coding_gene	-	CG42397
FBgn0052110	62.2622	5.88178	1.65244	3.55945	0.000371635	0.0118488	FBgn0052110	FBgn0052110	SO0001217:protein_coding_gene	-	CG32110	FBgn0052110	62.2622	2.37304	1.66277	1.42716	0.153535	0.666012	FBgn0052110	FBgn0052110	SO0001217:protein_coding_gene	-	CG32110
FBgn0050461	36.6959	23.5675	6.63232	3.55343	0.000380248	0.0120962	FBgn0050461	FBgn0050461	SO0001217:protein_coding_gene	-	CG30461	FBgn0050461	36.6959	21.7121	6.63324	3.27323	0.00106326	0.046565	FBgn0050461	FBgn0050461	SO0001217:protein_coding_gene	-	CG30461
FBgn0011669	3516.81	13.298	3.74341	3.55239	0.000381751	0.0121167	FBgn0011669	FBgn0011669	SO0001217:protein_coding_gene	Male-specific RNA 57Db	Mst57Db	FBgn0011669	3516.81	11.7562	3.75487	3.13091	0.00174266	0.0668069	FBgn0011669	FBgn0011669	SO0001217:protein_coding_gene	Male-specific RNA 57Db	Mst57Db
FBgn0032069	249.241	7.04757	1.985	3.5504	0.000384641	0.0121812	FBgn0032069	FBgn0032069	SO0001217:protein_coding_gene	Lysosomal alpha-mannosidase VI	LManVI	FBgn0032069	249.241	0.140021	2.00027	0.0700009	0.944193	0.986418	FBgn0032069	FBgn0032069	SO0001217:protein_coding_gene	Lysosomal alpha-mannosidase VI	LManVI
FBgn0000251	158.097	8.30811	2.34149	3.54821	0.000387862	0.0122285	FBgn0000251	FBgn0000251	SO0001217:protein_coding_gene	caudal	cad	FBgn0000251	158.097	3.12793	2.30964	1.3543	0.175642	0.690301	FBgn0000251	FBgn0000251	SO0001217:protein_coding_gene	caudal	cad
FBgn0031501	222.273	6.83032	1.92501	3.54821	0.000387862	0.0122285	FBgn0031501	FBgn0031501	SO0001217:protein_coding_gene	-	CG17261	FBgn0031501	222.273	4.09659	1.92035	2.13325	0.0329045	0.368809	FBgn0031501	FBgn0031501	SO0001217:protein_coding_gene	-	CG17261
[truncated: 15,846 more rows]

## Sheet: Zambia_g
gene	baseMean	log2FoldChange	lfcSE	stat	pvalue	padj	#SUBMITTED ID	FBID_KEY	FEATURE_TYPE	NAME	SYMBOL	gene_g1_g3	baseMean_g1_g3	log2FoldChange_g1_g3	lfcSE_g1_g3	stat_g1_g3	pvalue_g1_g3	padj_g1_g3	#SUBMITTED ID_g1_g3	FBID_KEY_g1_g3	FEATURE_TYPE_g1_g3	NAME_g1_g3	SYMBOL_g1_g3
[truncated: 16,295 more rows]
