# Supplementary material for: Evolution of Plasticity in Response to Ethanol Between Recently Separated Populations of D. melanogaster With Different Ecological Histories
Source: Ecol Evol. 2026 Jan 4;16(1):e72874. doi: 10.1002/ece3.72874 (PMC12765595; doi:10.1002/ece3.72874)
Supplement: Supplementary file 2 — Data S2: The DESeq2 results for the French population. The Excel file has the same three sheets: (1) the ethanol treatment effect, (2) the genotype Ã—treatment (interaction) term, and (3) the comparison between genotypes. [file ECE3-16-e72874-s004.xlsx]

## Sheet: France_g_by_t
gne	baseMean	log2FoldChange	lfcSE	stat	pvalue	padj	gene_t2g2	baseMean_t2g2	log2FoldChange_t2g2	lfcSE_t2g2	stat_t2g2	pvalue_t2g2	padj_t2g2	#SUBMITTED ID	ANNOTATION_SYMBOL	FEATURE_TYPE	NAME	SYMBOL
FBgn0039872	85.8144	-26.251	2.69904	-9.72605	2.33482e-22	3.02289e-18	FBgn0039872	85.8144	-3.51945	2.55139	-1.37942	0.167764	0.999939	FBgn0039872	CG2196	SO0001217:protein_coding_gene	salty dog	salt
FBgn0263249	125.555	-29.7384	3.38888	-8.77528	1.70478e-18	1.10359e-14	FBgn0263249	125.555	-18.0961	3.42267	-5.28713	1.2425e-07	5.51534e-05	FBgn0263249	CG43392	SO0001217:protein_coding_gene	-	CG43392
FBgn0051233	150.123	-24.3528	3.45846	-7.04151	1.90166e-12	8.20694e-09	FBgn0051233	150.123	-30	3.58891	-8.35908	6.32097e-17	9.54972e-13	FBgn0051233	CG31233	SO0001217:protein_coding_gene	-	CG31233
FBgn0259998	188.853	-26.4174	3.97339	-6.64857	2.95954e-11	7.09954e-08	FBgn0259998	188.853	-16.6514	3.95813	-4.20688	2.5892e-05	0.00698528	FBgn0259998	CG17571	SO0001217:protein_coding_gene	-	CG17571
FBgn0003034	127.259	-29.9995	4.52278	-6.63296	3.29012e-11	7.09954e-08	FBgn0003034	127.259	11.4654	4.67356	2.45324	0.0141575	0.858287	FBgn0003034	CG17673	SO0001217:protein_coding_gene	Sex Peptide	SP
FBgn0036729	102.5	-29.9998	4.48615	-6.68721	2.27462e-11	7.09954e-08	FBgn0036729	102.5	15.5552	4.53181	3.43246	0.00059814	0.0931618	FBgn0036729	CG13733	SO0001217:protein_coding_gene	-	CG13733
FBgn0259748	99.8985	-24.2098	3.94271	-6.1404	8.23161e-10	1.52249e-06	FBgn0259748	99.8985	11.4904	3.82875	3.00109	0.00269015	0.297698	FBgn0259748	CG42397	SO0001217:protein_coding_gene	-	CG42397
FBgn0037463	169.382	-23.7699	4.25083	-5.59183	2.24683e-08	3.63622e-05	FBgn0037463	169.382	2.84	4.41094	0.643854	0.51967	0.999939	FBgn0037463	CG1984	SO0001217:protein_coding_gene	don juan like	djl
FBgn0029753	127.611	-22.7237	4.16321	-5.45821	4.80963e-08	6.91892e-05	FBgn0029753	127.611	30	4.20478	7.13474	9.6968e-13	4.88331e-09	FBgn0029753	CG4198	SO0001217:protein_coding_gene	-	CG4198
FBgn0028533	159.548	-20.9247	3.99441	-5.23851	1.61881e-07	0.000209587	FBgn0028533	159.548	-13.5554	4.10903	-3.29892	0.000970591	0.140431	FBgn0028533	CG7953	SO0001217:protein_coding_gene	-	CG7953
FBgn0033371	80.6928	-24.5256	4.711	-5.20603	1.92928e-07	0.000227077	FBgn0033371	80.6928	0.204017	4.85589	0.0420144	0.966487	0.999939	FBgn0033371	CG11778	SO0001217:protein_coding_gene	Concentrative nucleoside transporter 1	CNT1
FBgn0011244	363.054	-23.3573	4.50409	-5.18581	2.15078e-07	0.000232051	FBgn0011244	363.054	3.07597	4.61875	0.665976	0.505427	0.999939	FBgn0011244	CG2830	SO0001217:protein_coding_gene	Heat shock protein 60B	Hsp60B
FBgn0032969	108.518	-19.5725	3.8011	-5.14918	2.61632e-07	0.000251164	FBgn0032969	108.518	15.0075	3.89115	3.85683	0.000114866	0.0247915	FBgn0032969	CG2528	SO0001217:protein_coding_gene	-	CG2528
FBgn0031249	193.224	-21.4196	4.16548	-5.14216	2.71592e-07	0.000251164	FBgn0031249	193.224	14.2421	4.02221	3.54087	0.000398805	0.066477	FBgn0031249	CG11911	SO0001217:protein_coding_gene	-	CG11911
FBgn0036091	1896.39	-8.08748	1.62166	-4.98715	6.12763e-07	0.00049584	FBgn0036091	1896.39	0.180236	1.62922	0.110627	0.911912	0.999939	FBgn0036091	CG18628	SO0001217:protein_coding_gene	-	CG18628
FBgn0029703	51.584	-28.8393	5.77972	-4.98975	6.04576e-07	0.00049584	FBgn0029703	51.584	-12.0121	5.89834	-2.03652	0.0416978	0.999939	FBgn0029703	CG12692	SO0001217:protein_coding_gene	-	CG12692
FBgn0036162	118.79	-22.7675	4.60046	-4.94896	7.46116e-07	0.000568234	FBgn0036162	118.79	29.9257	4.7122	6.35068	2.14365e-10	2.49125e-07	FBgn0036162	CG6140	SO0001217:protein_coding_gene	Fumarase 3	Fum3
FBgn0011294	97.9207	19.4369	4.06727	4.77885	1.76299e-06	0.00126808	FBgn0011294	97.9207	-13.9107	4.235	-3.28471	0.00102089	0.142811	FBgn0011294	CG5430	SO0001217:protein_coding_gene	antennal protein 5	a5
FBgn0052656	752.25	-9.41074	1.97485	-4.76528	1.8859e-06	0.00128509	FBgn0052656	752.25	-0.166217	1.9908	-0.0834924	0.93346	0.999939	FBgn0052656	CG32656	SO0001217:protein_coding_gene	Mucin 11A	Muc11A
FBgn0034766	78.0512	19.7733	4.17871	4.73192	2.22406e-06	0.00143754	FBgn0034766	78.0512	-13.9384	4.34202	-3.21012	0.00132679	0.175835	FBgn0034766	CG13517	SO0001217:protein_coding_gene	Odorant-binding protein 59a	Obp59a
FBgn0262352	94.066	-10.5768	2.23986	-4.72209	2.33435e-06	0.00143754	FBgn0262352	94.066	-1.38766	1.90849	-0.7271	0.467165	0.999939	FBgn0262352	CG43050	SO0001217:protein_coding_gene	-	CG43050
FBgn0085486	83.4626	-11.3479	2.40785	-4.71285	2.44271e-06	0.00143754	FBgn0085486	83.4626	-0.74373	2.14065	-0.347432	0.728267	0.999939	FBgn0085486	CG34457	SO0001217:protein_coding_gene	-	CG34457
FBgn0032364	56.3413	-11.8856	2.53933	-4.68062	2.8601e-06	0.00158233	FBgn0032364	56.3413	-4.45095	2.50387	-1.77763	0.0754651	0.999939	FBgn0032364	CG4970	SO0001217:protein_coding_gene	-	CG4970
FBgn0043576	159.831	-16.8067	3.59468	-4.67544	2.93318e-06	0.00158233	FBgn0043576	159.831	-6.15725	3.73595	-1.64811	0.0993309	0.999939	FBgn0043576	CG14746	SO0001217:protein_coding_gene	Peptidoglycan recognition protein SC1a	PGRP-SC1a
FBgn0036996	248.16	-9.45624	2.06324	-4.58321	4.579e-06	0.00237137	FBgn0036996	248.16	-0.0298099	2.09915	-0.0142009	0.98867	0.999939	FBgn0036996	CG5932	SO0001217:protein_coding_gene	magro	mag
FBgn0029951	74.8473	-19.3576	4.25966	-4.54441	5.50906e-06	0.0027433	FBgn0029951	74.8473	14.2171	4.32029	3.29078	0.000999101	0.1424	FBgn0029951	CG11369	SO0001217:protein_coding_gene	-	CG11369
FBgn0039873	868.027	-9.18885	2.03509	-4.5152	6.32569e-06	0.00303329	FBgn0039873	868.027	-0.227499	1.85657	-0.122537	0.902474	0.999939	FBgn0039873	CG2191	SO0001217:protein_coding_gene	Sodium-dependent multivitamin transporter	Smvt
FBgn0265269	112.953	-10.4957	2.34674	-4.47244	7.73303e-06	0.0035757	FBgn0265269	112.953	0.00860209	2.0346	0.00422789	0.996627	0.999939	FBgn0265269	CG15425	SO0001217:protein_coding_gene	-	CG15425
FBgn0040989	103.37	-18.9889	4.2742	-4.44267	8.885e-06	0.0038451	FBgn0040989	103.37	14.9606	4.35386	3.43616	0.000590019	0.0928543	FBgn0040989	CG5693	SO0001217:protein_coding_gene	-	CG5693
FBgn0039777	236.388	-23.1862	5.21967	-4.44207	8.90964e-06	0.0038451	FBgn0039777	236.388	-14.1615	5.45834	-2.59447	0.00947375	0.691446	FBgn0039777	CG2229	SO0001217:protein_coding_gene	Jonah 99Fii	Jon99Fii
FBgn0250847	186.665	-6.51873	1.47416	-4.42198	9.77984e-06	0.0038909	FBgn0250847	186.665	0.224157	1.46089	0.153439	0.878052	0.999939	FBgn0250847	CG14034	SO0001217:protein_coding_gene	-	CG14034
FBgn0052371	279.859	-8.32156	1.88315	-4.41897	9.91734e-06	0.0038909	FBgn0052371	279.859	0.766506	1.85709	0.412746	0.679792	0.999939	FBgn0052371	CG32371	SO0001217:protein_coding_gene	-	CG32371
FBgn0043575	352.422	-8.40537	1.89852	-4.42732	9.54121e-06	0.0038909	FBgn0043575	352.422	-6.23938	1.90325	-3.27828	0.00104443	0.144764	FBgn0043575	CG14745	SO0001217:protein_coding_gene	Peptidoglycan recognition protein SC2	PGRP-SC2
FBgn0261835	199.608	-7.35169	1.67089	-4.39985	1.08323e-05	0.00412489	FBgn0261835	199.608	-0.50475	1.70396	-0.296223	0.76706	0.999939	FBgn0261835	CR42767	SO0002127:lncRNA_gene	long non-coding RNA:CR42767	lncRNA:CR42767
FBgn0035240	719.16	-6.73735	1.53498	-4.3892	1.13768e-05	0.00420845	FBgn0035240	719.16	-0.643404	1.53266	-0.419796	0.674635	0.999939	FBgn0035240	CG33791	SO0001217:protein_coding_gene	-	CG33791
FBgn0037723	1503.14	0.779184	0.178434	4.36679	1.26085e-05	0.00453449	FBgn0037723	1503.14	0.493155	0.178	2.77054	0.00559636	0.506286	FBgn0037723	CG8327	SO0001217:protein_coding_gene	Spermidine Synthase	SpdS
FBgn0050416	77.0676	-23.7789	5.55035	-4.28422	1.83381e-05	0.00641685	FBgn0050416	77.0676	29.9693	5.67383	5.28201	1.27771e-07	5.51534e-05	FBgn0050416	CG30416	SO0001217:protein_coding_gene	-	CG30416
FBgn0259151	102.774	-7.54547	1.76669	-4.27097	1.94624e-05	0.00663104	FBgn0259151	102.774	0.421931	1.6955	0.248853	0.803475	0.999939	FBgn0259151	CG42266	SO0001217:protein_coding_gene	-	CG42266
FBgn0031347	320.23	-6.94052	1.63202	-4.25271	2.11202e-05	0.00683608	FBgn0031347	320.23	0.258456	1.63132	0.158434	0.874115	0.999939	FBgn0031347	CG10869	SO0001217:protein_coding_gene	no individualized sperm	nis
FBgn0034459	131.399	-9.17829	2.15743	-4.25426	2.09737e-05	0.00683608	FBgn0034459	131.399	-3.2957	2.21811	-1.48581	0.137328	0.999939	FBgn0034459	CG16716	SO0001217:protein_coding_gene	Tubulin tyrosine ligase-like 6A	TTLL6A
FBgn0051872	1860.89	-10.1885	2.42019	-4.2098	2.55598e-05	0.00807129	FBgn0051872	1860.89	-0.74069	2.52541	-0.293295	0.769297	0.999939	FBgn0051872	CG31872	SO0001217:protein_coding_gene	-	CG31872
FBgn0037547	332.815	-6.64524	1.58214	-4.20017	2.6672e-05	0.00822197	FBgn0037547	332.815	-0.0562724	1.59458	-0.0352898	0.971849	0.999939	FBgn0037547	CG7910	SO0001217:protein_coding_gene	-	CG7910
FBgn0011559	2599.03	-9.46058	2.25715	-4.19138	2.77262e-05	0.00834816	FBgn0011559	2599.03	1.90161	2.31027	0.82311	0.410446	0.999939	FBgn0011559	CG7157	SO0001217:protein_coding_gene	Accessory gland protein 36DE	Acp36DE
FBgn0287612	59.7084	-1.61367	0.387713	-4.16203	3.1543e-05	0.00928153	FBgn0287612	59.7084	-1.47112	0.400454	-3.67362	0.000239137	0.0457326	FBgn0287612	CR46481	SO0002127:lncRNA_gene	long non-coding RNA:CR46481	lncRNA:CR46481
FBgn0036493	441.325	-0.97861	0.235909	-4.14825	3.35033e-05	0.00963928	FBgn0036493	441.325	-0.496805	0.235667	-2.10808	0.0350242	0.999939	FBgn0036493	CG7255	SO0001217:protein_coding_gene	-	CG7255
FBgn0040993	7098.07	1.17101	0.285144	4.10672	4.01309e-05	0.0110526	FBgn0040993	7098.07	0.537807	0.28527	1.88526	0.0593949	0.999939	FBgn0040993	CG17325	SO0001217:protein_coding_gene	-	CG17325
FBgn0035915	1814.96	-6.57007	1.6007	-4.1045	4.05186e-05	0.0110526	FBgn0035915	1814.96	1.01758	1.60314	0.634742	0.525597	0.999939	FBgn0035915	CG6372	SO0001217:protein_coding_gene	Sperm-Leucylaminopeptidase 1	S-Lap1
FBgn0034153	716.759	-8.59218	2.09468	-4.1019	4.09767e-05	0.0110526	FBgn0034153	716.759	-1.50594	2.1401	-0.703678	0.481633	0.999939	FBgn0034153	CG15616	SO0001217:protein_coding_gene	Accessory gland protein 53C14b	Acp53C14b
FBgn0262007	48.9708	-13.4266	3.30236	-4.06577	4.78751e-05	0.0126498	FBgn0262007	48.9708	-6.51836	3.2857	-1.98386	0.0472717	0.999939	FBgn0262007	CG42825	SO0001217:protein_coding_gene	Sting-regulated gene 2	Srg2
FBgn0052436	515.681	-6.43453	1.58499	-4.05967	4.91417e-05	0.0127248	FBgn0052436	515.681	0.825122	1.5912	0.518554	0.604071	0.999939	FBgn0052436	CG32436	SO0001217:protein_coding_gene	-	CG32436
FBgn0030846	123.13	-5.33349	1.31612	-4.05242	5.06895e-05	0.0128682	FBgn0030846	123.13	-0.594274	1.30808	-0.45431	0.649606	0.999939	FBgn0030846	CG12992	SO0001217:protein_coding_gene	-	CG12992
FBgn0053499	294.87	-9.27275	2.29426	-4.04171	5.30631e-05	0.0130207	FBgn0053499	294.87	0.555229	2.57819	0.215357	0.829489	0.999939	FBgn0053499	CG33499	SO0001217:protein_coding_gene	Sperm-specific dynein intermediate chain 4	Sdic4
FBgn0034295	487.623	-12.5056	3.09494	-4.04066	5.33016e-05	0.0130207	FBgn0034295	487.623	-6.24648	3.13552	-1.99217	0.0463528	0.999939	FBgn0034295	CG10911	SO0001217:protein_coding_gene	-	CG10911
FBgn0053127	60.8743	-9.36434	2.32138	-4.03395	5.48473e-05	0.0131501	FBgn0053127	60.8743	-1.61908	2.25125	-0.71919	0.472024	0.999939	FBgn0053127	CG33127	SO0001217:protein_coding_gene	-	CG33127
FBgn0062517	102.602	-6.46794	1.61124	-4.01425	5.96341e-05	0.0137872	FBgn0062517	102.602	-0.868657	1.61754	-0.537022	0.591252	0.999939	FBgn0062517	CG16984	SO0001217:protein_coding_gene	-	CG16984
FBgn0037035	75.0811	-16.975	4.22514	-4.01761	5.87908e-05	0.0137872	FBgn0037035	75.0811	15.6175	4.34706	3.59266	0.000327315	0.0595791	FBgn0037035	CG10589	SO0001217:protein_coding_gene	-	CG10589
FBgn0261860	70.4073	-10.1889	2.55309	-3.99081	6.58468e-05	0.0149301	FBgn0261860	70.4073	-2.60002	2.50205	-1.03915	0.298733	0.999939	FBgn0261860	CG42789	SO0001217:protein_coding_gene	-	CG42789
FBgn0036784	80.086	-19.1567	4.80467	-3.98711	6.68841e-05	0.0149301	FBgn0036784	80.086	16.2983	4.91084	3.31885	0.0009039	0.132584	FBgn0036784	CG5103	SO0001217:protein_coding_gene	-	CG5103
FBgn0037742	36.1056	-7.94053	1.99481	-3.98059	6.87459e-05	0.0150856	FBgn0037742	36.1056	-2.88978	2.0095	-1.43806	0.150418	0.999939	FBgn0037742	CG9475	SO0001217:protein_coding_gene	Regulatory particle triple-A ATPase 3-related	Rpt3R
FBgn0051013	32.3348	-8.84423	2.2245	-3.97582	7.01365e-05	0.0151343	FBgn0051013	32.3348	-1.17637	1.9196	-0.612821	0.539995	0.999939	FBgn0051013	CG31013	SO0001217:protein_coding_gene	-	CG31013
FBgn0038248	428.5	-6.46443	1.6327	-3.95936	7.5152e-05	0.0159507	FBgn0038248	428.5	1.12287	1.64335	0.683282	0.494429	0.999939	FBgn0038248	CG7886	SO0001217:protein_coding_gene	-	CG7886
FBgn0053293	125.572	-5.10381	1.30139	-3.92182	8.78814e-05	0.0172394	FBgn0053293	125.572	-0.0359444	1.30234	-0.0275999	0.977981	0.999939	FBgn0053293	CG33293	SO0001217:protein_coding_gene	-	CG33293
FBgn0286979	457.451	-6.58745	1.67641	-3.9295	8.5124e-05	0.0172394	FBgn0286979	457.451	0.148533	1.68637	0.0880784	0.929814	0.999939	FBgn0286979	CG46439	SO0001217:protein_coding_gene	-	CG46439
FBgn0040097	164.559	-8.07816	2.05854	-3.92422	8.70113e-05	0.0172394	FBgn0040097	164.559	-1.24763	2.05903	-0.605929	0.544562	0.999939	FBgn0040097	CG17011	SO0001217:protein_coding_gene	lectin-30A	lectin-30A
FBgn0051779	69.5784	-9.13186	2.32678	-3.92468	8.68435e-05	0.0172394	FBgn0051779	69.5784	0.0344712	2.25035	0.0153182	0.987778	0.999939	FBgn0051779	CG31779	SO0001217:protein_coding_gene	Accessory gland protein 24A4	Acp24A4
FBgn0047334	1193.27	-11.5243	2.93055	-3.93246	8.40798e-05	0.0172394	FBgn0047334	1193.27	-0.770567	2.92718	-0.263245	0.792361	0.999939	FBgn0047334	CG33943	SO0001217:protein_coding_gene	BG642312	BG642312
FBgn0037759	263.111	-6.17755	1.57984	-3.91023	9.22096e-05	0.0178185	FBgn0037759	263.111	0.302997	1.58151	0.191588	0.848065	0.999939	FBgn0037759	CG8526	SO0001217:protein_coding_gene	-	CG8526
FBgn0035498	3817.45	-0.195191	0.0500701	-3.89835	9.68517e-05	0.0179314	FBgn0035498	3817.45	-0.183418	0.049906	-3.67526	0.000237606	0.0457326	FBgn0035498	CG14991	SO0001217:protein_coding_gene	Fermitin 1	Fit1
FBgn0054043	40.3284	-6.79383	1.74286	-3.8981	9.69491e-05	0.0179314	FBgn0054043	40.3284	-1.1597	1.72709	-0.671479	0.501916	0.999939	FBgn0054043	CG34043	SO0001217:protein_coding_gene	-	CG34043
FBgn0052192	134.092	-10.6423	2.72892	-3.89983	9.62597e-05	0.0179314	FBgn0052192	134.092	0.0948002	2.5953	0.0365277	0.970862	0.999939	FBgn0052192	CG32192	SO0001217:protein_coding_gene	-	CG32192
FBgn0052548	287.666	-6.14442	1.58836	-3.8684	0.000109551	0.0196994	FBgn0052548	287.666	0.623293	1.59971	0.389628	0.696812	0.999939	FBgn0052548	CG32548	SO0001217:protein_coding_gene	-	CG32548
FBgn0004425	6.23809	-9.02404	2.33167	-3.87021	0.00010874	0.0196994	FBgn0004425	6.23809	-2.66531	2.07447	-1.28482	0.198857	0.999939	FBgn0004425	CG1179	SO0001217:protein_coding_gene	Lysozyme B	LysB
FBgn0039349	4147.86	0.38131	0.0993137	3.83945	0.000123312	0.0207995	FBgn0039349	4147.86	0.365257	0.0988335	3.69568	0.000219301	0.0430286	FBgn0039349	CG4685	SO0001217:protein_coding_gene	Succinic semialdehyde dehydrogenase	Ssadh
FBgn0002570	786.454	-5.25387	1.36861	-3.83885	0.000123614	0.0207995	FBgn0002570	786.454	-0.167441	1.36887	-0.12232	0.902645	0.999939	FBgn0002570	CG8696	SO0001217:protein_coding_gene	Maltase A1	Mal-A1
FBgn0051029	528.501	-5.52513	1.43933	-3.83867	0.000123701	0.0207995	FBgn0051029	528.501	0.299287	1.4363	0.208373	0.834938	0.999939	FBgn0051029	CG31029	SO0001217:protein_coding_gene	-	CG31029
FBgn0030774	54.9734	-7.14	1.85602	-3.84693	0.000119605	0.0207995	FBgn0030774	54.9734	-2.86728	1.91845	-1.49458	0.135024	0.999939	FBgn0030774	CG9675	SO0001217:protein_coding_gene	spheroide	sphe
FBgn0259964	92.1289	-8.32514	2.1631	-3.8487	0.000118747	0.0207995	FBgn0259964	92.1289	-0.937232	2.06095	-0.454757	0.649284	0.999939	FBgn0259964	CG42474	SO0001217:protein_coding_gene	Seminal fluid protein 33A3	Sfp33A3
FBgn0028987	596.675	-8.49116	2.21546	-3.83269	0.000126751	0.0210391	FBgn0028987	596.675	-0.289157	2.2625	-0.127805	0.898304	0.999939	FBgn0028987	CG8137	SO0001217:protein_coding_gene	Serpin 28F	Spn28F
FBgn0250842	209.917	-10.8763	2.84405	-3.82423	0.000131183	0.021499	FBgn0250842	209.917	-3.43761	2.8447	-1.20843	0.226884	0.999939	FBgn0250842	CG17575	SO0001217:protein_coding_gene	-	CG17575
FBgn0286507	399.603	-6.08543	1.59286	-3.82044	0.000133212	0.0215587	FBgn0286507	399.603	0.664552	1.60303	0.41456	0.678464	0.999939	FBgn0286507	CG5538	SO0001217:protein_coding_gene	versager	vrs
FBgn0038067	70.014	-13.8079	3.62006	-3.81428	0.000136583	0.0218313	FBgn0038067	70.014	-4.31385	3.76291	-1.14642	0.251623	0.999939	FBgn0038067	CG11598	SO0001217:protein_coding_gene	-	CG11598
FBgn0042627	363.138	-4.69135	1.2322	-3.8073	0.000140494	0.0221827	FBgn0042627	363.138	-0.461923	1.23574	-0.373802	0.708552	0.999939	FBgn0042627	CG3524	SO0001217:protein_coding_gene	Fatty acid synthase 2	FASN2
FBgn0017448	73.7578	-7.8051	2.05628	-3.79574	0.000147203	0.0229586	FBgn0017448	73.7578	-0.943699	1.89252	-0.498648	0.618027	0.999939	FBgn0017448	CG2187	SO0001217:protein_coding_gene	-	CG2187
FBgn0034263	124.565	-9.84603	2.59598	-3.79281	0.000148955	0.0229586	FBgn0034263	124.565	0.923119	2.5623	0.36027	0.718645	0.999939	FBgn0034263	CG10934	SO0001217:protein_coding_gene	-	CG10934
FBgn0028899	96.0744	-6.45501	1.70433	-3.78743	0.000152214	0.0231849	FBgn0028899	96.0744	0.103506	1.686	0.0613911	0.951048	0.999939	FBgn0028899	CG31817	SO0001217:protein_coding_gene	-	CG31817
FBgn0287184	311.936	-4.1239	1.0909	-3.78029	0.000156646	0.0232942	FBgn0287184	311.936	-1.26932	1.09544	-1.15873	0.246566	0.999939	FBgn0287184	CG17374	SO0001217:protein_coding_gene	Fatty acid synthase 3	FASN3
FBgn0036970	399.312	-6.62178	1.75139	-3.78088	0.000156277	0.0232942	FBgn0036970	399.312	1.20559	1.75493	0.686974	0.492099	0.999939	FBgn0036970	CG6289	SO0001217:protein_coding_gene	Serpin 77Bc	Spn77Bc
FBgn0052457	64.4844	-6.62723	1.75565	-3.77481	0.000160129	0.0232942	FBgn0052457	64.4844	-0.21566	1.86483	-0.115645	0.907934	0.999939	FBgn0052457	CG32457	SO0001217:protein_coding_gene	-	CG32457
FBgn0050324	91.8597	-7.16555	1.89694	-3.77743	0.000158454	0.0232942	FBgn0050324	91.8597	-0.0495382	1.90311	-0.0260301	0.979233	0.999939	FBgn0050324	CG30324	SO0001217:protein_coding_gene	-	CG30324
FBgn0260461	214.198	-5.09657	1.35531	-3.76046	0.000169604	0.0237018	FBgn0260461	214.198	1.54564	1.35812	1.13808	0.255088	0.999939	FBgn0260461	CG14098	SO0001217:protein_coding_gene	Reduction in Cnn dots 7	Rcd7
FBgn0040371	183.676	-5.71502	1.52203	-3.75487	0.000173433	0.0237018	FBgn0040371	183.676	0.0558644	1.52868	0.0365443	0.970848	0.999939	FBgn0040371	CG12470	SO0001217:protein_coding_gene	-	CG12470
FBgn0004228	30.0447	-7.83982	2.08264	-3.76437	0.000166968	0.0237018	FBgn0004228	30.0447	-2.82665	2.10332	-1.3439	0.178981	0.999939	FBgn0004228	CG7936	SO0001217:protein_coding_gene	midgut expression 1	mex1
FBgn0033818	90.0581	-7.9016	2.10475	-3.75417	0.000173915	0.0237018	FBgn0033818	90.0581	1.96348	2.12927	0.922141	0.356455	0.999939	FBgn0033818	CG4712	SO0001217:protein_coding_gene	-	CG4712
FBgn0039760	69.8421	-10.7551	2.85882	-3.76206	0.000168518	0.0237018	FBgn0039760	69.8421	-3.20212	2.99079	-1.07066	0.284322	0.999939	FBgn0039760	CG9682	SO0001217:protein_coding_gene	-	CG9682
FBgn0250831	55.4084	-11.9409	3.17884	-3.75638	0.000172387	0.0237018	FBgn0250831	55.4084	-0.590285	3.29672	-0.179052	0.857897	0.999939	FBgn0250831	CG34103	SO0001217:protein_coding_gene	BG642167	BG642167
FBgn0031751	681.648	-5.61282	1.49913	-3.74406	0.000181072	0.0238378	FBgn0031751	681.648	1.3901	1.49935	0.927133	0.353857	0.999939	FBgn0031751	CG9016	SO0001217:protein_coding_gene	-	CG9016
FBgn0039474	86.0301	-7.441	1.98774	-3.74344	0.000181518	0.0238378	FBgn0039474	86.0301	-1.48638	1.92236	-0.773206	0.439401	0.999939	FBgn0039474	CG6283	SO0001217:protein_coding_gene	-	CG6283
FBgn0261529	90.592	-8.57401	2.2887	-3.74623	0.000179511	0.0238378	FBgn0261529	90.592	-0.573896	2.35287	-0.243913	0.807298	0.999939	FBgn0261529	CG15287	SO0001217:protein_coding_gene	male sterile (2) 34Fe	ms(2)34Fe
FBgn0034816	169.622	-9.02133	2.41058	-3.74239	0.000182277	0.0238378	FBgn0034816	169.622	2.29384	2.27958	1.00625	0.314293	0.999939	FBgn0034816	CG3085	SO0001217:protein_coding_gene	-	CG3085
FBgn0036895	204.436	-5.35634	1.43638	-3.72907	0.00019219	0.0248828	FBgn0036895	204.436	0.44026	1.44413	0.304861	0.760472	0.999939	FBgn0036895	CG9392	SO0001217:protein_coding_gene	male sterile (3) 76Cc	ms(3)76Cc
FBgn0265268	47.54	-13.1497	3.53083	-3.72426	0.000195892	0.025111	FBgn0265268	47.54	-4.26833	3.67348	-1.16193	0.245264	0.999939	FBgn0265268	CG18234	SO0001217:protein_coding_gene	-	CG18234
FBgn0037889	429.093	-8.85313	2.38112	-3.71805	0.000200766	0.0254835	FBgn0037889	429.093	-0.563943	2.58394	-0.218249	0.827235	0.999939	FBgn0037889	CG5207	SO0001217:protein_coding_gene	SCP-containing protein A	scpr-A
FBgn0033733	113.373	-7.98909	2.15567	-3.70608	0.000210493	0.0264587	FBgn0033733	113.373	-1.81828	2.19731	-0.827505	0.407951	0.999939	FBgn0033733	CG8834	SO0001217:protein_coding_gene	-	CG8834
FBgn0262794	45.6722	-6.35563	1.71791	-3.69963	0.00021591	0.0265384	FBgn0262794	45.6722	-5.64739	1.7127	-3.29736	0.000975987	0.140431	FBgn0262794	CG43175	SO0001217:protein_coding_gene	-	CG43175
FBgn0031853	264.168	-6.47017	1.74844	-3.70054	0.000215145	0.0265384	FBgn0031853	264.168	1.57784	1.77123	0.890821	0.373025	0.999939	FBgn0031853	CG11201	SO0001217:protein_coding_gene	Tubulin tyrosine ligase-like 3B	TTLL3B
FBgn0037879	596.762	-7.5474	2.04092	-3.69803	0.000217276	0.0265384	FBgn0037879	596.762	1.10002	2.03998	0.539232	0.589727	0.999939	FBgn0037879	CG5106	SO0001217:protein_coding_gene	SCP-containing protein C	scpr-C
FBgn0035094	106.53	-5.24835	1.42036	-3.69509	0.000219811	0.0265971	FBgn0035094	106.53	-0.530787	1.42047	-0.373671	0.708649	0.999939	FBgn0035094	CG9380	SO0001217:protein_coding_gene	-	CG9380
FBgn0033610	138.882	-6.01608	1.63588	-3.67759	0.00023545	0.0282256	FBgn0033610	138.882	-0.909059	1.64222	-0.553556	0.579882	0.999939	FBgn0033610	CG18335	SO0001217:protein_coding_gene	-	CG18335
FBgn0064912	218.172	-8.93677	2.44287	-3.65831	0.000253883	0.0301562	FBgn0064912	218.172	4.66502	2.392	1.95026	0.051145	0.999939	FBgn0064912	CG31178	SO0001217:protein_coding_gene	-	CG31178
FBgn0050008	390.251	-5.80136	1.58848	-3.65214	0.000260061	0.0303688	FBgn0050008	390.251	-0.325067	1.60155	-0.20297	0.839159	0.999939	FBgn0050008	CG30008	SO0001217:protein_coding_gene	-	CG30008
FBgn0054034	101.934	-6.00095	1.64737	-3.64274	0.000269747	0.0303688	FBgn0054034	101.934	0.255948	1.6336	0.156677	0.875499	0.999939	FBgn0054034	CG34034	SO0001217:protein_coding_gene	-	CG34034
FBgn0032649	63.1853	-6.30175	1.72986	-3.64293	0.000269549	0.0303688	FBgn0032649	63.1853	-1.55852	1.74645	-0.892391	0.372184	0.999939	FBgn0032649	CG15145	SO0001217:protein_coding_gene	-	CG15145
FBgn0039342	148.854	-6.42035	1.75951	-3.64894	0.000263326	0.0303688	FBgn0039342	148.854	-0.00618719	1.76583	-0.00350384	0.997204	0.999939	FBgn0039342	CG5107	SO0001217:protein_coding_gene	-	CG5107
FBgn0031574	421.453	-6.61735	1.81266	-3.65062	0.000261604	0.0303688	FBgn0031574	421.453	0.37371	1.8212	0.2052	0.837416	0.999939	FBgn0031574	CG3964	SO0001217:protein_coding_gene	Tubulin tyrosine ligase-like 4B	TTLL4B
FBgn0037115	60.6763	-7.9274	2.17615	-3.64285	0.000269636	0.0303688	FBgn0037115	60.6763	-2.701	2.34768	-1.1505	0.24994	0.999939	FBgn0037115	CG11249	SO0001217:protein_coding_gene	-	CG11249
FBgn0030593	18659.6	1.16977	0.322002	3.63281	0.000280355	0.0307606	FBgn0030593	18659.6	0.929687	0.322074	2.88657	0.0038947	0.387112	FBgn0030593	CG9512	SO0001217:protein_coding_gene	-	CG9512
FBgn0038163	252.114	-8.32006	2.28943	-3.63412	0.000278934	0.0307606	FBgn0038163	252.114	2.53661	2.53018	1.00254	0.316083	0.999939	FBgn0038163	CG10841	SO0001217:protein_coding_gene	-	CG10841
FBgn0037724	24.3356	-10.2004	2.80673	-3.63425	0.000278787	0.0307606	FBgn0037724	24.3356	-3.69311	2.70604	-1.36477	0.172327	0.999939	FBgn0037724	CG9434	SO0001217:protein_coding_gene	Frost	Fst
FBgn0003889	829.09	-5.80615	1.60608	-3.61511	0.000300218	0.0319002	FBgn0003889	829.09	1.07095	1.61068	0.664907	0.50611	0.999939	FBgn0003889	CG9359	SO0001217:protein_coding_gene	beta-Tubulin at 85D	betaTub85D
FBgn0034416	280.994	-7.00471	1.93893	-3.61267	0.00030306	0.0319002	FBgn0034416	280.994	2.02153	1.9707	1.02579	0.30499	0.999939	FBgn0034416	CG15109	SO0001217:protein_coding_gene	-	CG15109
FBgn0038353	176.954	-7.41332	2.05192	-3.61288	0.00030282	0.0319002	FBgn0038353	176.954	-3.98347	2.04577	-1.94717	0.0515144	0.999939	FBgn0038353	CG5399	SO0001217:protein_coding_gene	-	CG5399
FBgn0033794	72.4179	-9.16623	2.53688	-3.61318	0.00030246	0.0319002	FBgn0033794	72.4179	0.0800875	2.37762	0.0336839	0.973129	0.999939	FBgn0033794	CG13326	SO0001217:protein_coding_gene	-	CG13326
FBgn0052939	366.787	-25.9265	7.16493	-3.61852	0.000296293	0.0319002	FBgn0052939	366.787	-2.58271	7.26098	-0.355698	0.722067	0.999939	FBgn0052939	CG32939	SO0001217:protein_coding_gene	-	CG32939
FBgn0037147	90.5151	-8.87668	2.46686	-3.59837	0.000320223	0.0334349	FBgn0037147	90.5151	0.641986	2.54039	0.252711	0.800491	0.999939	FBgn0037147	CG7140	SO0001217:protein_coding_gene	-	CG7140
FBgn0029750	115.042	-7.12071	1.99914	-3.56189	0.000368201	0.0381368	FBgn0029750	115.042	-2.16094	2.10463	-1.02676	0.304534	0.999939	FBgn0029750	CG3323	SO0001217:protein_coding_gene	-	CG3323
FBgn0031335	79.7104	-8.2033	2.30467	-3.55943	0.000371662	0.0381897	FBgn0031335	79.7104	1.47552	2.3043	0.640333	0.521956	0.999939	FBgn0031335	CG5565	SO0001217:protein_coding_gene	-	CG5565
FBgn0250839	1798.12	0.351642	0.098916	3.55495	0.000378047	0.0385399	FBgn0250839	1798.12	0.223052	0.0991568	2.24949	0.0244814	0.999939	FBgn0250839	CG2016	SO0001217:protein_coding_gene	Juvenile hormone binding protein 2	Jhbp2
FBgn0034435	942.276	-7.26295	2.05337	-3.53708	0.000404574	0.0400368	FBgn0034435	942.276	2.00952	2.0799	0.966164	0.333962	0.999939	FBgn0034435	CG9975	SO0001217:protein_coding_gene	wurstfest	fest
FBgn0010019	12311.4	-7.67316	2.16669	-3.54142	0.000397977	0.0400368	FBgn0010019	12311.4	2.99021	2.17162	1.37695	0.168529	0.999939	FBgn0010019	CG3972	SO0001217:protein_coding_gene	Cytochrome P450 4g1	Cyp4g1
FBgn0040368	60.5181	-8.0458	2.27343	-3.53906	0.000401558	0.0400368	FBgn0040368	60.5181	-1.87415	2.46347	-0.760776	0.446791	0.999939	FBgn0040368	CG32859	SO0001217:protein_coding_gene	eukaryotic translation initiation factor 4E7	eIF4E7
FBgn0030224	26.4402	-11.2806	3.18956	-3.53674	0.000405099	0.0400368	FBgn0030224	26.4402	-2.77725	3.02472	-0.918184	0.358522	0.999939	FBgn0030224	CG12637	SO0001217:protein_coding_gene	-	CG12637
FBgn0037746	89.4986	-5.29308	1.49795	-3.53355	0.000410019	0.040216	FBgn0037746	89.4986	-0.623206	1.50948	-0.41286	0.679709	0.999939	FBgn0037746	CG8478	SO0001217:protein_coding_gene	-	CG8478
FBgn0287720	1458.78	-7.14608	2.0236	-3.53137	0.000413419	0.0402446	FBgn0287720	1458.78	3.08523	2.03293	1.51763	0.129109	0.999939	FBgn0287720	CG4799	SO0001217:protein_coding_gene	Pendulin	Pen
FBgn0032590	249.202	-8.96559	2.54247	-3.52633	0.000421354	0.040711	FBgn0032590	249.202	0.784117	2.58865	0.302905	0.761962	0.999939	FBgn0032590	CG4631	SO0001217:protein_coding_gene	-	CG4631
FBgn0045827	730.91	-6.39842	1.81571	-3.52392	0.00042521	0.0407792	FBgn0045827	730.91	1.73518	1.8288	0.948808	0.342718	0.999939	FBgn0045827	CG13245	SO0001217:protein_coding_gene	-	CG13245
FBgn0029752	292.055	-6.42964	1.83761	-3.49892	0.000467144	0.0444715	FBgn0029752	292.055	0.280923	1.85583	0.151373	0.879681	0.999939	FBgn0029752	CG3315	SO0001217:protein_coding_gene	Thioredoxin T	TrxT
FBgn0031142	60.55	-4.65716	1.33469	-3.48933	0.000484226	0.0456081	FBgn0031142	60.55	-0.933997	1.3435	-0.695199	0.486931	0.999939	FBgn0031142	CG10998	SO0001217:protein_coding_gene	ryder cup	r-cup
FBgn0051858	37.4995	-8.81967	2.52837	-3.48829	0.000486129	0.0456081	FBgn0051858	37.4995	2.21807	2.76908	0.801015	0.423123	0.999939	FBgn0051858	CG31858	SO0001217:protein_coding_gene	tetleys-cup	t-cup
FBgn0033490	29.4042	-6.52103	1.87093	-3.48545	0.000491317	0.0457631	FBgn0033490	29.4042	0.940264	2.04784	0.45915	0.646126	0.999939	FBgn0033490	CG12917	SO0001217:protein_coding_gene	-	CG12917
FBgn0033296	105.689	-11.4964	3.30501	-3.47847	0.000504288	0.0466358	FBgn0033296	105.689	-4.9375	3.31654	-1.48875	0.136554	0.999939	FBgn0033296	CG11669	SO0001217:protein_coding_gene	Maltase A7	Mal-A7
FBgn0263351	4789.35	0.354336	0.101934	3.47612	0.000508717	0.0467117	FBgn0263351	4789.35	0.3093	0.101804	3.0382	0.00237994	0.274475	FBgn0263351	CG7057	SO0001217:protein_coding_gene	Adaptor Protein complex 2, mu subunit	AP-2mu
FBgn0037616	341.326	-4.96948	1.43235	-3.46946	0.000521514	0.0475496	FBgn0037616	341.326	0.779643	1.4354	0.543153	0.587025	0.999939	FBgn0037616	CG8136	SO0001217:protein_coding_gene	-	CG8136
FBgn0259739	202.463	-9.3343	2.69695	-3.46106	0.000538043	0.0487136	FBgn0259739	202.463	0.45184	2.59307	0.174249	0.86167	0.999939	FBgn0259739	CG42393	SO0001217:protein_coding_gene	-	CG42393
FBgn0038113	393.69	0.795315	0.230233	3.45439	0.000551534	0.0495883	FBgn0038113	393.69	0.335485	0.227916	1.47197	0.141029	0.999939	FBgn0038113	CG11668	SO0001217:protein_coding_gene	-	CG11668
FBgn0030376	145.094	-7.29835	2.11428	-3.45193	0.000556583	0.0496971	FBgn0030376	145.094	1.43621	2.13389	0.673047	0.500917	0.999939	FBgn0030376	CG2750	SO0001217:protein_coding_gene	-	CG2750
FBgn0050222	65.2146	-7.51145	2.17872	-3.44764	0.00056551	0.0501483	FBgn0050222	65.2146	1.8295	2.38666	0.766551	0.443349	0.999939	FBgn0050222	CG30222	SO0001217:protein_coding_gene	-	CG30222	0	219
FBgn0039864	1138.73	1.06553	0.30955	3.44218	0.000577049	0.0505813	FBgn0039864	1138.73	0.550267	0.310088	1.77455	0.075972	0.999939	FBgn0039864	CG11550	SO0001217:protein_coding_gene	-	CG11550	0
FBgn0035581	107.831	-4.95025	1.4391	-3.43981	0.000582113	0.0505813	FBgn0035581	107.831	-0.375704	1.45726	-0.257816	0.796549	0.999939	FBgn0035581	CG17150	SO0001217:protein_coding_gene	dynein, axonemal, heavy chain 3	Dnah3	0
FBgn0033659	38.0162	-5.94028	1.72617	-3.44131	0.000578902	0.0505813	FBgn0033659	38.0162	-0.0309629	1.70492	-0.0181609	0.98551	0.999939	FBgn0033659	CG18188	SO0001217:protein_coding_gene	Death associated molecule related to Mch2 caspase	Damm	0
FBgn0028997	80.9587	-5.70212	1.66097	-3.43301	0.000596912	0.0515214	FBgn0028997	80.9587	-1.48645	1.67756	-0.886083	0.375573	0.999939	FBgn0028997	CG8362	SO0001217:protein_coding_gene	nmdyn-D7	nmdyn-D7	0
FBgn0015585	154.175	-8.44333	2.46209	-3.42934	0.000605049	0.051878	FBgn0015585	154.175	-0.823108	2.43085	-0.33861	0.734904	0.999939	FBgn0015585	CG10852	SO0001217:protein_coding_gene	Accessory gland protein 63F	Acp63F	0
FBgn0052459	71.2275	-8.2723	2.42343	-3.41347	0.000641419	0.0546346	FBgn0052459	71.2275	-1.04917	2.48748	-0.421782	0.673184	0.999939	FBgn0052459	CG32459	SO0001217:protein_coding_gene	-	CG32459	0
FBgn0031547	8.38013	-6.17091	1.80889	-3.41143	0.000646219	0.0546837	FBgn0031547	8.38013	-3.95193	1.77071	-2.23183	0.0256262	0.999939	FBgn0031547	CG3212	SO0001217:protein_coding_gene	Scavenger receptor class C, type IV	Sr-CIV	0
FBgn0262825	43.5228	-5.9206	1.73685	-3.40881	0.000652463	0.0548535	FBgn0262825	43.5228	0.442026	1.74995	0.252594	0.800582	0.999939	FBgn0262825	CR43196	SO0002127:lncRNA_gene	long non-coding RNA:CR43196	lncRNA:CR43196	0
FBgn0000392	356.164	-4.65588	1.36938	-3.39999	0.000673884	0.0556843	FBgn0000392	356.164	0.0623614	1.37206	0.0454509	0.963748	0.999939	FBgn0000392	CG11181	SO0001217:protein_coding_gene	cup	cup	0
FBgn0069913	116.003	-6.18834	1.81853	-3.40293	0.000666667	0.0556843	FBgn0069913	116.003	1.15839	1.82553	0.63455	0.525722	0.999939	FBgn0069913	CG4681	SO0001217:protein_coding_gene	-	CG4681	0
FBgn0035358	61.8146	-6.55655	1.92872	-3.39944	0.000675248	0.0556843	FBgn0035358	61.8146	-1.06779	2.05426	-0.519794	0.603207	0.999939	FBgn0035358	CG14949	SO0001217:protein_coding_gene	-	CG14949	0
FBgn0000615	1047.42	-5.23626	1.54416	-3.391	0.000696374	0.0567041	FBgn0000615	1047.42	0.984632	1.54697	0.636492	0.524456	0.999939	FBgn0000615	CG8994	SO0001217:protein_coding_gene	exuperantia	exu	0
FBgn0263081	189.822	-14.5425	4.28737	-3.39194	0.000694005	0.0567041	FBgn0263081	189.822	-6.61942	4.30239	-1.53854	0.123916	0.999939	FBgn0263081	CG43349	SO0001217:protein_coding_gene	-	CG43349	0
FBgn0038598	505.253	-4.58254	1.35258	-3.38801	0.000704014	0.056968	FBgn0038598	505.253	0.0343046	1.35545	0.0253086	0.979809	0.999939	FBgn0038598	CG7131	SO0001217:protein_coding_gene	-	CG7131	0
FBgn0037064	568.341	-5.85303	1.73216	-3.37903	0.000727421	0.0584964	FBgn0037064	568.341	0.791665	1.73625	0.455964	0.648416	0.999939	FBgn0037064	CG9389	SO0001217:protein_coding_gene	-	CG9389	0
FBgn0043012	2122.08	0.429239	0.127171	3.37529	0.000737393	0.0586662	FBgn0043012	2122.08	0.24978	0.127022	1.96643	0.0492489	0.999939	FBgn0043012	CG6056	SO0001217:protein_coding_gene	Adaptor Protein complex 2, sigma subunit	AP-2sigma	0
FBgn0037454	81.0191	-5.28248	1.56681	-3.37148	0.000747657	0.0586662	FBgn0037454	81.0191	-0.817908	1.58679	-0.515447	0.606241	0.999939	FBgn0037454	CG1137	SO0001217:protein_coding_gene	-	CG1137	0
FBgn0051391	61.9733	-6.28604	1.86409	-3.37217	0.000745775	0.0586662	FBgn0051391	61.9733	1.28233	1.89251	0.677582	0.498037	0.999939	FBgn0051391	CG31391	SO0001217:protein_coding_gene	-	CG31391	0
FBgn0036093	70.2085	-7.30161	2.1649	-3.37272	0.000744292	0.0586662	FBgn0036093	70.2085	0.181127	2.25112	0.0804611	0.935871	0.999939	FBgn0036093	CG14154	SO0001217:protein_coding_gene	-	CG14154	0
FBgn0032069	39.8807	-7.96409	2.37197	-3.35758	0.000786278	0.061325	FBgn0032069	39.8807	-2.24866	2.3981	-0.937682	0.348408	0.999939	FBgn0032069	CG9468	SO0001217:protein_coding_gene	Lysosomal alpha-mannosidase VI	LManVI	0
FBgn0036376	1341.49	-0.459594	0.137577	-3.34062	0.00083591	0.0621984	FBgn0036376	1341.49	-0.387574	0.137889	-2.81077	0.00494225	0.462674	FBgn0036376	CG10743	SO0001217:protein_coding_gene	Liprin-beta	Liprin-beta	0
FBgn0053258	74.8646	-4.46806	1.33715	-3.34147	0.000833349	0.0621984	FBgn0053258	74.8646	0.0177162	1.34431	0.0131786	0.989485	0.999939	FBgn0053258	CG33258	SO0001217:protein_coding_gene	-	CG33258	0
FBgn0038200	453.782	-6.89168	2.05736	-3.34977	0.000808773	0.0621984	FBgn0038200	453.782	0.321464	2.06956	0.15533	0.876562	0.999939	FBgn0038200	CG9920	SO0001217:protein_coding_gene	-	CG9920	0
FBgn0035043	35.6751	-8.65756	2.58409	-3.35033	0.000807158	0.0621984	FBgn0035043	35.6751	-2.08981	2.53919	-0.823023	0.410495	0.999939	FBgn0035043	CG4781	SO0001217:protein_coding_gene	-	CG4781	0
FBgn0036969	196.995	-10.1572	3.03566	-3.34594	0.000820027	0.0621984	FBgn0036969	196.995	0.226522	3.35997	0.0674179	0.946249	0.999939	FBgn0036969	CG6663	SO0001217:protein_coding_gene	Serpin 77Bb	Spn77Bb	0
FBgn0031785	138.541	-10.6359	3.18289	-3.34158	0.000833035	0.0621984	FBgn0031785	138.541	-1.76764	3.23694	-0.546083	0.585009	0.999939	FBgn0031785	CG13991	SO0001217:protein_coding_gene	-	CG13991	0
FBgn0083938	695.823	-10.9771	3.281	-3.34567	0.000820842	0.0621984	FBgn0083938	695.823	-1.11904	3.32098	-0.336962	0.736146	0.999939	FBgn0083938	CG34102	SO0001217:protein_coding_gene	BG642163	BG642163	0
FBgn0034274	14.0565	-12.6825	3.7954	-3.34156	0.000833087	0.0621984	FBgn0034274	14.0565	-1.09535	3.7168	-0.294702	0.768222	0.999939	FBgn0034274	CG10931	SO0001217:protein_coding_gene	-	CG10931	0
FBgn0054002	100.503	-6.0288	1.80925	-3.33222	0.000861574	0.0637417	FBgn0054002	100.503	0.549904	1.79351	0.306607	0.759142	0.999939	FBgn0054002	CG34002	SO0001217:protein_coding_gene	-	CG34002	0
FBgn0039269	1726.16	0.480876	0.144535	3.32706	0.000877684	0.0642562	FBgn0039269	1726.16	0.337819	0.144572	2.33668	0.0194558	0.989692	FBgn0039269	CG7662	SO0001217:protein_coding_gene	veli	veli	0
FBgn0038708	90.8799	-7.6317	2.294	-3.32681	0.000878454	0.0642562	FBgn0038708	90.8799	1.19806	2.28782	0.52367	0.600508	0.999939	FBgn0038708	CG6255	SO0001217:protein_coding_gene	Succinyl-coenzyme A synthetase alpha subunit 2	Scsalpha2	0
FBgn0035608	43.0474	-7.43571	2.23633	-3.32496	0.000884304	0.0643207	FBgn0035608	43.0474	-0.395429	2.36632	-0.167107	0.867286	0.999939	FBgn0035608	CG10630	SO0001217:protein_coding_gene	blanks	blanks	0
FBgn0028534	134.067	-10.1509	3.05807	-3.31938	0.000902185	0.0652547	FBgn0028534	134.067	-4.13785	3.15696	-1.31071	0.189957	0.999939	FBgn0028534	CG7916	SO0001217:protein_coding_gene	-	CG7916	0
FBgn0050488	45.2215	-5.08814	1.53667	-3.31115	0.000929125	0.0660955	FBgn0050488	45.2215	-1.62781	1.54971	-1.0504	0.293535	0.999939	FBgn0050488	CG30488	SO0001217:protein_coding_gene	antares	antr	0
FBgn0040859	403.471	-5.2372	1.58134	-3.31188	0.00092672	0.0660955	FBgn0040859	403.471	0.966212	1.58554	0.609389	0.542266	0.999939	FBgn0040859	CR32658	SO0002127:lncRNA_gene	long non-coding RNA:CR32658	lncRNA:CR32658	0
FBgn0265577	801.587	-5.47981	1.65376	-3.31354	0.000921219	0.0660955	FBgn0265577	801.587	-4.53499	1.67732	-2.70372	0.0068568	0.585269	FBgn0265577	CG44404	SO0001217:protein_coding_gene	Induced by Infection	IBIN	0
FBgn0004854	282.781	-0.583686	0.176799	-3.30141	0.000961996	0.0662549	FBgn0004854	282.781	-0.257282	0.175092	-1.46941	0.141721	0.999939	FBgn0004854	CG5488	SO0001217:protein_coding_gene	BarH2	B-H2	0
FBgn0031169	36.4874	-3.8066	1.15237	-3.30326	0.000955666	0.0662549	FBgn0031169	36.4874	-0.838795	1.13631	-0.738173	0.460409	0.999939	FBgn0031169	CG1494	SO0001217:protein_coding_gene	-	CG1494	0
FBgn0032637	154.065	-4.53889	1.37484	-3.30139	0.00096207	0.0662549	FBgn0032637	154.065	-1.01675	1.38677	-0.733174	0.463452	0.999939	FBgn0032637	CG5050	SO0001217:protein_coding_gene	-	CG5050	0
FBgn0036687	172.468	-5.29261	1.60219	-3.30336	0.000955325	0.0662549	FBgn0036687	172.468	0.677575	1.61199	0.420335	0.674241	0.999939	FBgn0036687	CG6652	SO0001217:protein_coding_gene	-	CG6652	0
FBgn0039398	314.106	-6.77939	2.04993	-3.30713	0.000942567	0.0662549	FBgn0039398	314.106	1.00783	2.09834	0.480299	0.631015	0.999939	FBgn0039398	CG14540	SO0001217:protein_coding_gene	-	CG14540	0
FBgn0032471	196.492	-7.42594	2.24907	-3.30178	0.000960748	0.0662549	FBgn0032471	196.492	0.143194	2.29228	0.0624682	0.95019	0.999939	FBgn0032471	CG5122	SO0001217:protein_coding_gene	-	CG5122	0
FBgn0051343	182.89	-5.67819	1.72083	-3.29968	0.000967937	0.0663062	FBgn0051343	182.89	-0.153445	1.749	-0.0877331	0.930089	0.999939	FBgn0051343	CG31343	SO0001217:protein_coding_gene	-	CG31343	0
FBgn0052572	91.8345	-5.58559	1.69571	-3.29394	0.000987925	0.0666551	FBgn0052572	91.8345	0.870435	1.71361	0.507954	0.611486	0.999939	FBgn0052572	CG32572	SO0001217:protein_coding_gene	-	CG32572	0
FBgn0037650	16.4897	-9.19906	2.7906	-3.29645	0.000979151	0.0666551	FBgn0037650	16.4897	-3.24168	2.86467	-1.1316	0.257801	0.999939	FBgn0037650	CG11977	SO0001217:protein_coding_gene	-	CG11977	0
FBgn0259972	16.6121	-10.7311	3.25797	-3.29379	0.000988475	0.0666551	FBgn0259972	16.6121	-5.9194	3.48941	-1.69639	0.0898115	0.999939	FBgn0259972	CG42482	SO0001217:protein_coding_gene	Seminal fluid protein 77F	Sfp77F	0
FBgn0039521	68.141	-7.4191	2.25755	-3.28635	0.00101493	0.0673863	FBgn0039521	68.141	0.656183	2.22561	0.294833	0.768122	0.999939	FBgn0039521	CG5402	SO0001217:protein_coding_gene	-	CG5402	0
FBgn0032650	58.4868	-7.60459	2.31208	-3.28907	0.0010052	0.0673863	FBgn0032650	58.4868	0.831714	2.34534	0.354624	0.722871	0.999939	FBgn0032650	CG7094	SO0001217:protein_coding_gene	-	CG7094	0
FBgn0034152	462.484	-9.46366	2.87859	-3.28761	0.00101043	0.0673863	FBgn0034152	462.484	0.952924	3.00469	0.317146	0.751133	0.999939	FBgn0034152	CG8626	SO0001217:protein_coding_gene	Accessory gland protein 53C14a	Acp53C14a	0
FBgn0260758	91.564	-8.05119	2.45192	-3.28363	0.00102481	0.0676948	FBgn0260758	91.564	-1.02433	2.46081	-0.416258	0.677221	0.999939	FBgn0260758	CG42556	SO0001217:protein_coding_gene	-	CG42556	0
FBgn0001281	148.833	9.66675	2.9515	3.2752	0.00105587	0.0686955	FBgn0001281	148.833	18.2229	3.09594	5.88605	3.95525e-09	2.98779e-06	FBgn0001281	CG7931	SO0001217:protein_coding_gene	janus B	janB	1
FBgn0032483	88.4332	-6.73996	2.05697	-3.27664	0.00105051	0.0686955	FBgn0032483	88.4332	-1.36399	2.08033	-0.65566	0.512043	0.999939	FBgn0032483	CG15482	SO0001217:protein_coding_gene	-	CG15482	0
FBgn0050339	15.8388	-7.13376	2.17774	-3.27576	0.00105379	0.0686955	FBgn0050339	15.8388	-0.742149	2.05059	-0.36192	0.717412	0.999939	FBgn0050339	CG30339	SO0001217:protein_coding_gene	-	CG30339	0
FBgn0034467	159.911	-9.45431	2.89171	-3.26945	0.00107755	0.0697555	FBgn0034467	159.911	2.40968	2.89009	0.833774	0.404409	0.999939	FBgn0034467	CG15128	SO0001217:protein_coding_gene	-	CG15128	0
FBgn0051820	307.049	9.97962	3.05874	3.26266	0.00110372	0.0703934	FBgn0051820	307.049	20.755	3.05795	6.78723	1.14308e-11	2.4671e-08	FBgn0051820	CG31820	SO0001217:protein_coding_gene	-	CG31820	1
FBgn0034740	38.0371	-5.49489	1.68368	-3.26361	0.00110003	0.0703934	FBgn0034740	38.0371	-0.838469	1.71611	-0.488586	0.625135	0.999939	FBgn0034740	CG3875	SO0001217:protein_coding_gene	novel spermatogenesis regulator	nsr	0
FBgn0039769	61.6525	-10.3795	3.17889	-3.26514	0.00109411	0.0703934	FBgn0039769	61.6525	-4.02341	3.25819	-1.23486	0.216882	0.999939	FBgn0039769	CG15534	SO0001217:protein_coding_gene	-	CG15534	0
FBgn0035360	57.4968	-5.94069	1.82248	-3.25967	0.00111541	0.0707905	FBgn0035360	57.4968	-1.64048	1.85048	-0.886515	0.37534	0.999939	FBgn0035360	CG1246	SO0001217:protein_coding_gene	-	CG1246	0
FBgn0000274	49.9178	-8.55834	2.62668	-3.25823	0.00112108	0.0708033	FBgn0000274	49.9178	-1.39799	2.48936	-0.561584	0.5744	0.999939	FBgn0000274	CG12066	SO0001217:protein_coding_gene	Protein kinase, cAMP-dependent, catalytic subunit 2	Pka-C2	0
FBgn0262622	22.3885	-6.33461	1.94648	-3.25439	0.00113638	0.0714207	FBgn0262622	22.3885	0.489977	1.95686	0.250389	0.802286	0.999939	FBgn0262622	CR43146	SO0002127:lncRNA_gene	long non-coding RNA:CR43146	lncRNA:CR43146	0
FBgn0037506	103.34	-6.06019	1.86887	-3.24271	0.00118399	0.0733451	FBgn0037506	103.34	1.52208	1.87225	0.81297	0.416235	0.999939	FBgn0037506	CG1287	SO0001217:protein_coding_gene	Mitochondrial morphology and cristae structure 1	Mics1	0
FBgn0053966	10.2564	-7.08662	2.18425	-3.24443	0.00117688	0.0733451	FBgn0053966	10.2564	-0.117016	1.88105	-0.0622079	0.950397	0.999939	FBgn0053966	CG33966	SO0001217:protein_coding_gene	-	CG33966	0
FBgn0030377	13.8213	-8.75537	2.69953	-3.24329	0.00118156	0.0733451	FBgn0030377	13.8213	0.000220793	2.88387	7.65613e-05	0.999939	0.999939	FBgn0030377	CG1924	SO0001217:protein_coding_gene	-	CG1924	0
FBgn0039491	76.1095	-5.04786	1.55828	-3.23939	0.00119786	0.073851	FBgn0039491	76.1095	-0.89422	1.57666	-0.567161	0.570605	0.999939	FBgn0039491	CG6059	SO0001217:protein_coding_gene	-	CG6059	0
FBgn0029859	261.044	-3.0966	0.956649	-3.23692	0.00120826	0.0741389	FBgn0029859	261.044	-0.0696825	0.95749	-0.0727763	0.941984	0.999939	FBgn0029859	CG15892	SO0001217:protein_coding_gene	-	CG15892	0
FBgn0038909	130.516	-5.40823	1.6734	-3.23189	0.00122976	0.0751024	FBgn0038909	130.516	-0.0799711	1.67333	-0.0477917	0.961882	0.999939	FBgn0038909	CG6569	SO0001217:protein_coding_gene	-	CG6569	0
FBgn0033888	150.25	-7.71195	2.38844	-3.22886	0.00124284	0.0755446	FBgn0033888	150.25	2.22701	2.38861	0.932348	0.351157	0.999939	FBgn0033888	CG18568	SO0001217:protein_coding_gene	-	CG18568	0
FBgn0002569	49.4191	-4.8689	1.51013	-3.22415	0.00126346	0.0758927	FBgn0002569	49.4191	0.835268	1.49225	0.559738	0.575658	0.999939	FBgn0002569	CG8694	SO0001217:protein_coding_gene	Maltase A2	Mal-A2	0
FBgn0032061	284.124	-5.46813	1.69631	-3.22354	0.00126615	0.0758927	FBgn0032061	284.124	2.07168	1.72688	1.19967	0.230268	0.999939	FBgn0032061	CG9314	SO0001217:protein_coding_gene	Catalase B	CatB	0
FBgn0038208	406.8	-7.55036	2.34121	-3.22498	0.0012598	0.0758927	FBgn0038208	406.8	1.17613	2.3535	0.499736	0.617261	0.999939	FBgn0038208	CG14355	SO0001217:protein_coding_gene	-	CG14355	0
FBgn0041194	5370.81	0.934873	0.290991	3.21273	0.00131482	0.0780869	FBgn0041194	5370.81	0.485267	0.290878	1.66828	0.0952592	0.999939	FBgn0041194	CG10078	SO0001217:protein_coding_gene	Phosphoribosylamidotransferase 2	Prat2	0
FBgn0039249	748.84	-0.425714	0.132461	-3.21389	0.00130949	0.0780869	FBgn0039249	748.84	-0.154224	0.133028	-1.15933	0.246323	0.999939	FBgn0039249	CG11168	SO0001217:protein_coding_gene	-	CG11168	0
FBgn0052086	53.244	-10.2346	3.19189	-3.20644	0.00134386	0.0787284	FBgn0052086	53.244	-0.978304	3.14792	-0.310778	0.755969	0.999939	FBgn0052086	CG32086	SO0001217:protein_coding_gene	-	CG32086	0
FBgn0020508	20.3491	-11.0683	3.4513	-3.20698	0.00134135	0.0787284	FBgn0020508	20.3491	-1.88453	3.38533	-0.556676	0.577749	0.999939	FBgn0020508	CG9540	SO0001217:protein_coding_gene	Antigen 5-related 2	Ag5r2	0
FBgn0259971	449.222	-13.0304	4.0616	-3.20819	0.00133573	0.0787284	FBgn0259971	449.222	1.1705	4.18722	0.279541	0.77983	0.999939	FBgn0259971	CG42481	SO0001217:protein_coding_gene	-	CG42481	0
FBgn0034674	979.647	-0.38736	0.120873	-3.20469	0.00135208	0.0788529	FBgn0034674	979.647	-0.0999972	0.120626	-0.828988	0.407111	0.999939	FBgn0034674	CG9304	SO0001217:protein_coding_gene	-	CG9304	0
FBgn0035670	441.747	-4.41098	1.37961	-3.19727	0.00138735	0.0805469	FBgn0035670	441.747	-0.692479	1.38422	-0.500267	0.616887	0.999939	FBgn0035670	CG10472	SO0001217:protein_coding_gene	-	CG10472	0
FBgn0052686	122.454	-6.98754	2.18721	-3.19473	0.00139962	0.0808967	FBgn0052686	122.454	0.719219	2.18228	0.329571	0.741724	0.999939	FBgn0052686	CG32686	SO0001217:protein_coding_gene	-	CG32686	0
FBgn0051174	43.2474	-4.3674	1.36947	-3.18913	0.00142704	0.0817518	FBgn0051174	43.2474	-0.599784	1.35962	-0.44114	0.659112	0.999939	FBgn0051174	CG31174	SO0001217:protein_coding_gene	-	CG31174	0
FBgn0036311	302.026	-6.76962	2.12196	-3.19027	0.00142141	0.0817518	FBgn0036311	302.026	1.58013	2.15719	0.732494	0.463867	0.999939	FBgn0036311	CG17666	SO0001217:protein_coding_gene	-	CG17666	0
FBgn0035521	3096.44	0.49454	0.155687	3.1765	0.00149062	0.0850176	FBgn0035521	3096.44	0.298361	0.15572	1.91601	0.0553636	0.999939	FBgn0035521	CG1268	SO0001217:protein_coding_gene	Vacuolar H[+] ATPase M9.7 subunit a	VhaM9.7-a	0
FBgn0040349	3606.95	1.25551	0.396312	3.16799	0.00153498	0.0851823	FBgn0040349	3606.95	0.474936	0.396218	1.19868	0.230654	0.999939	FBgn0040349	CG3699	SO0001217:protein_coding_gene	-	CG3699	0
FBgn0025620	3093.41	0.746897	0.235365	3.17336	0.00150688	0.0851823	FBgn0025620	3093.41	0.610873	0.235708	2.59166	0.00955147	0.693767	FBgn0025620	CG13360	SO0001217:protein_coding_gene	-	CG13360	0
FBgn0002937	4809.43	0.730029	0.230259	3.17047	0.00152194	0.0851823	FBgn0002937	4809.43	0.481547	0.230207	2.0918	0.0364566	0.999939	FBgn0002937	CG9347	SO0001217:protein_coding_gene	neither inactivation nor afterpotential B	ninaB	0
FBgn0030764	34.0973	-4.98129	1.57041	-3.17197	0.0015141	0.0851823	FBgn0030764	34.0973	-1.3361	1.57988	-0.845693	0.397724	0.999939	FBgn0030764	CG9777	SO0001217:protein_coding_gene	-	CG9777	0
FBgn0029596	13.6878	-6.83378	2.15772	-3.16712	0.00153956	0.0851823	FBgn0029596	13.6878	-2.33683	2.26328	-1.0325	0.301838	0.999939	FBgn0029596	CG14054	SO0001217:protein_coding_gene	-	CG14054	0
FBgn0036082	127.392	-7.69441	2.42746	-3.16973	0.00152581	0.0851823	FBgn0036082	127.392	-1.6646	2.64231	-0.629978	0.528709	0.999939	FBgn0036082	CG12362	SO0001217:protein_coding_gene	-	CG12362	0
FBgn0043825	811.919	-11.4973	3.62773	-3.16927	0.00152822	0.0851823	FBgn0043825	811.919	2.25644	3.73175	0.604662	0.545404	0.999939	FBgn0043825	CG18284	SO0001217:protein_coding_gene	-	CG18284	0
FBgn0039464	6800.17	0.383291	0.121195	3.1626	0.00156368	0.0852881	FBgn0039464	6800.17	0.386365	0.121302	3.18515	0.0014468	0.186823	FBgn0039464	CG6330	SO0001217:protein_coding_gene	-	CG6330	0
FBgn0031826	76.87	-6.96914	2.20389	-3.16219	0.00156585	0.0852881	FBgn0031826	76.87	-2.72303	2.44391	-1.11421	0.26519	0.999939	FBgn0031826	CG9550	SO0001217:protein_coding_gene	-	CG9550	0
FBgn0032577	50.6212	-8.5132	2.68984	-3.16495	0.00155111	0.0852881	FBgn0032577	50.6212	0.047207	2.49726	0.0189035	0.984918	0.999939	FBgn0032577	CG13244	SO0001217:protein_coding_gene	-	CG13244	0
FBgn0036072	84.9112	-9.63457	3.04715	-3.16183	0.00156782	0.0852881	FBgn0036072	84.9112	1.78447	3.18776	0.559787	0.575625	0.999939	FBgn0036072	CG6628	SO0001217:protein_coding_gene	-	CG6628	0
FBgn0031292	101.169	-4.89043	1.54863	-3.1579	0.00158909	0.0860835	FBgn0031292	101.169	-0.68509	1.56222	-0.438537	0.660997	0.999939	FBgn0031292	CG15824	SO0001217:protein_coding_gene	-	CG15824	0
FBgn0033826	59.0552	-11.643	3.68983	-3.15543	0.00160264	0.0864555	FBgn0033826	59.0552	-2.23897	3.53966	-0.632538	0.527036	0.999939	FBgn0033826	CG4734	SO0001217:protein_coding_gene	-	CG4734	0
FBgn0051148	38.623	-7.41804	2.35338	-3.15208	0.00162112	0.0870897	FBgn0051148	38.623	1.73837	2.3896	0.727475	0.466935	0.999939	FBgn0051148	CG31148	SO0001217:protein_coding_gene	Glucocerebrosidase 1a	Gba1a	0
FBgn0039071	222.444	-7.10874	2.25832	-3.1478	0.00164505	0.08801	FBgn0039071	222.444	2.86101	2.34281	1.22119	0.222015	0.999939	FBgn0039071	CG4434	SO0001217:protein_coding_gene	big bubble 8	bb8	0
FBgn0265578	24.1948	-9.67411	3.07452	-3.14655	0.0016521	0.0880237	FBgn0265578	24.1948	-1.4326	2.92179	-0.490315	0.623911	0.999939	FBgn0265578	CG44405	SO0001217:protein_coding_gene	-	CG44405	0
FBgn0038934	256.39	-4.62896	1.47287	-3.1428	0.00167337	0.0884293	FBgn0038934	256.39	-0.378168	1.47856	-0.255768	0.79813	0.999939	FBgn0038934	CG5732	SO0001217:protein_coding_gene	GLD2 poly(A) polymerase	Gld2	0
FBgn0039666	87.3075	-4.85568	1.54477	-3.14331	0.00167047	0.0884293	FBgn0039666	87.3075	-1.33277	1.5525	-0.858464	0.390636	0.999939	FBgn0039666	CG11501	SO0001217:protein_coding_gene	Diedel	Diedel	0
FBgn0039972	56.3777	-2.71016	0.863476	-3.13867	0.00169719	0.0893234	FBgn0039972	56.3777	-0.544038	0.848713	-0.641015	0.521513	0.999939	FBgn0039972	CG17018	SO0001217:protein_coding_gene	Meiosis regulator and mRNA stability factor 1	Marf1	0
FBgn0038658	310.625	-4.42952	1.4128	-3.13527	0.00171695	0.0896289	FBgn0038658	310.625	-0.117375	1.42449	-0.082398	0.93433	0.999939	FBgn0038658	CG14292	SO0001217:protein_coding_gene	-	CG14292	0
FBgn0038607	120.659	-5.98934	1.91174	-3.13293	0.00173069	0.0896289	FBgn0038607	120.659	-1.43281	1.94953	-0.734951	0.462369	0.999939	FBgn0038607	CG7669	SO0001217:protein_coding_gene	hemingway	hmw	0
FBgn0067861	125.967	-8.58964	2.74041	-3.13444	0.00172185	0.0896289	FBgn0067861	125.967	-0.478132	2.84686	-0.167951	0.866622	0.999939	FBgn0067861	CG9580	SO0001217:protein_coding_gene	Sperm-specific dynein intermediate chain 1	Sdic1	0
FBgn0051798	61.6393	-10.6948	3.41297	-3.13359	0.00172684	0.0896289	FBgn0051798	61.6393	2.89484	3.39051	0.853806	0.393213	0.999939	FBgn0051798	CG31798	SO0001217:protein_coding_gene	-	CG31798	0
FBgn0030121	700.294	-0.470703	0.15066	-3.12428	0.00178243	0.091214	FBgn0030121	700.294	-0.338019	0.151265	-2.23461	0.0254431	0.999939	FBgn0030121	CG17446	SO0001217:protein_coding_gene	CXXC finger protein 1	Cfp1	0
FBgn0034052	18.8834	-7.31204	2.33934	-3.12568	0.00177393	0.091214	FBgn0034052	18.8834	-1.65298	2.36842	-0.697928	0.485222	0.999939	FBgn0034052	CG8299	SO0001217:protein_coding_gene	-	CG8299	0
FBgn0259966	32.7449	-10.6256	3.40038	-3.12482	0.00177915	0.091214	FBgn0259966	32.7449	-3.25396	3.47551	-0.936254	0.349142	0.999939	FBgn0259966	CG42476	SO0001217:protein_coding_gene	Seminal fluid protein 51E	Sfp51E	0
FBgn0031606	465.614	-0.557929	0.178797	-3.12046	0.00180567	0.091691	FBgn0031606	465.614	-0.37505	0.180052	-2.083	0.0372508	0.999939	FBgn0031606	CG15439	SO0001217:protein_coding_gene	-	CG15439	0
FBgn0041195	63.9237	-5.82517	1.86679	-3.12042	0.00180592	0.091691	FBgn0041195	63.9237	0.51396	1.88648	0.272444	0.785281	0.999939	FBgn0041195	CG6504	SO0001217:protein_coding_gene	Polycystic kidney disease 2	Pkd2	0
FBgn0053965	41.881	-5.17048	1.66018	-3.1144	0.00184319	0.0932178	FBgn0053965	41.881	0.0293948	1.15791	0.025386	0.979747	0.999939	FBgn0053965	CG33965	SO0001217:protein_coding_gene	-	CG33965	0
FBgn0261998	37.1203	-4.87618	1.56789	-3.11003	0.00187068	0.0942403	FBgn0261998	37.1203	0.763429	1.58996	0.480157	0.631115	0.999939	FBgn0261998	CG42816	SO0001217:protein_coding_gene	-	CG42816	0
FBgn0262002	168.762	-22.5984	7.27169	-3.10773	0.00188533	0.0946097	FBgn0262002	168.762	30	7.36641	4.07254	4.65033e-05	0.0115176	FBgn0262002	CG42820	SO0001217:protein_coding_gene	-	CG42820	1
FBgn0052225	3034.33	0.516737	0.166429	3.10486	0.0019037	0.0949596	FBgn0052225	3034.33	0.450722	0.166239	2.71129	0.00670222	0.578612	FBgn0052225	CG32225	SO0001217:protein_coding_gene	-	CG32225	0
FBgn0263026	27.3533	-4.77255	1.53737	-3.10435	0.00190697	0.0949596	FBgn0263026	27.3533	-0.979125	1.54725	-0.632817	0.526853	0.999939	FBgn0263026	CG43321	SO0001217:protein_coding_gene	-	CG43321	0
FBgn0036028	838.706	0.437532	0.141147	3.09983	0.00193629	0.0960505	FBgn0036028	838.706	0.330804	0.140634	2.35223	0.018661	0.968835	FBgn0036028	CG16717	SO0001217:protein_coding_gene	-	CG16717	0
FBgn0031564	61.6881	1.05199	0.339749	3.09637	0.00195909	0.0964423	FBgn0031564	61.6881	0.687872	0.348295	1.97497	0.0482718	0.999939	FBgn0031564	CG2816	SO0001217:protein_coding_gene	-	CG2816	0
FBgn0003187	104.185	-4.52354	1.46068	-3.09687	0.00195575	0.0964423	FBgn0003187	104.185	-0.367256	1.47248	-0.249414	0.803041	0.999939	FBgn0003187	CG6433	SO0001217:protein_coding_gene	quail	qua	0
FBgn0033868	1564.53	10.4538	3.381	3.09191	0.00198872	0.0970391	FBgn0033868	1564.53	23.5188	3.4134	6.89012	5.57453e-12	1.78509e-08	FBgn0033868	CG13340	SO0001217:protein_coding_gene	Sperm-Leucylaminopeptidase 7	S-Lap7	1
FBgn0017456	85.3563	-4.53745	1.46787	-3.09117	0.0019937	0.0970391	FBgn0017456	85.3563	0.0474935	1.47905	0.0321108	0.974384	0.999939	FBgn0017456	CG12799	SO0001217:protein_coding_gene	Ubiquitin conjugating enzyme 84D	Ubc84D	0
FBgn0004414	735.642	-8.73078	2.82261	-3.09315	0.00198042	0.0970391	FBgn0004414	735.642	2.07831	2.91849	0.712121	0.47639	0.999939	FBgn0004414	CG14560	SO0001217:protein_coding_gene	male-specific opa containing gene	msopa	0
FBgn0037307	18.8584	-7.0528	2.28333	-3.08882	0.00200954	0.0974438	FBgn0037307	18.8584	-2.37466	2.35993	-1.00624	0.3143	0.999939	FBgn0037307	CG14666	SO0001217:protein_coding_gene	Tim17a2	Tim17a2	0
FBgn0028857	76.329	-5.45858	1.77006	-3.08385	0.00204344	0.0979559	FBgn0028857	76.329	2.04413	1.78556	1.14481	0.252288	0.999939	FBgn0028857	CG12448	SO0001217:protein_coding_gene	-	CG12448	0
FBgn0031746	818.945	-5.50624	1.78454	-3.08552	0.00203195	0.0979559	FBgn0031746	818.945	-1.89071	1.83755	-1.02893	0.303512	0.999939	FBgn0031746	CG9029	SO0001217:protein_coding_gene	-	CG9029	0
FBgn0030050	34.9064	-5.84988	1.89756	-3.08284	0.00205036	0.0979559	FBgn0030050	34.9064	-0.975922	1.93308	-0.504854	0.613662	0.999939	FBgn0030050	CG12111	SO0001217:protein_coding_gene	-	CG12111	0
FBgn0085454	66.511	-7.66029	2.4833	-3.08472	0.00203741	0.0979559	FBgn0085454	66.511	0.334258	2.47163	0.135238	0.892424	0.999939	FBgn0085454	CG34425	SO0001217:protein_coding_gene	-	CG34425	0
FBgn0037565	322.998	-1.14282	0.370879	-3.08138	0.00206041	0.0980742	FBgn0037565	322.998	-0.956604	0.371391	-2.57573	0.0100028	0.709074	FBgn0037565	CG9626	SO0001217:protein_coding_gene	-	CG9626	0
FBgn0085489	20.8668	-4.82395	1.56768	-3.07712	0.00209013	0.098867	FBgn0085489	20.8668	-0.45785	1.54366	-0.296601	0.766771	0.999939	FBgn0085489	CG34460	SO0001217:protein_coding_gene	-	CG34460	0
FBgn0285943	133.518	-7.29784	2.37189	-3.0768	0.00209234	0.098867	FBgn0285943	133.518	1.50951	2.44321	0.617839	0.536682	0.999939	FBgn0285943	CG7813	SO0001217:protein_coding_gene	knotted onions	knon	0
FBgn0264328	7.9349	-4.82693	1.56987	-3.07473	0.0021069	0.0990911	FBgn0264328	7.9349	-0.286608	1.5485	-0.185088	0.85316	0.999939	FBgn0264328	CR43787	SO0002182:antisense_lncRNA_gene	antisense RNA:CR43787	asRNA:CR43787	0
FBgn0261624	22.1781	-6.07686	1.97689	-3.07396	0.00211239	0.0990911	FBgn0261624	22.1781	-0.781782	1.94595	-0.401748	0.68787	0.999939	FBgn0261624	CG42707	SO0001217:protein_coding_gene	Inhibitor-3	I-3	0
FBgn0040350	38.0708	-5.16922	1.68379	-3.06998	0.00214072	0.09934	FBgn0040350	38.0708	1.80279	1.65215	1.09118	0.275195	0.999939	FBgn0040350	CG3690	SO0001217:protein_coding_gene	-	CG3690	0
FBgn0002863	786.354	-8.44808	2.75142	-3.07045	0.00213739	0.09934	FBgn0002863	786.354	1.5339	2.9121	0.526735	0.598378	0.999939	FBgn0002863	CG17924	SO0001217:protein_coding_gene	Accessory gland protein 95EF	Acp95EF	0
FBgn0259962	15.6763	-9.53852	3.10694	-3.07007	0.00214009	0.09934	FBgn0259962	15.6763	0.0181511	3.03511	0.00598037	0.995228	0.999939	FBgn0259962	CG42472	SO0001217:protein_coding_gene	Seminal fluid protein 33A1	Sfp33A1	0
FBgn0052591	148.482	-3.98973	1.30083	-3.06706	0.00216173	0.0999568	FBgn0052591	148.482	-0.198907	1.30308	-0.152644	0.878679	0.999939	FBgn0052591	CG32591	SO0001217:protein_coding_gene	-	CG32591	0
FBgn0025387	74.5346	-6.48971	2.12121	-3.05944	0.0022175	0.101874	FBgn0025387	74.5346	-1.10438	2.13473	-0.517339	0.604919	0.999939	FBgn0025387	CG12184	SO0001217:protein_coding_gene	Alstrom syndrome 1b	Alms1b	0
FBgn0028847	99.3106	-22.2531	7.27404	-3.05925	0.00221892	0.101874	FBgn0028847	99.3106	29.9317	7.36871	4.06201	4.86529e-05	0.0118556	FBgn0028847	CG9014	SO0001217:protein_coding_gene	-	CG9014	1
FBgn0052181	162.103	8.89203	2.90764	3.05817	0.00222696	0.101881	FBgn0052181	162.103	18.7643	3.11588	6.02217	1.72098e-09	1.44447e-06	FBgn0052181	CG32181	SO0001217:protein_coding_gene	-	CG32181	1
FBgn0032520	155.899	-8.76397	2.86737	-3.05644	0.00223979	0.102108	FBgn0032520	155.899	4.28919	2.82729	1.51707	0.129249	0.999939	FBgn0032520	CG10859	SO0001217:protein_coding_gene	-	CG10859	0
FBgn0035661	97.2234	-10.2946	3.38034	-3.04545	0.00232335	0.105545	FBgn0035661	97.2234	-4.90331	3.44382	-1.4238	0.154504	0.999939	FBgn0035661	CG10477	SO0001217:protein_coding_gene	-	CG10477	0
FBgn0050485	55.8647	-8.48422	2.78747	-3.04369	0.00233692	0.105791	FBgn0050485	55.8647	-2.08325	2.976	-0.700017	0.483917	0.999939	FBgn0050485	CG30485	SO0001217:protein_coding_gene	-	CG30485	0
FBgn0038127	68.9701	-7.17459	2.35999	-3.0401	0.00236503	0.10669	FBgn0038127	68.9701	0.787346	2.26901	0.346999	0.728592	0.999939	FBgn0038127	CG8476	SO0001217:protein_coding_gene	-	CG8476	0
FBgn0034098	22.4313	-2.89075	0.953683	-3.03114	0.00243632	0.107492	FBgn0034098	22.4313	-0.350288	0.95362	-0.367325	0.713377	0.999939	FBgn0034098	CG15707	SO0001217:protein_coding_gene	krimper	krimp	0
FBgn0053191	113.382	-3.92216	1.29464	-3.02954	0.00244923	0.107492	FBgn0053191	113.382	-0.01288	1.30414	-0.00987624	0.99212	0.999939	FBgn0053191	CG33191	SO0001217:protein_coding_gene	-	CG33191	0
FBgn0037514	58.5156	-7.11949	2.34937	-3.03038	0.00244248	0.107492	FBgn0037514	58.5156	-2.8997	2.65789	-1.09098	0.275281	0.999939	FBgn0037514	CG10919	SO0001217:protein_coding_gene	-	CG10919	0
FBgn0039887	25.0539	-7.59105	2.50467	-3.03075	0.00243944	0.107492	FBgn0039887	25.0539	4.0238	2.65518	1.51545	0.129658	0.999939	FBgn0039887	CG2053	SO0001217:protein_coding_gene	Poseidon	Pos	0
FBgn0040963	108.63	-7.98665	2.63553	-3.03038	0.00244245	0.107492	FBgn0040963	108.63	-0.356372	2.67154	-0.133396	0.893881	0.999939	FBgn0040963	CG18662	SO0001217:protein_coding_gene	-	CG18662	0
FBgn0033969	144.761	-9.32344	3.07233	-3.03464	0.00240821	0.107492	FBgn0033969	144.761	1.16016	3.07554	0.377221	0.70601	0.999939	FBgn0033969	CG10202	SO0001217:protein_coding_gene	Phosphoglucomutase 2b	Pgm2b	0
FBgn0054051	105.165	-9.76479	3.21971	-3.03282	0.00242283	0.107492	FBgn0054051	105.165	-3.16611	3.40395	-0.930128	0.352305	0.999939	FBgn0054051	CG34051	SO0001217:protein_coding_gene	-	CG34051	0
FBgn0003358	90.1416	-10.8252	3.56837	-3.03366	0.00241607	0.107492	FBgn0003358	90.1416	-6.11965	3.57648	-1.71108	0.0870657	0.999939	FBgn0003358	CG31039	SO0001217:protein_coding_gene	Jonah 99Ci	Jon99Ci	0
FBgn0051636	432.651	1.08828	0.359354	3.02844	0.00245818	0.10752	FBgn0051636	432.651	0.846675	0.360592	2.34801	0.0188738	0.976526	FBgn0051636	CG31636	SO0001217:protein_coding_gene	-	CG31636	0
FBgn0042112	279.128	0.525016	0.173549	3.02518	0.00248485	0.108321	FBgn0042112	279.128	-0.0345045	0.174119	-0.198166	0.842915	0.999939	FBgn0042112	CG18767	SO0001217:protein_coding_gene	mitochondrial ribosomal protein L36	mRpL36	0
FBgn0035857	61.4907	-6.46347	2.14201	-3.01747	0.00254891	0.11037	FBgn0035857	61.4907	-1.39615	2.31073	-0.604202	0.545709	0.999939	FBgn0035857	CG8006	SO0001217:protein_coding_gene	-	CG8006	0
FBgn0029084	30.3261	-7.52747	2.49388	-3.01838	0.0025413	0.11037	FBgn0029084	30.3261	0.572004	2.41079	0.237268	0.812449	0.999939	FBgn0029084	CG6727	SO0001217:protein_coding_gene	gomdanji	gom	0
FBgn0042185	1641.18	-0.400262	0.132763	-3.01485	0.00257107	0.110959	FBgn0042185	1641.18	-0.492198	0.132803	-3.70624	0.000210362	0.0423754	FBgn0042185	CG18769	SO0001217:protein_coding_gene	Mitochondrial calcium uniporter	MCU	1
FBgn0030697	180.396	-6.97689	2.32216	-3.00448	0.00266034	0.114233	FBgn0030697	180.396	-0.845169	2.55568	-0.330702	0.740869	0.999939	FBgn0030697	CG8565	SO0001217:protein_coding_gene	-	CG8565	0
FBgn0030859	99.614	-10.5281	3.5047	-3.004	0.00266459	0.114233	FBgn0030859	99.614	-1.80275	3.73441	-0.48274	0.629281	0.999939	FBgn0030859	CG12990	SO0001217:protein_coding_gene	-	CG12990	0
FBgn0050360	257.283	-3.86996	1.28903	-3.00222	0.00268018	0.114523	FBgn0050360	257.283	-0.209454	1.29308	-0.161981	0.871321	0.999939	FBgn0050360	CG30360	SO0001217:protein_coding_gene	Maltase A6	Mal-A6	0
FBgn0051030	6599.21	0.373776	0.124607	2.99965	0.00270287	0.115112	FBgn0051030	6599.21	0.36696	0.124579	2.94559	0.00322337	0.335853	FBgn0051030	CG31030	SO0001217:protein_coding_gene	VhaAC45-related protein	VhaAC45RP	0
FBgn0027490	281.266	-0.581728	0.194066	-2.99759	0.00272127	0.115516	FBgn0027490	281.266	-0.183648	0.192723	-0.952911	0.340635	0.999939	FBgn0027490	CG13400	SO0001217:protein_coding_gene	D12	D12	0
FBgn0013811	67.8219	-3.83041	1.27833	-2.99641	0.00273174	0.115581	FBgn0013811	67.8219	-0.674706	1.27584	-0.528832	0.596922	0.999939	FBgn0013811	CG15804	SO0001217:protein_coding_gene	Dynein heavy chain at 62B	Dhc62B	0
FBgn0034175	71.5954	-4.01539	1.34186	-2.99241	0.0027678	0.116347	FBgn0034175	71.5954	-1.09471	1.35062	-0.810525	0.417639	0.999939	FBgn0034175	CG9001	SO0001217:protein_coding_gene	ste24b prenyl protease type I	ste24b	0
FBgn0051004	131.924	-4.57034	1.5272	-2.99262	0.00276597	0.116347	FBgn0051004	131.924	-0.260986	1.53629	-0.169881	0.865104	0.999939	FBgn0051004	CG31004	SO0001217:protein_coding_gene	mesh	mesh	0
FBgn0032639	11.7118	-4.20799	1.40946	-2.98553	0.00283083	0.118402	FBgn0032639	11.7118	-0.0149812	1.42841	-0.0104881	0.991632	0.999939	FBgn0032639	CG18563	SO0001217:protein_coding_gene	-	CG18563	0
FBgn0004379	52.4969	-4.42615	1.48324	-2.9841	0.00284414	0.118402	FBgn0004379	52.4969	-1.1202	1.49433	-0.749629	0.453478	0.999939	FBgn0004379	CG10923	SO0001217:protein_coding_gene	Kinesin-like protein at 67A	Klp67A	0
FBgn0051025	745.245	-6.33777	2.12348	-2.98461	0.0028394	0.118402	FBgn0051025	745.245	2.25732	2.1245	1.06252	0.288002	0.999939	FBgn0051025	CG31025	SO0001217:protein_coding_gene	Protein phosphatase 1c interacting protein 1	Ppi1	0
FBgn0000014	20.2577	-8.85732	2.97303	-2.97923	0.00288975	0.11963	FBgn0000014	20.2577	-4.98677	3.02999	-1.64581	0.0998038	0.999939	FBgn0000014	CG10325	SO0001217:protein_coding_gene	abdominal A	abd-A	0
FBgn0034824	164.858	-21.6692	7.27405	-2.97898	0.00289211	0.11963	FBgn0034824	164.858	30	7.29006	4.11519	3.86853e-05	0.0100769	FBgn0034824	CG3219	SO0001217:protein_coding_gene	Kinesin-like protein at 59C	Klp59C	1
FBgn0263602	418.298	-0.47199	0.158493	-2.97798	0.00290155	0.119638	FBgn0263602	418.298	-0.263967	0.157809	-1.67269	0.0943877	0.999939	FBgn0263602	CG5241	SO0001217:protein_coding_gene	Taspase 1	Tasp1	0
FBgn0039518	151.588	-7.68626	2.58208	-2.97678	0.00291298	0.119728	FBgn0039518	151.588	2.80194	2.69317	1.04039	0.298161	0.999939	FBgn0039518	CG13978	SO0001217:protein_coding_gene	-	CG13978	0
FBgn0033817	1316.43	0.734139	0.246706	2.97577	0.00292254	0.119741	FBgn0033817	1316.43	0.560103	0.246762	2.26981	0.0232189	0.999939	FBgn0033817	CG4688	SO0001217:protein_coding_gene	Glutathione S transferase E14	GstE14	0
FBgn0015584	537.01	-7.55439	2.54323	-2.97039	0.00297417	0.121472	FBgn0015584	537.01	0.827154	2.60984	0.316936	0.751292	0.999939	FBgn0015584	CG8622	SO0001217:protein_coding_gene	Accessory gland protein 53Ea	Acp53Ea	0
FBgn0032669	94.6075	-3.67069	1.23735	-2.96658	0.00301136	0.12222	FBgn0032669	94.6075	0.0519627	1.24869	0.0416138	0.966807	0.999939	FBgn0032669	CG15155	SO0001217:protein_coding_gene	-	CG15155	0
FBgn0032638	98.4873	-6.35721	2.14272	-2.96689	0.00300832	0.12222	FBgn0032638	98.4873	1.04982	2.15694	0.486717	0.626459	0.999939	FBgn0032638	CG6639	SO0001217:protein_coding_gene	Serine protease homolog 93	SPH93	0
FBgn0040232	50.7521	-6.12134	2.06594	-2.96298	0.00304673	0.123269	FBgn0040232	50.7521	-1.19765	2.14171	-0.559203	0.576023	0.999939	FBgn0040232	CG6392	SO0001217:protein_coding_gene	CENP-meta	cmet	0
FBgn0051161	171.163	-3.61322	1.22164	-2.95767	0.00309973	0.125022	FBgn0051161	171.163	-0.187029	1.22309	-0.152916	0.878465	0.999939	FBgn0051161	CG31161	SO0001217:protein_coding_gene	-	CG31161	0
FBgn0032122	198.071	-6.55632	2.21928	-2.95426	0.00313422	0.126021	FBgn0032122	198.071	1.56226	2.31068	0.676103	0.498975	0.999939	FBgn0032122	CG31883	SO0001217:protein_coding_gene	-	CG31883	0
FBgn0050418	761.797	0.366867	0.124309	2.95124	0.00316497	0.126083	FBgn0050418	761.797	0.359792	0.124299	2.89457	0.00379674	0.379875	FBgn0050418	CG30418	SO0001217:protein_coding_gene	nord	nord	0
FBgn0005654	180.848	-3.36741	1.14073	-2.95198	0.0031574	0.126083	FBgn0005654	180.848	-0.364759	1.14347	-0.318992	0.749733	0.999939	FBgn0005654	CG4088	SO0001217:protein_coding_gene	Origin recognition complex subunit 3	Orc3	0
FBgn0260870	2.62758	-9.6955	3.28517	-2.95129	0.00316446	0.126083	FBgn0260870	2.62758	-4.51462	3.30249	-1.36703	0.171615	0.999939	FBgn0260870	CG42580	SO0001217:protein_coding_gene	-	CG42580	0
FBgn0036723	134.424	-6.94918	2.35702	-2.9483	0.00319529	0.1269	FBgn0036723	134.424	3.86844	2.36943	1.63265	0.102544	0.999939	FBgn0036723	CG12229	SO0001217:protein_coding_gene	-	CG12229	0
FBgn0038638	352.054	-0.850491	0.288573	-2.94723	0.00320634	0.12695	FBgn0038638	352.054	-0.667349	0.293159	-2.27641	0.0228216	0.999939	FBgn0038638	CG7702	SO0001217:protein_coding_gene	-	CG7702	0
FBgn0036419	164.021	-6.52995	2.217	-2.9454	0.00322535	0.127313	FBgn0036419	164.021	-2.42698	2.26657	-1.07077	0.284273	0.999939	FBgn0036419	CG13482	SO0001217:protein_coding_gene	-	CG13482	0
FBgn0050098	78.7218	-4.40923	1.49869	-2.94206	0.00326033	0.127592	FBgn0050098	78.7218	-1.25271	1.49229	-0.839456	0.401213	0.999939	FBgn0050098	CG30098	SO0001217:protein_coding_gene	-	CG30098	0
FBgn0039452	72.5603	-6.85108	2.32879	-2.94191	0.00326199	0.127592	FBgn0039452	72.5603	-0.945927	2.60882	-0.362588	0.716913	0.999939	FBgn0039452	CG14245	SO0001217:protein_coding_gene	-	CG14245	0
FBgn0034715	11.4233	-7.82461	2.65957	-2.94206	0.00326036	0.127592	FBgn0034715	11.4233	2.93462	2.48208	1.18232	0.237077	0.999939	FBgn0034715	CG3382	SO0001217:protein_coding_gene	Organic anion transporting polypeptide 58Db	Oatp58Db	0
FBgn0037533	7987.54	0.237339	0.0807835	2.93797	0.00330372	0.127817	FBgn0037533	7987.54	0.206484	0.0807773	2.55621	0.0105819	0.726456	FBgn0037533	CG2791	SO0001217:protein_coding_gene	CD98 heavy chain	CD98hc	0
FBgn0033258	185.079	-3.10379	1.05595	-2.93933	0.00328927	0.127817	FBgn0033258	185.079	-0.67092	1.05709	-0.634685	0.525634	0.999939	FBgn0033258	CG8712	SO0001217:protein_coding_gene	univalents only	uno	0
FBgn0051244	63.8671	-9.32871	3.17558	-2.93764	0.00330723	0.127817	FBgn0051244	63.8671	0.220465	3.03024	0.0727551	0.942001	0.999939	FBgn0051244	CG31244	SO0001217:protein_coding_gene	-	CG31244	0
FBgn0052119	158.429	-9.99042	3.40021	-2.93818	0.00330148	0.127817	FBgn0052119	158.429	0.0233781	3.45036	0.00677557	0.994594	0.999939	FBgn0052119	CG32119	SO0001217:protein_coding_gene	-	CG32119	0
FBgn0035090	9533.02	0.693641	0.236404	2.93413	0.00334486	0.128827	FBgn0035090	9533.02	0.249676	0.236471	1.05584	0.29104	0.999939	FBgn0035090	CG2736	SO0001217:protein_coding_gene	-	CG2736	0
FBgn0083946	60.0681	-4.44959	1.52021	-2.92696	0.00342292	0.128827	FBgn0083946	60.0681	0.601583	1.53732	0.391319	0.695562	0.999939	FBgn0083946	CG34110	SO0001217:protein_coding_gene	lost boys	lobo	0
FBgn0267462	9.65045	-4.88996	1.66916	-2.92959	0.00339411	0.128827	FBgn0267462	9.65045	0.403117	1.71439	0.235137	0.814103	0.999939	FBgn0267462	CR45812	SO0002182:antisense_lncRNA_gene	antisense RNA:CR45812	asRNA:CR45812	0
FBgn0051659	53.731	-5.601	1.91167	-2.92989	0.00339082	0.128827	FBgn0051659	53.731	-0.192323	2.09472	-0.0918132	0.926846	0.999939	FBgn0051659	CG31659	SO0001217:protein_coding_gene	-	CG31659	0
FBgn0032315	11.3178	-6.91394	2.36049	-2.92903	0.00340021	0.128827	FBgn0032315	11.3178	-1.28712	2.10413	-0.611709	0.54073	0.999939	FBgn0032315	CG14069	SO0001217:protein_coding_gene	-	CG14069	0
FBgn0261395	10.1211	-7.08465	2.41745	-2.93063	0.0033828	0.128827	FBgn0261395	10.1211	-4.2455	2.41488	-1.75806	0.0787372	0.999939	FBgn0261395	CG1736	SO0001217:protein_coding_gene	Proteasome alpha3 subunit, Testis-specific	Prosalpha3T	0
FBgn0029877	42.1725	-7.50416	2.55837	-2.93318	0.00335509	0.128827	FBgn0029877	42.1725	-1.80523	2.57341	-0.701493	0.482995	0.999939	FBgn0029877	CG17717	SO0001217:protein_coding_gene	-	CG17717	0
FBgn0039796	98.6574	-8.71324	2.97637	-2.92747	0.00341735	0.128827	FBgn0039796	98.6574	1.03955	2.8244	0.36806	0.712829	0.999939	FBgn0039796	CG12069	SO0001217:protein_coding_gene	-	CG12069	0
FBgn0034850	65.0781	-9.7147	3.31819	-2.92772	0.00341462	0.128827	FBgn0034850	65.0781	2.37558	3.47128	0.684353	0.493752	0.999939	FBgn0034850	CG9875	SO0001217:protein_coding_gene	-	CG9875	0
FBgn0031191	546.345	-0.972086	0.332332	-2.92505	0.00344404	0.129247	FBgn0031191	546.345	-0.263457	0.332521	-0.792301	0.428185	0.999939	FBgn0031191	CG14617	SO0001217:protein_coding_gene	Centriolar coiled coil protein 110kDa	Cp110	0
FBgn0051806	49.5979	-4.88713	1.67177	-2.92333	0.00346313	0.129587	FBgn0051806	49.5979	0.0431132	1.66731	0.0258579	0.979371	0.999939	FBgn0051806	CG31806	SO0001217:protein_coding_gene	-	CG31806	0
FBgn0031775	511.87	0.827337	0.283337	2.91997	0.00350061	0.130612	FBgn0031775	511.87	0.456487	0.286521	1.59321	0.111114	0.999939	FBgn0031775	CG9150	SO0001217:protein_coding_gene	-	CG9150	0
FBgn0004132	710.477	0.557258	0.191356	2.91214	0.00358956	0.132679	FBgn0004132	710.477	0.608747	0.190396	3.19726	0.00138739	0.180696	FBgn0004132	CG30498	SO0001217:protein_coding_gene	boca	boca	0
FBgn0036843	1850.3	0.423432	0.145479	2.91061	0.00360724	0.132679	FBgn0036843	1850.3	0.357741	0.144816	2.47032	0.0134991	0.849862	FBgn0036843	CG6812	SO0001217:protein_coding_gene	Sideroflexin 2	Sfxn2	0
FBgn0032023	1970.02	0.369312	0.126821	2.91208	0.00359036	0.132679	FBgn0032023	1970.02	0.25053	0.125972	1.98877	0.0467265	0.999939	FBgn0032023	CG14274	SO0001217:protein_coding_gene	without maturity	witty	0
FBgn0086712	885.632	0.301606	0.103604	2.91113	0.0036012	0.132679	FBgn0086712	885.632	0.145201	0.103488	1.40307	0.160597	0.999939	FBgn0086712	CG9006	SO0001217:protein_coding_gene	Enigma	Egm	0
FBgn0039335	405.04	-0.425761	0.146152	-2.91313	0.00357828	0.132679	FBgn0039335	405.04	-0.171188	0.144555	-1.18425	0.236316	0.999939	FBgn0039335	CG5127	SO0001217:protein_coding_gene	Vacuolar protein sorting 33B	Vps33B	0
FBgn0037260	19.4869	-7.3214	2.51717	-2.90858	0.00363073	0.132788	FBgn0037260	19.4869	1.83746	2.71475	0.676845	0.498504	0.999939	FBgn0037260	CG12586	SO0001217:protein_coding_gene	Mucin related 82C	Mur82C	0
FBgn0261060	28.954	-10.8223	3.72021	-2.90907	0.00362509	0.132788	FBgn0261060	28.954	-2.63699	3.71201	-0.710393	0.47746	0.999939	FBgn0261060	CG42608	SO0001217:protein_coding_gene	Seminal fluid protein 93F	Sfp93F	0
FBgn0010246	233.687	-3.50721	1.20727	-2.90508	0.0036716	0.133905	FBgn0010246	233.687	-0.277175	1.20875	-0.229308	0.81863	0.999939	FBgn0010246	CG9155	SO0001217:protein_coding_gene	Myosin 61F	Myo61F	0
FBgn0033867	50.9122	-2.7326	0.941767	-2.90157	0.00371299	0.133905	FBgn0033867	50.9122	-0.834019	0.851661	-0.979285	0.327439	0.999939	FBgn0033867	CG13338	SO0001217:protein_coding_gene	Cuticular protein 50Ca	Cpr50Ca	0
FBgn0040092	233.648	-3.31552	1.14244	-2.90215	0.00370611	0.133905	FBgn0040092	233.648	-0.610931	1.1418	-0.535061	0.592608	0.999939	FBgn0040092	CG1652	SO0001217:protein_coding_gene	lectin-46Cb	lectin-46Cb	0
FBgn0030780	110.547	-4.60921	1.58737	-2.90369	0.00368798	0.133905	FBgn0030780	110.547	-0.187481	1.61147	-0.116342	0.907382	0.999939	FBgn0030780	CG13008	SO0001217:protein_coding_gene	-	CG13008	0
FBgn0038109	45.3307	-8.57193	2.95381	-2.90199	0.00370798	0.133905	FBgn0038109	45.3307	-3.964	3.15509	-1.25638	0.208978	0.999939	FBgn0038109	CG11656	SO0001217:protein_coding_gene	-	CG11656	0
FBgn0038718	42.3796	-8.85562	3.05466	-2.89905	0.00374289	0.134609	FBgn0038718	42.3796	-3.2302	3.3945	-0.951596	0.341302	0.999939	FBgn0038718	CG17752	SO0001217:protein_coding_gene	-	CG17752	0
FBgn0030721	42.3873	-5.45943	1.8841	-2.89763	0.00375994	0.134848	FBgn0030721	42.3873	-0.782525	1.90054	-0.411739	0.680531	0.999939	FBgn0030721	CG12698	SO0001217:protein_coding_gene	-	CG12698	0
FBgn0261446	525.007	0.826886	0.285772	2.89352	0.00380953	0.135651	FBgn0261446	525.007	0.662711	0.286329	2.31451	0.0206396	0.999939	FBgn0261446	CG13377	SO0001217:protein_coding_gene	-	CG13377	0
FBgn0012034	28766.5	0.511021	0.177045	2.88638	0.00389698	0.135651	FBgn0012034	28766.5	0.383753	0.177035	2.16767	0.0301842	0.999939	FBgn0012034	CG9390	SO0001217:protein_coding_gene	Acetyl Coenzyme A synthase	AcCoAS	0
FBgn0031231	983.881	0.328989	0.113962	2.88682	0.00389153	0.135651	FBgn0031231	983.881	0.198821	0.112922	1.76069	0.0782914	0.999939	FBgn0031231	CG11488	SO0001217:protein_coding_gene	mitochondrial ribosomal protein L10	mRpL10	0
FBgn0026402	617.763	-0.519727	0.180065	-2.88633	0.00389759	0.135651	FBgn0026402	617.763	-0.177888	0.18061	-0.984928	0.32466	0.999939	FBgn0026402	CG8980	SO0001217:protein_coding_gene	Nuclear inhibitor of Protein phosphatase 1	NiPp1	0
FBgn0052783	96.5439	-3.58375	1.23927	-2.89183	0.00383007	0.135651	FBgn0052783	96.5439	0.072743	1.23102	0.0590918	0.952879	0.999939	FBgn0052783	CG32783	SO0001217:protein_coding_gene	Gemin 4c	Gem4c	0
FBgn0031501	76.7191	-4.87022	1.68569	-2.88916	0.0038627	0.135651	FBgn0031501	76.7191	0.0360869	1.73616	0.0207855	0.983417	0.999939	FBgn0031501	CG17261	SO0001217:protein_coding_gene	-	CG17261	0
FBgn0031733	39.774	-6.53895	2.26036	-2.89288	0.00381732	0.135651	FBgn0031733	39.774	-1.99943	2.49071	-0.802754	0.422117	0.999939	FBgn0031733	CG14006	SO0001217:protein_coding_gene	-	CG14006	0
FBgn0069354	235.99	-7.48525	2.59187	-2.88797	0.00387732	0.135651	FBgn0069354	235.99	0.671557	2.52522	0.26594	0.790285	0.999939	FBgn0069354	CG17137	SO0001217:protein_coding_gene	Porin2	Porin2	0
FBgn0053140	28.3272	-8.59066	2.97494	-2.88768	0.00388095	0.135651	FBgn0053140	28.3272	1.0213	3.14503	0.324735	0.745381	0.999939	FBgn0053140	CG33140	SO0001217:protein_coding_gene	-	CG33140	0
FBgn0038450	81.8673	-9.56875	3.30708	-2.89341	0.00381083	0.135651	FBgn0038450	81.8673	-2.76057	3.39422	-0.813315	0.416037	0.999939	FBgn0038450	CG17560	SO0001217:protein_coding_gene	-	CG17560	0
FBgn0040684	22.1024	-11.3713	3.9366	-2.8886	0.00386956	0.135651	FBgn0040684	22.1024	0.464464	3.98889	0.116439	0.907304	0.999939	FBgn0040684	CG12589	SO0001217:protein_coding_gene	-	CG12589	0
FBgn0261536	24.8983	-7.95862	2.75962	-2.88396	0.0039271	0.136311	FBgn0261536	24.8983	-4.38964	2.93269	-1.4968	0.134446	0.999939	FBgn0261536	CG42660	SO0001217:protein_coding_gene	-	CG42660	0
FBgn0039052	58.1663	-5.79421	2.01122	-2.88094	0.00396495	0.136527	FBgn0039052	58.1663	-1.77594	2.13613	-0.831382	0.405758	0.999939	FBgn0039052	CG6733	SO0001217:protein_coding_gene	-	CG6733	0
FBgn0034082	203.7	-6.72469	2.3342	-2.88094	0.00396494	0.136527	FBgn0034082	203.7	1.35968	2.39374	0.568012	0.570027	0.999939	FBgn0034082	CG10734	SO0001217:protein_coding_gene	-	CG10734	0
FBgn0038008	42.1612	-8.45766	2.93509	-2.88156	0.00395709	0.136527	FBgn0038008	42.1612	3.04912	3.02174	1.00906	0.312945	0.999939	FBgn0038008	CG3942	SO0001217:protein_coding_gene	-	CG3942	0
FBgn0265263	478.147	10.7832	3.74438	2.87983	0.0039789	0.136644	FBgn0265263	478.147	22.5452	3.88668	5.80062	6.60691e-09	4.7532e-06	FBgn0265263	CG42688	SO0001217:protein_coding_gene	-	CG42688	1
FBgn0023090	87.2507	-3.55301	1.23558	-2.87559	0.00403273	0.137706	FBgn0023090	87.2507	0.223791	1.24802	0.179316	0.85769	0.999939	FBgn0023090	CG31623	SO0001217:protein_coding_gene	defective transmitter release	dtr	0
FBgn0038921	196.84	-3.92802	1.36574	-2.87612	0.00402601	0.137706	FBgn0038921	196.84	-0.384906	1.37606	-0.279717	0.779695	0.999939	FBgn0038921	CG6332	SO0001217:protein_coding_gene	Testicular haploid expressed gene	Theg	0
FBgn0030296	69.7963	-4.54492	1.5809	-2.87489	0.00404173	0.137706	FBgn0030296	69.7963	-0.236123	1.57978	-0.149466	0.881186	0.999939	FBgn0030296	CG15196	SO0001217:protein_coding_gene	-	CG15196	0
FBgn0267618	31.0124	-4.58618	1.59661	-2.87245	0.00407305	0.138409	FBgn0267618	31.0124	-0.439262	1.92997	-0.2276	0.819957	0.999939	FBgn0267618	CR45956	SO0002127:lncRNA_gene	long non-coding RNA:CR45956	lncRNA:CR45956	0
FBgn0030429	39.3106	-7.04433	2.45515	-2.86921	0.00411497	0.139467	FBgn0030429	39.3106	3.04225	2.69092	1.13056	0.25824	0.999939	FBgn0030429	CG4661	SO0001217:protein_coding_gene	-	CG4661	0
FBgn0015245	10032.1	0.304292	0.106221	2.86471	0.00417389	0.140727	FBgn0015245	10032.1	0.389532	0.10625	3.6662	0.000246185	0.0459181	FBgn0015245	CG12101	SO0001217:protein_coding_gene	Heat shock protein 60A	Hsp60A	1
FBgn0051287	89.0871	-5.21413	1.82009	-2.86476	0.00417329	0.140727	FBgn0051287	89.0871	1.57199	1.83314	0.857537	0.391148	0.999939	FBgn0051287	CG31287	SO0001217:protein_coding_gene	-	CG31287	0
FBgn0036778	214.853	-4.09625	1.43224	-2.86003	0.00423595	0.141842	FBgn0036778	214.853	0.386262	1.43799	0.268613	0.788228	0.999939	FBgn0036778	CG5137	SO0001217:protein_coding_gene	Cytochrome P450 312a1	Cyp312a1	0
FBgn0016675	63.4746	-4.32178	1.5109	-2.86041	0.00423096	0.141842	FBgn0016675	63.4746	1.00284	1.49237	0.671978	0.501598	0.999939	FBgn0016675	CG9976	SO0001217:protein_coding_gene	Galactose-specific C-type lectin	Lectin-galC1	0
FBgn0037065	56.9259	-5.83962	2.04201	-2.85975	0.0042398	0.141842	FBgn0037065	56.9259	-2.4175	2.07315	-1.1661	0.243574	0.999939	FBgn0037065	CG12974	SO0001217:protein_coding_gene	-	CG12974	0
FBgn0264817	473.548	-0.66985	0.234921	-2.85138	0.004353	0.145253	FBgn0264817	473.548	-0.648781	0.239484	-2.70907	0.00674714	0.579181	FBgn0264817	CG44025	SO0001217:protein_coding_gene	pre-lola-G	pre-lola-G	0
FBgn0034662	90.0925	-8.27354	2.90324	-2.84976	0.00437525	0.145621	FBgn0034662	90.0925	-0.889623	2.91396	-0.305296	0.760141	0.999939	FBgn0034662	CG13492	SO0001217:protein_coding_gene	-	CG13492	0
FBgn0004378	16.9464	-4.09155	1.43793	-2.84545	0.00443492	0.147228	FBgn0004378	16.9464	0.806715	1.47752	0.545994	0.58507	0.999939	FBgn0004378	CG9191	SO0001217:protein_coding_gene	Kinesin-like protein at 61F	Klp61F	0
FBgn0263663	69.0019	-2.4961	0.877731	-2.84381	0.00445771	0.147606	FBgn0263663	69.0019	-0.39418	0.884387	-0.445709	0.655807	0.999939	FBgn0263663	CR43654	SO0002127:lncRNA_gene	long non-coding RNA:CR43654	lncRNA:CR43654	0
FBgn0040509	16.1066	-4.82966	1.69974	-2.84142	0.00449136	0.148341	FBgn0040509	16.1066	-0.0880403	1.67186	-0.0526601	0.958003	0.999939	FBgn0040509	CG17174	SO0001217:protein_coding_gene	Adenylyl cyclase X B	ACXB	0
FBgn0038466	90.575	-3.29761	1.16108	-2.84013	0.0045095	0.148408	FBgn0038466	90.575	-1.04278	1.16377	-0.896036	0.370233	0.999939	FBgn0038466	CG8907	SO0001217:protein_coding_gene	-	CG8907	0
FBgn0034296	98.5712	-9.90373	3.48766	-2.83965	0.0045163	0.148408	FBgn0034296	98.5712	-6.81007	3.61357	-1.88458	0.0594861	0.999939	FBgn0034296	CG10912	SO0001217:protein_coding_gene	-	CG10912	0
FBgn0051759	64.5933	-1.23709	0.436395	-2.8348	0.00458538	0.150296	FBgn0051759	64.5933	-0.705977	0.441418	-1.59934	0.109745	0.999939	FBgn0051759	CG31759	SO0001217:protein_coding_gene	-	CG31759	0
FBgn0033285	292.343	9.87009	3.48305	2.83375	0.00460051	0.150411	FBgn0033285	292.343	21.4111	3.57065	5.99642	2.01716e-09	1.60396e-06	FBgn0033285	CG18449	SO0001217:protein_coding_gene	-	CG18449	1
FBgn0038539	75.782	-5.57598	1.97228	-2.82717	0.00469609	0.153149	FBgn0038539	75.782	0.72788	1.98678	0.366361	0.714096	0.999939	FBgn0038539	CG12334	SO0001217:protein_coding_gene	Autophagy-related 8b	Atg8b	0
FBgn0031753	853.685	0.556065	0.196964	2.82318	0.00475498	0.153523	FBgn0031753	853.685	0.58775	0.19735	2.9782	0.00289943	0.306325	FBgn0031753	CG13999	SO0001217:protein_coding_gene	-	CG13999	0
FBgn0042182	380.085	-1.25448	0.444263	-2.82374	0.00474668	0.153523	FBgn0042182	380.085	-0.604313	0.445127	-1.35762	0.174585	0.999939	FBgn0042182	CG18749	SO0001217:protein_coding_gene	-	CG18749	0
FBgn0032593	55.785	-2.18647	0.774426	-2.82334	0.00475258	0.153523	FBgn0032593	55.785	-1.34986	0.774632	-1.74258	0.0814067	0.999939	FBgn0032593	CG5996	SO0001217:protein_coding_gene	Transient receptor potential cation channel gamma	Trpgamma	0
FBgn0031462	91.0921	-7.68663	2.72038	-2.82557	0.00471963	0.153523	FBgn0031462	91.0921	0.520808	2.93714	0.177318	0.859259	0.999939	FBgn0031462	CG2964	SO0001217:protein_coding_gene	-	CG2964	0
FBgn0015550	4.13516	5.13629	1.82163	2.81961	0.00480817	0.153613	FBgn0015550	4.13516	3.15335	1.86375	1.69194	0.090657	0.999939	FBgn0015550	CG7659	SO0001217:protein_coding_gene	target of Poxn	tap	0
FBgn0023129	8676.68	0.489097	0.173386	2.82085	0.00478967	0.153613	FBgn0023129	8676.68	0.0623248	0.17328	0.359676	0.719089	0.999939	FBgn0023129	CG3705	SO0001217:protein_coding_gene	astray	aay	0
FBgn0038426	518.266	0.445633	0.158125	2.81823	0.00482895	0.153613	FBgn0038426	518.266	0.303989	0.159701	1.90349	0.0569772	0.999939	FBgn0038426	CG10406	SO0001217:protein_coding_gene	mitochondrial ribosomal protein S33	mRpS33	0
FBgn0016684	101.223	-3.54748	1.2581	-2.81971	0.00480669	0.153613	FBgn0016684	101.223	-0.897221	1.26748	-0.707876	0.479022	0.999939	FBgn0016684	CG10207	SO0001217:protein_coding_gene	Na[+]-dependent inorganic phosphate cotransporter	NaPi-T	0
FBgn0038032	462.301	-3.73042	1.32351	-2.81859	0.00482352	0.153613	FBgn0038032	462.301	-0.565015	1.32645	-0.425959	0.670138	0.999939	FBgn0038032	CG10096	SO0001217:protein_coding_gene	-	CG10096	0
FBgn0029659	129.934	-6.09277	2.15905	-2.82197	0.00477296	0.153613	FBgn0029659	129.934	1.27071	2.16494	0.586949	0.557238	0.999939	FBgn0029659	CG16782	SO0001217:protein_coding_gene	-	CG16782	0
FBgn0052657	70.2655	-6.27255	2.22686	-2.81677	0.00485096	0.153935	FBgn0052657	70.2655	1.34225	2.22606	0.602971	0.546528	0.999939	FBgn0052657	CR32657	SO0002127:lncRNA_gene	long non-coding RNA:CR32657	lncRNA:CR32657	0
FBgn0036014	105.129	-6.99207	2.48388	-2.81498	0.00487804	0.154416	FBgn0036014	105.129	3.43731	2.55441	1.34564	0.178419	0.999939	FBgn0036014	CG3222	SO0001217:protein_coding_gene	-	CG3222	0
FBgn0039025	1612.59	-0.324644	0.115402	-2.81316	0.00490572	0.154905	FBgn0039025	1612.59	-0.347158	0.114984	-3.01919	0.00253455	0.285761	FBgn0039025	CG7023	SO0001217:protein_coding_gene	Ubiquitin-specific protease 12/46	Usp12-46	0
FBgn0030033	100.297	-4.80437	1.70876	-2.81161	0.0049294	0.154905	FBgn0030033	100.297	0.605537	1.73028	0.349965	0.726365	0.999939	FBgn0030033	CG1387	SO0001217:protein_coding_gene	-	CG1387	0
FBgn0038694	193.688	-8.94856	3.18223	-2.81204	0.00492287	0.154905	FBgn0038694	193.688	2.97687	3.18251	0.935383	0.349591	0.999939	FBgn0038694	CG5217	SO0001217:protein_coding_gene	-	CG5217	0
FBgn0039039	28.0642	-2.31693	0.824432	-2.81034	0.00494897	0.155144	FBgn0039039	28.0642	-1.12659	0.822405	-1.36987	0.170728	0.999939	FBgn0039039	CG4677	SO0001217:protein_coding_gene	lame duck	lmd	0
FBgn0035218	99.0457	-8.89238	3.16509	-2.80952	0.00496149	0.15516	FBgn0035218	99.0457	-0.708047	3.2124	-0.22041	0.825552	0.999939	FBgn0035218	CG9173	SO0001217:protein_coding_gene	-	CG9173	0
FBgn0032055	312.466	-7.55494	2.69023	-2.80829	0.00498056	0.155382	FBgn0032055	312.466	1.24417	2.84004	0.438082	0.661327	0.999939	FBgn0032055	CG13091	SO0001217:protein_coding_gene	Sgroppino	Sgp	0
FBgn0039909	8541.62	0.388268	0.138511	2.80315	0.00506056	0.15712	FBgn0039909	8541.62	0.271169	0.138443	1.95871	0.0501464	0.999939	FBgn0039909	CG1970	SO0001217:protein_coding_gene	NADH dehydrogenase (ubiquinone) 49 kDa subunit	ND-49	0
FBgn0030993	254.242	-3.15967	1.12705	-2.8035	0.00505516	0.15712	FBgn0030993	254.242	-1.57995	1.12605	-1.40309	0.160589	0.999939	FBgn0030993	CG7635	SO0001217:protein_coding_gene	Mec2	Mec2	0
FBgn0263033	57.5846	-8.70671	3.11199	-2.79779	0.0051453	0.159369	FBgn0263033	57.5846	-0.825303	3.17368	-0.260046	0.794828	0.999939	FBgn0263033	CG43328	SO0001217:protein_coding_gene	-	CG43328	0
FBgn0032265	41.2836	-5.97656	2.13716	-2.7965	0.00516592	0.159438	FBgn0032265	41.2836	-1.15501	2.25894	-0.511305	0.609138	0.999939	FBgn0032265	CG18301	SO0001217:protein_coding_gene	-	CG18301	0
FBgn0035799	36.2196	-6.13713	2.19488	-2.79611	0.00517216	0.159438	FBgn0035799	36.2196	1.13205	2.22589	0.50858	0.611047	0.999939	FBgn0035799	CG14838	SO0001217:protein_coding_gene	missing minor mitochondria	mmm	0
FBgn0038100	5358.06	-0.543956	0.194841	-2.7918	0.00524162	0.160055	FBgn0038100	5358.06	-0.139416	0.194902	-0.715315	0.474415	0.999939	FBgn0038100	CG12358	SO0001217:protein_coding_gene	polyA-binding protein interacting protein 2	Paip2	0
FBgn0287215	51.917	-1.67037	0.59816	-2.79252	0.00522995	0.160055	FBgn0287215	51.917	-0.404552	0.613645	-0.659261	0.509728	0.999939	FBgn0287215	CR46445	SO0002127:lncRNA_gene	long non-coding RNA:CR46445	lncRNA:CR46445	0
FBgn0260459	24.585	-5.47229	1.9599	-2.79213	0.00523617	0.160055	FBgn0260459	24.585	-0.0328607	1.94053	-0.0169338	0.986489	0.999939	FBgn0260459	CG14106	SO0001217:protein_coding_gene	-	CG14106	0
FBgn0085316	33.3417	-7.77305	2.78253	-2.79352	0.00521377	0.160055	FBgn0085316	33.3417	-1.22009	2.79529	-0.43648	0.662488	0.999939	FBgn0085316	CG34287	SO0001217:protein_coding_gene	-	CG34287	0
FBgn0033349	1606.64	-0.282784	0.101579	-2.78388	0.0053713	0.162798	FBgn0033349	1606.64	-0.0408427	0.101699	-0.401605	0.687975	0.999939	FBgn0033349	CG8243	SO0001217:protein_coding_gene	-	CG8243	0
FBgn0038565	107.028	-4.57468	1.6425	-2.7852	0.00534948	0.162798	FBgn0038565	107.028	0.0507902	1.66912	0.0304293	0.975725	0.999939	FBgn0038565	CG7794	SO0001217:protein_coding_gene	-	CG7794	0
FBgn0038846	19.1235	-4.88119	1.75517	-2.78103	0.0054187	0.162798	FBgn0038846	19.1235	-1.43517	1.76856	-0.811494	0.417082	0.999939	FBgn0038846	CG5697	SO0001217:protein_coding_gene	-	CG5697	0
FBgn0083943	110.666	-5.58505	2.00709	-2.78266	0.0053916	0.162798	FBgn0083943	110.666	1.93456	2.05493	0.941425	0.346487	0.999939	FBgn0083943	CG34107	SO0001217:protein_coding_gene	-	CG34107	0
FBgn0034251	44.4979	-6.54484	2.3519	-2.7828	0.00538928	0.162798	FBgn0034251	44.4979	1.2806	2.50752	0.510705	0.609558	0.999939	FBgn0034251	CG11423	SO0001217:protein_coding_gene	NADH dehydrogenase (ubiquinone) 51 kDa subunit-like 1	ND-51L1	0
FBgn0030775	76.8319	-7.27446	2.61579	-2.78098	0.00541948	0.162798	FBgn0030775	76.8319	-1.81141	2.63649	-0.687053	0.49205	0.999939	FBgn0030775	CG9673	SO0001217:protein_coding_gene	-	CG9673	0
FBgn0265264	2991.46	-8.27583	2.97532	-2.7815	0.0054109	0.162798	FBgn0265264	2991.46	2.71369	2.99628	0.905687	0.365101	0.999939	FBgn0265264	CG17097	SO0001217:protein_coding_gene	-	CG17097	0
FBgn0032685	1616.84	0.749864	0.270515	2.77199	0.0055715	0.164265	FBgn0032685	1616.84	0.442915	0.270644	1.63652	0.101731	0.999939	FBgn0032685	CG10211	SO0001217:protein_coding_gene	-	CG10211	0
FBgn0030817	1169.24	0.547429	0.197585	2.77061	0.00559519	0.164265	FBgn0030817	1169.24	0.52929	0.197519	2.67969	0.00736912	0.611718	FBgn0030817	CG4991	SO0001217:protein_coding_gene	-	CG4991	0
FBgn0037402	37.1499	-4.69371	1.69287	-2.77263	0.00556046	0.164265	FBgn0037402	37.1499	1.07021	1.71545	0.623866	0.532716	0.999939	FBgn0037402	CG1076	SO0001217:protein_coding_gene	Vacuolar H[+] ATPase 14kD subunit 2	Vha14-2	0
FBgn0051697	38.3203	-5.11544	1.84457	-2.77324	0.00555015	0.164265	FBgn0051697	38.3203	0.085663	1.84811	0.0463518	0.96303	0.999939	FBgn0051697	CG31697	SO0001217:protein_coding_gene	-	CG31697	0
FBgn0031045	9.6755	-5.52033	1.99001	-2.77401	0.00553694	0.164265	FBgn0031045	9.6755	-0.648626	2.03521	-0.318703	0.749952	0.999939	FBgn0031045	CG14212	SO0001217:protein_coding_gene	-	CG14212	0
FBgn0039787	53.5831	-7.1802	2.589	-2.77335	0.00554826	0.164265	FBgn0039787	53.5831	0.0794158	2.72848	0.0291062	0.97678	0.999939	FBgn0039787	CG9702	SO0001217:protein_coding_gene	-	CG9702	0
FBgn0033069	16.6476	-7.51268	2.71086	-2.77133	0.00558281	0.164265	FBgn0033069	16.6476	-2.8216	2.78831	-1.01194	0.311567	0.999939	FBgn0033069	CG8335	SO0001217:protein_coding_gene	eukaryotic translation initiation factor 3 subunit f2	eIF3f2	0
FBgn0051787	32.2806	-7.63176	2.75315	-2.77201	0.0055711	0.164265	FBgn0051787	32.2806	-0.307475	2.84432	-0.108101	0.913915	0.999939	FBgn0051787	CG31787	SO0001217:protein_coding_gene	-	CG31787	0
FBgn0037517	47.3474	-8.60065	3.09903	-2.77527	0.00551552	0.164265	FBgn0037517	47.3474	1.13335	2.99872	0.377943	0.705473	0.999939	FBgn0037517	CG10086	SO0001217:protein_coding_gene	-	CG10086	0
FBgn0035455	87.7573	-8.87478	3.20087	-2.77261	0.00556084	0.164265	FBgn0035455	87.7573	1.18831	3.21246	0.369907	0.711452	0.999939	FBgn0035455	CG10862	SO0001217:protein_coding_gene	-	CG10862	0
FBgn0050273	1001.66	-0.843448	0.30468	-2.76831	0.00563475	0.16468	FBgn0050273	1001.66	-0.45524	0.303874	-1.49812	0.134102	0.999939	FBgn0050273	CG30273	SO0001217:protein_coding_gene	-	CG30273	0
FBgn0250822	61.79	-4.15347	1.50014	-2.76872	0.00562777	0.16468	FBgn0250822	61.79	1.2316	1.48686	0.828325	0.407486	0.999939	FBgn0250822	CG34222	SO0001217:protein_coding_gene	-	CG34222	0
FBgn0031849	153.745	-7.09976	2.56649	-2.76633	0.0056691	0.16531	FBgn0031849	153.745	1.4744	2.61776	0.563232	0.573277	0.999939	FBgn0031849	CG11327	SO0001217:protein_coding_gene	-	CG11327	0
FBgn0266721	474.994	0.456281	0.165053	2.76444	0.00570202	0.165897	FBgn0266721	474.994	0.523077	0.164876	3.17254	0.00151111	0.193473	FBgn0266721	CG6208	SO0001217:protein_coding_gene	gamma Soluble NSF attachment protein 2	gammaSnap2	0
FBgn0264309	98.3582	-3.70987	1.3441	-2.76012	0.00577809	0.166984	FBgn0264309	98.3582	0.440085	1.34422	0.327389	0.743373	0.999939	FBgn0264309	CG43784	SO0001217:protein_coding_gene	-	CG43784	0
FBgn0038952	201.444	-3.77246	1.36652	-2.76063	0.005769	0.166984	FBgn0038952	201.444	0.0407813	1.36888	0.0297919	0.976233	0.999939	FBgn0038952	CG7069	SO0001217:protein_coding_gene	-	CG7069	0
FBgn0053306	37.799	-11.4947	4.16343	-2.76088	0.00576467	0.166984	FBgn0053306	37.799	-4.86483	4.22553	-1.1513	0.249611	0.999939	FBgn0053306	CG33306	SO0001217:protein_coding_gene	-	CG33306	0
FBgn0037956	2267.15	0.353485	0.128233	2.75658	0.00584092	0.168424	FBgn0037956	2267.15	0.160516	0.128099	1.25306	0.210184	0.999939	FBgn0037956	CG6959	SO0001217:protein_coding_gene	-	CG6959	0
FBgn0029986	44.0457	-1.85732	0.674696	-2.75282	0.00590839	0.169614	FBgn0029986	44.0457	-1.19987	0.676108	-1.77467	0.0759522	0.999939	FBgn0029986	CG15332	SO0001217:protein_coding_gene	-	CG15332	0
FBgn0053233	51.1377	-10.2802	3.73373	-2.75334	0.0058991	0.169614	FBgn0053233	51.1377	-0.391594	3.75628	-0.104251	0.916971	0.999939	FBgn0053233	CG33233	SO0001217:protein_coding_gene	-	CG33233	0
FBgn0038122	36.2253	-9.21358	3.34819	-2.75181	0.0059267	0.169763	FBgn0038122	36.2253	-1.29103	3.44938	-0.374279	0.708197	0.999939	FBgn0038122	CG8138	SO0001217:protein_coding_gene	-	CG8138	0
FBgn0032648	74.4172	-5.13799	1.86804	-2.75047	0.00595102	0.170084	FBgn0032648	74.4172	-0.360595	1.8996	-0.189826	0.849445	0.999939	FBgn0032648	CG15144	SO0001217:protein_coding_gene	-	CG15144	0
FBgn0261015	221.795	-2.64923	0.964498	-2.74674	0.00601902	0.170663	FBgn0261015	221.795	-0.0120843	0.966258	-0.0125063	0.990022	0.999939	FBgn0261015	CG42599	SO0001217:protein_coding_gene	PFTAIRE-interacting factor 1A	Pif1A	0
FBgn0032431	56.1969	-5.17948	1.88505	-2.74766	0.00600214	0.170663	FBgn0032431	56.1969	-1.12334	1.96232	-0.572454	0.567014	0.999939	FBgn0032431	CG5435	SO0001217:protein_coding_gene	-	CG5435	0
FBgn0039694	90.8549	-6.31224	2.29831	-2.74647	0.00602402	0.170663	FBgn0039694	90.8549	1.23271	2.45747	0.501616	0.615937	0.999939	FBgn0039694	CG7615	SO0001217:protein_coding_gene	fos intronic gene	fig	0
FBgn0031430	26.3518	-11.8833	4.32558	-2.74721	0.00601039	0.170663	FBgn0031430	26.3518	-0.111413	4.44332	-0.0250744	0.979996	0.999939	FBgn0031430	CG3528	SO0001217:protein_coding_gene	-	CG3528	0
FBgn0039770	1478.18	0.455336	0.166027	2.74255	0.00609648	0.172339	FBgn0039770	1478.18	0.419175	0.165802	2.52816	0.0114661	0.759783	FBgn0039770	CG15537	SO0001217:protein_coding_gene	-	CG15537	0
FBgn0004841	285.013	0.48567	0.177172	2.74124	0.00612083	0.172495	FBgn0004841	285.013	0.390144	0.1793	2.17593	0.0295603	0.999939	FBgn0004841	CG6515	SO0001217:protein_coding_gene	Tachykinin-like receptor at 86C	TkR86C	0
FBgn0013813	81.1745	-4.60999	1.68198	-2.74082	0.00612866	0.172495	FBgn0013813	81.1745	0.193001	1.67885	0.11496	0.908477	0.999939	FBgn0013813	CG1842	SO0001217:protein_coding_gene	Dynein heavy chain at 89D	Dhc98D	0
FBgn0029153	236.351	-6.97824	2.5474	-2.73936	0.00615588	0.172885	FBgn0029153	236.351	1.28638	2.50622	0.513275	0.607759	0.999939	FBgn0029153	CG7969	SO0001217:protein_coding_gene	Malic enzyme like-2	Menl-2	0
FBgn0083968	532.461	0.520493	0.190242	2.73595	0.00621996	0.17393	FBgn0083968	532.461	0.208132	0.190429	1.09296	0.27441	0.999939	FBgn0083968	CG34132	SO0001217:protein_coding_gene	-	CG34132	0
FBgn0032235	81.4677	-3.67393	1.34276	-2.7361	0.00621718	0.17393	FBgn0032235	81.4677	0.0227169	1.35716	0.0167386	0.986645	0.999939	FBgn0032235	CG5096	SO0001217:protein_coding_gene	-	CG5096	0
FBgn0052396	82.3063	8.18214	2.99562	2.73137	0.00630722	0.174159	FBgn0052396	82.3063	14.7115	3.16471	4.6486	3.342e-06	0.00114752	FBgn0052396	CG32396	SO0001217:protein_coding_gene	beta-Tubulin at 65B	betaTub65B	1
FBgn0029932	3032.11	0.392765	0.143825	2.73085	0.00631713	0.174159	FBgn0029932	3032.11	0.0210991	0.144434	0.146081	0.883858	0.999939	FBgn0029932	CG4607	SO0001217:protein_coding_gene	-	CG4607	0
FBgn0051642	110.984	-3.01328	1.10198	-2.73442	0.00624902	0.174159	FBgn0051642	110.984	0.0741768	1.09637	0.0676568	0.946059	0.999939	FBgn0051642	CG31642	SO0001217:protein_coding_gene	-	CG31642	0
FBgn0267347	177.816	-3.28964	1.20474	-2.73058	0.00632231	0.174159	FBgn0267347	177.816	0.0811793	1.18267	0.0686406	0.945276	0.999939	FBgn0267347	CG4711	SO0001217:protein_coding_gene	squash	squ	0
FBgn0035781	127.767	-4.31537	1.57903	-2.73293	0.00627737	0.174159	FBgn0035781	127.767	-0.636026	1.59933	-0.397684	0.690863	0.999939	FBgn0035781	CG8560	SO0001217:protein_coding_gene	-	CG8560	0
FBgn0053017	191.794	-5.87875	2.15224	-2.73145	0.0063056	0.174159	FBgn0053017	191.794	2.21721	2.16796	1.02272	0.306442	0.999939	FBgn0053017	CG33017	SO0001217:protein_coding_gene	-	CG33017	0
FBgn0042711	14.1646	-8.82219	3.2303	-2.73108	0.00631275	0.174159	FBgn0042711	14.1646	-0.882514	3.25729	-0.270935	0.786441	0.999939	FBgn0042711	CG33102	SO0001217:protein_coding_gene	Hexokinase testis 1	Hex-t1	0
FBgn0034144	971.806	9.58809	3.51354	2.7289	0.00635461	0.174678	FBgn0034144	971.806	19.5213	3.54939	5.49989	3.80021e-08	2.01979e-05	FBgn0034144	CG5089	SO0001217:protein_coding_gene	-	CG5089	1
FBgn0028848	196.699	-5.73132	2.10165	-2.72705	0.00639029	0.175286	FBgn0028848	196.699	1.48845	2.19582	0.677857	0.497862	0.999939	FBgn0028848	CG7311	SO0001217:protein_coding_gene	Glycerophosphate oxidase 3	Gpo3	0
FBgn0042101	13.1367	-7.53073	2.76267	-2.72589	0.00641286	0.175533	FBgn0042101	13.1367	-5.38125	2.8076	-1.91667	0.0552795	0.999939	FBgn0042101	CG18744	SO0001217:protein_coding_gene	-	CG18744	0
FBgn0051231	98.2799	-6.93999	2.55067	-2.72085	0.00651145	0.177856	FBgn0051231	98.2799	0.813001	2.65074	0.306707	0.759066	0.999939	FBgn0051231	CG31231	SO0001217:protein_coding_gene	-	CG31231	0
FBgn0028552	2788.59	0.368905	0.135622	2.72009	0.00652637	0.177888	FBgn0028552	2788.59	0.422525	0.135593	3.11613	0.00183242	0.222021	FBgn0028552	CG3988	SO0001217:protein_coding_gene	gamma Soluble NSF attachment protein 1	gammaSnap1	0
FBgn0000147	75.2115	-2.99539	1.10209	-2.71792	0.00656943	0.178476	FBgn0000147	75.2115	-0.157197	1.1109	-0.141504	0.887472	0.999939	FBgn0000147	CG3068	SO0001217:protein_coding_gene	aurora A	aurA	0
FBgn0002855	477.243	-9.97755	3.67144	-2.71761	0.00657552	0.178476	FBgn0002855	477.243	-0.616811	3.95588	-0.155923	0.876094	0.999939	FBgn0002855	CG8982	SO0001217:protein_coding_gene	Accessory gland protein 26Aa	Acp26Aa	0
FBgn0026089	864.748	0.408521	0.150383	2.71654	0.00659677	0.178649	FBgn0026089	864.748	0.201359	0.150155	1.341	0.179919	0.999939	FBgn0026089	CG14817	SO0001217:protein_coding_gene	-	CG14817	0
FBgn0004374	67.7757	-2.76018	1.0163	-2.7159	0.00660949	0.178649	FBgn0004374	67.7757	-0.21699	1.02527	-0.211641	0.832387	0.999939	FBgn0004374	CG10718	SO0001217:protein_coding_gene	nebbish	neb	0
FBgn0038692	182.192	-0.549817	0.202738	-2.71196	0.00668861	0.179663	FBgn0038692	182.192	-0.223774	0.201881	-1.10845	0.267669	0.999939	FBgn0038692	CG3773	SO0001217:protein_coding_gene	RNA polymerase II subunit M	Polr2M	0
FBgn0035889	1021.02	-0.965314	0.35592	-2.71217	0.00668448	0.179663	FBgn0035889	1021.02	-0.473892	0.356153	-1.33058	0.183326	0.999939	FBgn0035889	CG7163	SO0001217:protein_coding_gene	monkey king protein	mkg-p	0
FBgn0033292	19.0026	-4.25428	1.56848	-2.71237	0.00668046	0.179663	FBgn0033292	19.0026	0.547829	1.61279	0.339677	0.7341	0.999939	FBgn0033292	CG2110	SO0001217:protein_coding_gene	Cytochrome P450 4ad1	Cyp4ad1	0
FBgn0028738	10.6561	-2.61932	0.96634	-2.71056	0.00671699	0.179679	FBgn0028738	10.6561	-1.22674	0.978208	-1.25406	0.209818	0.999939	FBgn0028738	CG18105	SO0001217:protein_coding_gene	Ecdysis triggering hormone	ETH	0
FBgn0086681	53.5278	-3.53127	1.3025	-2.71115	0.00670494	0.179679	FBgn0086681	53.5278	-0.827579	1.32313	-0.62547	0.531663	0.999939	FBgn0086681	CG31801	SO0001217:protein_coding_gene	Male-specific transcript 36Fa	Mst36Fa	0
FBgn0051948	191.827	9.67793	3.58018	2.70319	0.00686768	0.180861	FBgn0051948	191.827	21.1603	3.78089	5.59665	2.18532e-08	1.43547e-05	FBgn0051948	CG31948	SO0001217:protein_coding_gene	-	CG31948	1
FBgn0030270	125.374	1.11744	0.412994	2.7057	0.00681612	0.180861	FBgn0030270	125.374	0.713502	0.422117	1.6903	0.0909715	0.999939	FBgn0030270	CG15199	SO0001217:protein_coding_gene	-	CG15199	0
FBgn0000075	195.936	1.05476	0.390913	2.6982	0.00697156	0.180861	FBgn0000075	195.936	0.718243	0.389141	1.84572	0.0649333	0.999939	FBgn0000075	CG10501	SO0001217:protein_coding_gene	alpha methyl dopa-resistant	amd	0
FBgn0015838	931.774	-0.334804	0.124112	-2.69761	0.00698399	0.180861	FBgn0015838	931.774	-0.428786	0.124059	-3.45631	0.000547621	0.0874454	FBgn0015838	CG8075	SO0001217:protein_coding_gene	Van Gogh	Vang	0
FBgn0034425	329.55	-0.457936	0.169534	-2.70114	0.0069102	0.180861	FBgn0034425	329.55	-0.339597	0.169605	-2.00228	0.0452545	0.999939	FBgn0034425	CG11906	SO0001217:protein_coding_gene	-	CG11906	0
FBgn0284254	968.541	-0.517215	0.191563	-2.69997	0.00693453	0.180861	FBgn0284254	968.541	0.0316878	0.19122	0.165713	0.868382	0.999939	FBgn0284254	CG33139	SO0001217:protein_coding_gene	Importin beta11	Impbeta11	0
FBgn0036354	139.371	-2.92008	1.08073	-2.70195	0.00689343	0.180861	FBgn0036354	139.371	-0.521355	1.08903	-0.478731	0.63213	0.999939	FBgn0036354	CG10191	SO0001217:protein_coding_gene	Proteome of centrioles 1	Poc1	0
FBgn0265508	388.599	-3.42946	1.26872	-2.7031	0.00686967	0.180861	FBgn0265508	388.599	0.273076	1.27273	0.214559	0.830111	0.999939	FBgn0265508	CR44370	SO0002182:antisense_lncRNA_gene	antisense RNA:CR44370	asRNA:CR44370	0
FBgn0042179	88.4501	-4.42108	1.63776	-2.69947	0.00694499	0.180861	FBgn0042179	88.4501	-0.360379	1.65837	-0.217309	0.827968	0.999939	FBgn0042179	CG18869	SO0001217:protein_coding_gene	UDP-glycosyltransferase family 305 member A1	Ugt305A1	0
FBgn0031423	36.348	-5.71059	2.11041	-2.70592	0.00681153	0.180861	FBgn0031423	36.348	-0.765916	2.23351	-0.342921	0.731658	0.999939	FBgn0031423	CG3557	SO0001217:protein_coding_gene	-	CG3557	0
FBgn0052652	552.285	-7.03969	2.60181	-2.70569	0.00681628	0.180861	FBgn0052652	552.285	3.14959	2.62091	1.20171	0.229474	0.999939	FBgn0052652	CR32652	SO0002127:lncRNA_gene	long non-coding RNA:CR32652	lncRNA:CR32652	0
FBgn0028880	60.1546	-7.32458	2.71099	-2.70181	0.0068964	0.180861	FBgn0028880	60.1546	0.101674	2.76594	0.0367593	0.970677	0.999939	FBgn0028880	CG15256	SO0001217:protein_coding_gene	-	CG15256	0
FBgn0051921	186.088	-8.35881	3.09262	-2.70282	0.00687537	0.180861	FBgn0051921	186.088	5.56015	3.11747	1.78354	0.0744977	0.999939	FBgn0051921	CG31921	SO0001217:protein_coding_gene	-	CG31921	0
FBgn0042710	134.363	-8.44419	3.12794	-2.6996	0.00694234	0.180861	FBgn0042710	134.363	4.28515	3.11192	1.37701	0.168508	0.999939	FBgn0042710	CG32849	SO0001217:protein_coding_gene	Hexokinase testis 2	Hex-t2	0
FBgn0032588	102.446	-9.13248	3.38133	-2.70086	0.00691607	0.180861	FBgn0032588	102.446	-1.50509	3.49568	-0.430556	0.666791	0.999939	FBgn0032588	CG5968	SO0001217:protein_coding_gene	-	CG5968	0
FBgn0036795	27.3894	-10.4414	3.87065	-2.69757	0.00698469	0.180861	FBgn0036795	27.3894	-0.539771	4.0024	-0.134862	0.892721	0.999939	FBgn0036795	CG18233	SO0001217:protein_coding_gene	-	CG18233	0
FBgn0029705	56.4145	-6.27729	2.32904	-2.69523	0.00703411	0.181778	FBgn0029705	56.4145	2.2318	2.57802	0.865702	0.386654	0.999939	FBgn0029705	CG12693	SO0001217:protein_coding_gene	-	CG12693	0
FBgn0039710	593.981	-0.46108	0.17128	-2.69197	0.00710322	0.182024	FBgn0039710	593.981	-0.16971	0.17147	-0.989739	0.322302	0.999939	FBgn0039710	CG18041	SO0001217:protein_coding_gene	dim gamma-tubulin 1	dgt1	0
FBgn0002673	89.2563	-2.96837	1.10222	-2.69308	0.00707958	0.182024	FBgn0002673	89.2563	-0.185666	1.10739	-0.167662	0.86685	0.999939	FBgn0002673	CG4965	SO0001217:protein_coding_gene	twine	twe	0
FBgn0032525	99.9659	-5.92105	2.19957	-2.69191	0.00710447	0.182024	FBgn0032525	99.9659	3.03666	2.22689	1.36363	0.172684	0.999939	FBgn0032525	CG16954	SO0001217:protein_coding_gene	Heat shock protein 60D	Hsp60D	0
FBgn0053290	55.6107	-6.22409	2.31204	-2.69203	0.00710187	0.182024	FBgn0053290	55.6107	2.04477	2.46489	0.829556	0.40679	0.999939	FBgn0053290	CG33290	SO0001217:protein_coding_gene	-	CG33290	0
FBgn0264298	31.1787	-9.36999	3.48138	-2.69146	0.00711395	0.182024	FBgn0264298	31.1787	0.360586	3.45612	0.104333	0.916905	0.999939	FBgn0264298	CG43776	SO0001217:protein_coding_gene	-	CG43776	0
FBgn0004181	4225.34	-8.09369	3.00809	-2.69064	0.00713143	0.182112	FBgn0004181	4225.34	3.01567	3.06202	0.984864	0.324691	0.999939	FBgn0004181	CG2668	SO0001217:protein_coding_gene	Ejaculatory bulb protein	Ebp	0
FBgn0004174	239.219	8.7019	3.23747	2.68787	0.00719094	0.18327	FBgn0004174	239.219	20.3373	3.37092	6.03315	1.60798e-09	1.42902e-06	FBgn0004174	CG17945	SO0001217:protein_coding_gene	Male-specific RNA 84Dc	Mst84Dc	1
FBgn0028920	213.613	-6.10158	2.27157	-2.68606	0.00722996	0.183542	FBgn0028920	213.613	0.528527	2.29013	0.230785	0.817482	0.999939	FBgn0028920	CG8997	SO0001217:protein_coding_gene	-	CG8997	0
FBgn0032473	15.3182	-6.36159	2.36822	-2.68623	0.00722636	0.183542	FBgn0032473	15.3182	-1.41941	2.65326	-0.534968	0.592672	0.999939	FBgn0032473	CG5204	SO0001217:protein_coding_gene	kumgang	kmg	0
FBgn0002862	461.218	-5.20114	1.93694	-2.68524	0.00724786	0.183636	FBgn0002862	461.218	4.03192	1.95369	2.06375	0.0390417	0.999939	FBgn0002862	CG17956	SO0001217:protein_coding_gene	Male-specific RNA 87F	Mst87F	0
FBgn0031878	260.303	-7.93025	2.95617	-2.68261	0.00730497	0.184722	FBgn0031878	260.303	3.8915	2.91539	1.33481	0.181939	0.999939	FBgn0031878	CG9188	SO0001217:protein_coding_gene	septin interacting protein 2	sip2	0
FBgn0042104	14.388	-6.26032	2.33446	-2.6817	0.00732484	0.184863	FBgn0042104	14.388	-0.770189	2.15785	-0.356924	0.721149	0.999939	FBgn0042104	CG18747	SO0001217:protein_coding_gene	-	CG18747	0
FBgn0030975	210.068	-7.4771	2.79102	-2.67898	0.00738467	0.18601	FBgn0030975	210.068	1.63588	2.82789	0.578479	0.562941	0.999939	FBgn0030975	CG7349	SO0001217:protein_coding_gene	Succinate dehydrogenase, subunit B (iron-sulfur)-like	SdhBL	0
FBgn0039049	316.349	-3.05824	1.14418	-2.67285	0.00752093	0.188857	FBgn0039049	316.349	-0.0360859	1.14484	-0.0315204	0.974854	0.999939	FBgn0039049	CG6726	SO0001217:protein_coding_gene	-	CG6726	0
FBgn0266832	7.65098	-5.23784	1.95984	-2.67259	0.00752686	0.188857	FBgn0266832	7.65098	0.156641	1.55879	0.100489	0.919956	0.999939	FBgn0266832	CR45294	SO0002127:lncRNA_gene	long non-coding RNA:CR45294	lncRNA:CR45294	0
FBgn0053092	158.948	-5.58549	2.09111	-2.67106	0.0075612	0.189352	FBgn0053092	158.948	1.51981	2.12656	0.714681	0.474806	0.999939	FBgn0053092	CG33092	SO0001217:protein_coding_gene	delta-1-Pyrroline-5-carboxylate dehydrogenase 2	P5CDh2	0
FBgn0038613	33.781	-5.82551	2.18319	-2.66835	0.00762253	0.18985	FBgn0038613	33.781	-0.0389845	2.37168	-0.0164375	0.986885	0.999939	FBgn0038613	CG7678	SO0001217:protein_coding_gene	Vacuolar H[+] ATPase 100kD subunit 4	Vha100-4	0
FBgn0264541	123.961	-6.47726	2.42657	-2.6693	0.00760089	0.18985	FBgn0264541	123.961	-6.82743	2.45341	-2.78284	0.00538857	0.496406	FBgn0264541	CG43920	SO0001217:protein_coding_gene	-	CG43920	0
FBgn0083141	32.2797	-8.41495	3.15375	-2.66824	0.00762509	0.18985	FBgn0083141	32.2797	-1.53983	3.48897	-0.441342	0.658966	0.999939	FBgn0083141	CG6717	SO0001217:protein_coding_gene	Serpin 28B	Spn28B	0
FBgn0264911	16.1185	-7.47801	2.80808	-2.66303	0.00774412	0.192444	FBgn0264911	16.1185	2.71953	2.78677	0.975872	0.329128	0.999939	FBgn0264911	CG44102	SO0001217:protein_coding_gene	-	CG44102	0
FBgn0031183	1373.28	-0.265749	0.0998178	-2.66234	0.00775992	0.192467	FBgn0031183	1373.28	-0.244578	0.0995894	-2.45587	0.0140545	0.858287	FBgn0031183	CG14621	SO0001217:protein_coding_gene	-	CG14621	0
FBgn0034835	115.252	-9.28521	3.49059	-2.66007	0.00781245	0.193399	FBgn0034835	115.252	2.08408	3.42487	0.608515	0.542846	0.999939	FBgn0034835	CG3092	SO0001217:protein_coding_gene	-	CG3092	0
FBgn0004431	5.53054	-7.24401	2.72574	-2.65763	0.00786911	0.19443	FBgn0004431	5.53054	-4.1838	2.59573	-1.6118	0.107006	0.999939	FBgn0004431	CG9120	SO0001217:protein_coding_gene	Lysozyme X	LysX	0
FBgn0050099	21.7179	-3.90342	1.47047	-2.65455	0.00794153	0.195846	FBgn0050099	21.7179	0.359646	1.46028	0.246286	0.805461	0.999939	FBgn0050099	CG30099	SO0001217:protein_coding_gene	-	CG30099	0
FBgn0037915	133.498	-8.96462	3.37803	-2.6538	0.00795909	0.195906	FBgn0037915	133.498	1.72798	3.37865	0.511442	0.609041	0.999939	FBgn0037915	CG6790	SO0001217:protein_coding_gene	-	CG6790	0
FBgn0038395	250.263	-2.6117	0.985299	-2.65067	0.0080332	0.196682	FBgn0038395	250.263	0.174588	0.985974	0.177071	0.859452	0.999939	FBgn0038395	CG10407	SO0001217:protein_coding_gene	Juvenile hormone binding protein 5	Jhbp5	0
FBgn0051104	96.8964	-3.49975	1.32011	-2.65111	0.00802282	0.196682	FBgn0051104	96.8964	0.185171	1.32405	0.139852	0.888777	0.999939	FBgn0051104	CG31104	SO0001217:protein_coding_gene	-	CG31104	0
FBgn0265899	4.14611	-7.43631	2.80558	-2.65055	0.0080362	0.196682	FBgn0265899	4.14611	-4.17041	2.77645	-1.50207	0.13308	0.999939	FBgn0265899	CR44688	SO0002127:lncRNA_gene	long non-coding RNA:CR44688	lncRNA:CR44688	0
FBgn0030999	839.632	-6.99497	2.64083	-2.64878	0.00807835	0.19734	FBgn0030999	839.632	1.50451	2.665	0.564545	0.572383	0.999939	FBgn0030999	CG7874	SO0001217:protein_coding_gene	Mucin related 18B	Mur18B	0
FBgn0283494	3578.42	0.379212	0.14321	2.64794	0.00809828	0.197455	FBgn0283494	3578.42	0.261753	0.143179	1.82816	0.0675257	0.999939	FBgn0283494	CG3140	SO0001217:protein_coding_gene	Adenylate kinase 2	Ak2	0
FBgn0029856	44.9917	-3.40116	1.28532	-2.64617	0.00814095	0.198122	FBgn0029856	44.9917	0.608722	1.28376	0.474172	0.635377	0.999939	FBgn0029856	CG11700	SO0001217:protein_coding_gene	-	CG11700	0
FBgn0051874	69.6417	-5.53487	2.09433	-2.64278	0.00822276	0.198501	FBgn0051874	69.6417	1.71493	2.08072	0.824199	0.409827	0.999939	FBgn0051874	CG31874	SO0001217:protein_coding_gene	Fumarase 4	Fum4	0
FBgn0037101	124.073	-5.66493	2.1437	-2.6426	0.00822732	0.198501	FBgn0037101	124.073	0.78064	2.20193	0.354525	0.722946	0.999939	FBgn0037101	CG7634	SO0001217:protein_coding_gene	-	CG7634	0
FBgn0261522	53.5644	-5.88169	2.22536	-2.64302	0.00821698	0.198501	FBgn0261522	53.5644	1.59652	2.24555	0.710973	0.477101	0.999939	FBgn0261522	CR42657	SO0002127:lncRNA_gene	long non-coding RNA:CR42657	lncRNA:CR42657	0
FBgn0037388	50.7273	-6.19791	2.3456	-2.64236	0.00823317	0.198501	FBgn0037388	50.7273	-2.25742	2.55374	-0.883969	0.376713	0.999939	FBgn0037388	CG14676	SO0001217:protein_coding_gene	-	CG14676	0
FBgn0034477	72.0151	-8.3389	3.15523	-2.64288	0.00822034	0.198501	FBgn0034477	72.0151	0.707971	3.21764	0.220028	0.825849	0.999939	FBgn0034477	CG13872	SO0001217:protein_coding_gene	-	CG13872	0
FBgn0286199	42.388	-8.06622	3.05493	-2.64039	0.00828101	0.199283	FBgn0286199	42.388	-1.3596	3.02671	-0.449201	0.653287	0.999939	FBgn0286199	CG13611	SO0001217:protein_coding_gene	sheepish	shps	0
FBgn0014022	339.506	-0.372558	0.141142	-2.63961	0.00830019	0.199374	FBgn0014022	339.506	-0.298421	0.14259	-2.09285	0.0363623	0.999939	FBgn0014022	CG8161	SO0001217:protein_coding_gene	Rlb1	Rlb1	0
FBgn0051010	56.1626	-9.32087	3.53447	-2.63713	0.00836102	0.200463	FBgn0051010	56.1626	1.11304	3.5831	0.310636	0.756077	0.999939	FBgn0051010	CG31010	SO0001217:protein_coding_gene	-	CG31010	0
FBgn0259954	4.39096	-5.5109	2.09051	-2.63615	0.00838516	0.20067	FBgn0259954	4.39096	-2.3285	2.04986	-1.13593	0.255985	0.999939	FBgn0259954	CG42464	SO0001217:protein_coding_gene	-	CG42464	0
FBgn0036217	27.1319	-8.70936	3.3065	-2.63401	0.00843833	0.20157	FBgn0036217	27.1319	1.60437	3.18094	0.504369	0.614002	0.999939	FBgn0036217	CG5906	SO0001217:protein_coding_gene	-	CG5906	0
FBgn0036059	4648.66	-0.354764	0.134826	-2.63127	0.00850653	0.202825	FBgn0036059	4648.66	-0.294894	0.134794	-2.18774	0.0286888	0.999939	FBgn0036059	CG8104	SO0001217:protein_coding_gene	nudE	nudE	0
FBgn0029751	29.6089	-8.48469	3.22698	-2.6293	0.0085561	0.203632	FBgn0029751	29.6089	-1.88103	3.28028	-0.573434	0.566351	0.999939	FBgn0029751	CG17764	SO0001217:protein_coding_gene	-	CG17764	0
FBgn0046222	813.275	-0.321453	0.122308	-2.62823	0.00858306	0.203885	FBgn0046222	813.275	-0.205415	0.122746	-1.6735	0.0942296	0.999939	FBgn0046222	CG1109	SO0001217:protein_coding_gene	WD repeat domain 33	Wdr33	0
FBgn0001215	8527.14	-0.357026	0.135874	-2.62763	0.00859823	0.203885	FBgn0001215	8527.14	-0.245219	0.13587	-1.80481	0.071104	0.999939	FBgn0001215	CG9983	SO0001217:protein_coding_gene	Heterogeneous nuclear ribonucleoprotein at 98DE	Hrb98DE	0
FBgn0266848	1716.55	-0.382376	0.145568	-2.62678	0.00861981	0.204023	FBgn0266848	1716.55	-0.440582	0.145561	-3.02678	0.0024717	0.282898	FBgn0266848	CG14614	SO0001217:protein_coding_gene	wings apart	wap	0
FBgn0033139	35.3673	-4.30313	1.6393	-2.62497	0.00866555	0.204359	FBgn0033139	35.3673	-1.34163	1.60944	-0.8336	0.404507	0.999939	FBgn0033139	CG12837	SO0001217:protein_coding_gene	Tetraspanin 42Er	Tsp42Er	0
FBgn0050395	534.909	-7.452	2.83824	-2.62557	0.00865046	0.204359	FBgn0050395	534.909	20.6703	3.05803	6.75937	1.38597e-11	2.61741e-08	FBgn0050395	CG30395	SO0001217:protein_coding_gene	-	CG30395	1
FBgn0035264	31.7963	-2.11402	0.805617	-2.6241	0.00868783	0.204512	FBgn0035264	31.7963	-0.591213	0.839259	-0.704446	0.481155	0.999939	FBgn0035264	CG2069	SO0001217:protein_coding_gene	Outer segment 4	Oseg4	0
FBgn0263448	5.41379	-5.8099	2.2151	-2.62286	0.00871944	0.204512	FBgn0263448	5.41379	-4.84661	2.26287	-2.1418	0.0322096	0.999939	FBgn0263448	CR43471	SO0002182:antisense_lncRNA_gene	antisense RNA:CR43471	asRNA:CR43471	0
FBgn0054041	15.4809	-6.06215	2.31113	-2.62302	0.00871536	0.204512	FBgn0054041	15.4809	-2.82771	2.4511	-1.15365	0.248645	0.999939	FBgn0054041	CG34041	SO0001217:protein_coding_gene	-	CG34041	0
FBgn0050047	19.6551	-2.57013	0.980348	-2.62165	0.00875059	0.204871	FBgn0050047	19.6551	0.643431	0.944442	0.681282	0.495693	0.999939	FBgn0050047	CG30047	SO0001217:protein_coding_gene	-	CG30047	0
FBgn0033873	32.0327	-3.95488	1.50894	-2.62096	0.0087682	0.204913	FBgn0033873	32.0327	-3.10109	1.52907	-2.0281	0.0425504	0.999939	FBgn0033873	CG6337	SO0001217:protein_coding_gene	-	CG6337	0
FBgn0041711	1043.33	0.874944	0.334695	2.61416	0.00894477	0.206431	FBgn0041711	1043.33	0.543915	0.334837	1.62442	0.104287	0.999939	FBgn0041711	CG9792	SO0001217:protein_coding_gene	yellow-e	yellow-e	0
FBgn0035999	386.975	-1.73325	0.662547	-2.61604	0.0088955	0.206431	FBgn0035999	386.975	-0.294611	0.66319	-0.444233	0.656874	0.999939	FBgn0035999	CG3552	SO0001217:protein_coding_gene	-	CG3552	0
FBgn0000405	119.324	-2.99882	1.14682	-2.6149	0.00892532	0.206431	FBgn0000405	119.324	-0.197926	1.14787	-0.17243	0.8631	0.999939	FBgn0000405	CG3510	SO0001217:protein_coding_gene	Cyclin B	CycB	0
FBgn0037626	50.2603	-4.29424	1.64232	-2.61473	0.00892975	0.206431	FBgn0037626	50.2603	1.2095	1.66113	0.728121	0.46654	0.999939	FBgn0037626	CG8236	SO0001217:protein_coding_gene	-	CG8236	0
FBgn0051988	853.318	-5.59016	2.13767	-2.61507	0.0089208	0.206431	FBgn0051988	853.318	4.50043	2.1605	2.08305	0.0372468	0.999939	FBgn0051988	CG31988	SO0001217:protein_coding_gene	-	CG31988	0
FBgn0032089	8.1911	-7.20491	2.75489	-2.61532	0.0089144	0.206431	FBgn0032089	8.1911	0.885132	2.72105	0.32529	0.744961	0.999939	FBgn0032089	CG9573	SO0001217:protein_coding_gene	Rcd-1 related	Rcd-1r	0
FBgn0031517	95.896	-7.39533	2.82589	-2.617	0.00887073	0.206431	FBgn0031517	95.896	-0.224929	2.82965	-0.07949	0.936643	0.999939	FBgn0031517	CG15406	SO0001217:protein_coding_gene	-	CG15406	0
FBgn0031149	1278.94	0.276632	0.106014	2.6094	0.00907012	0.208952	FBgn0031149	1278.94	0.237871	0.105871	2.2468	0.0246527	0.999939	FBgn0031149	CG1518	SO0001217:protein_coding_gene	Catalytic subunit 3A of the oligosaccharyltransferase complex	Stt3A	0
FBgn0038918	46.5657	-9.75318	3.73933	-2.60827	0.00910006	0.209269	FBgn0038918	46.5657	3.26463	3.66302	0.891238	0.372801	0.999939	FBgn0038918	CG6690	SO0001217:protein_coding_gene	Quiescin sulfhydryl oxidase 3	Qsox3	0
FBgn0050183	376.612	-1.16089	0.445731	-2.60447	0.00920169	0.211231	FBgn0050183	376.612	-0.307486	0.445949	-0.68951	0.490503	0.999939	FBgn0050183	CG30183	SO0001217:protein_coding_gene	-	CG30183	0
FBgn0038277	32.2355	-3.56965	1.37106	-2.60357	0.00922592	0.211412	FBgn0038277	32.2355	0.198024	1.39147	0.142313	0.886833	0.999939	FBgn0038277	CG7014	SO0001217:protein_coding_gene	Ribosomal protein S5b	RpS5b	0
FBgn0036029	95.2232	-6.48907	2.49352	-2.60238	0.009258	0.211773	FBgn0036029	95.2232	5.67867	2.7132	2.09298	0.0363507	0.999939	FBgn0036029	CG16719	SO0001217:protein_coding_gene	-	CG16719	0
FBgn0013810	152.784	-3.11624	1.1994	-2.59817	0.00937207	0.214004	FBgn0013810	152.784	-0.0653911	1.2009	-0.0544517	0.956575	0.999939	FBgn0013810	CG5526	SO0001217:protein_coding_gene	Dynein heavy chain at 36C	Dhc36C	0
FBgn0050376	329.991	-7.92594	3.05132	-2.59755	0.00938925	0.214019	FBgn0050376	329.991	6.37459	3.09126	2.06214	0.0391948	0.999939	FBgn0050376	CG30376	SO0001217:protein_coding_gene	-	CG30376	0
FBgn0027106	80.9577	-2.02179	0.778547	-2.59688	0.0094076	0.21406	FBgn0027106	80.9577	-0.269284	0.782803	-0.344	0.730846	0.999939	FBgn0027106	CG2977	SO0001217:protein_coding_gene	Innexin 7	Inx7	0
FBgn0265935	3253.11	-0.259008	0.0998151	-2.59488	0.00946233	0.214551	FBgn0265935	3253.11	-0.345192	0.0999047	-3.45521	0.000549862	0.0874454	FBgn0265935	CG9446	SO0001217:protein_coding_gene	Coronin	coro	0
FBgn0037323	39.1396	-5.04212	1.94267	-2.59546	0.00944634	0.214551	FBgn0037323	39.1396	-1.63498	2.04127	-0.800961	0.423154	0.999939	FBgn0037323	CG2663	SO0001217:protein_coding_gene	-	CG2663	0
FBgn0031701	183.017	-4.28481	1.65196	-2.59377	0.00949294	0.214869	FBgn0031701	183.017	-2.15001	1.64562	-1.3065	0.191381	0.999939	FBgn0031701	CG14027	SO0001217:protein_coding_gene	Turandot M	TotM	0
FBgn0034687	77.9562	-2.95017	1.13782	-2.59282	0.00951928	0.215089	FBgn0034687	77.9562	-0.219696	1.13081	-0.194282	0.845955	0.999939	FBgn0034687	CG11475	SO0001217:protein_coding_gene	-	CG11475	0
FBgn0037721	2213.47	0.530942	0.205064	2.58915	0.00962118	0.215511	FBgn0037721	2213.47	0.61205	0.205441	2.97919	0.00289009	0.306325	FBgn0037721	CG9427	SO0001217:protein_coding_gene	-	CG9427	0
FBgn0026439	17167.4	0.382583	0.147727	2.58979	0.00960356	0.215511	FBgn0026439	17167.4	0.124605	0.147747	0.843368	0.399023	0.999939	FBgn0026439	CG3747	SO0001217:protein_coding_gene	Excitatory amino acid transporter 1	Eaat1	0
FBgn0086384	1140.29	-0.43598	0.168366	-2.58948	0.00961221	0.215511	FBgn0086384	1140.29	-0.503374	0.16816	-2.99342	0.00275866	0.297698	FBgn0086384	CG14228	SO0001217:protein_coding_gene	Merlin	Mer	0
FBgn0031905	36.1127	-5.79472	2.23668	-2.59077	0.00957606	0.215511	FBgn0031905	36.1127	-1.62969	2.37225	-0.686982	0.492094	0.999939	FBgn0031905	CG5155	SO0001217:protein_coding_gene	gudu	gudu	0
FBgn0259975	1196.78	-6.64366	2.56435	-2.59078	0.00957586	0.215511	FBgn0259975	1196.78	3.31591	2.7063	1.22526	0.220479	0.999939	FBgn0259975	CG42485	SO0001217:protein_coding_gene	Seminal fluid protein 87B	Sfp87B	0
FBgn0035122	603.591	0.396625	0.153241	2.58824	0.00964673	0.215586	FBgn0035122	603.591	0.44648	0.152991	2.91834	0.00351898	0.35681	FBgn0035122	CG13880	SO0001217:protein_coding_gene	mitochondrial ribosomal protein L17	mRpL17	0
FBgn0039674	5437.25	0.369891	0.142934	2.58785	0.00965782	0.215586	FBgn0039674	5437.25	0.20449	0.142856	1.43144	0.152304	0.999939	FBgn0039674	CG1907	SO0001217:protein_coding_gene	-	CG1907	0
FBgn0031726	38.2178	-3.97045	1.53502	-2.58658	0.00969335	0.215733	FBgn0031726	38.2178	0.167037	1.36131	0.122703	0.902342	0.999939	FBgn0031726	CG7249	SO0001217:protein_coding_gene	Cytochrome P450 6a16	Cyp6a16	0
FBgn0051816	47.48	-7.51858	2.90694	-2.58642	0.00969776	0.215733	FBgn0051816	47.48	1.24655	3.21854	0.387304	0.698531	0.999939	FBgn0051816	CG31816	SO0001217:protein_coding_gene	-	CG31816	0
FBgn0037138	15450.9	0.329964	0.127722	2.58345	0.00978167	0.216484	FBgn0037138	15450.9	0.236526	0.127692	1.85231	0.063981	0.999939	FBgn0037138	CG7145	SO0001217:protein_coding_gene	delta-1-Pyrroline-5-carboxylate dehydrogenase 1	P5CDh1	0
FBgn0030777	36.5139	-7.34312	2.84181	-2.58396	0.00976728	0.216484	FBgn0030777	36.5139	0.79435	2.87041	0.276738	0.781982	0.999939	FBgn0030777	CG9672	SO0001217:protein_coding_gene	-	CG9672	0
FBgn0033862	201.832	-8.853	3.42626	-2.58387	0.00976999	0.216484	FBgn0033862	201.832	-2.56819	3.74038	-0.686613	0.492327	0.999939	FBgn0033862	CG6209	SO0001217:protein_coding_gene	-	CG6209	0
FBgn0051546	63.8548	-7.22447	2.79735	-2.58261	0.00980556	0.216643	FBgn0051546	63.8548	1.24358	2.80912	0.442692	0.657988	0.999939	FBgn0051546	CG31546	SO0001217:protein_coding_gene	-	CG31546	0
FBgn0038612	28.5271	-4.78705	1.85438	-2.58148	0.00983776	0.216984	FBgn0038612	28.5271	-0.39499	1.84388	-0.214216	0.830378	0.999939	FBgn0038612	CG7676	SO0001217:protein_coding_gene	corona	cona	0
FBgn0051404	13.0426	-8.02565	3.11042	-2.58025	0.00987297	0.21739	FBgn0051404	13.0426	0.167672	3.15896	0.0530782	0.95767	0.999939	FBgn0051404	CG31404	SO0001217:protein_coding_gene	-	CG31404	0
FBgn0287216	71.7733	-2.96388	1.15041	-2.57638	0.00998418	0.218723	FBgn0287216	71.7733	-2.36045	1.47293	-1.60256	0.109032	0.999939	FBgn0287216	CR46446	SO0002127:lncRNA_gene	long non-coding RNA:CR46446	lncRNA:CR46446	0
FBgn0052259	26.1013	-3.69582	1.43402	-2.57725	0.009959	0.218723	FBgn0052259	26.1013	-0.648945	1.43334	-0.45275	0.650729	0.999939	FBgn0052259	CG32259	SO0001217:protein_coding_gene	-	CG32259	0
FBgn0011239	39.2015	-7.28228	2.82642	-2.57651	0.00998043	0.218723	FBgn0011239	39.2015	-0.670681	3.00528	-0.223167	0.823405	0.999939	FBgn0011239	CG31733	SO0001217:protein_coding_gene	male sterile (2) 35Ci	ms(2)35Ci	0
FBgn0030801	312.266	0.406531	0.15792	2.57429	0.0100447	0.219079	FBgn0030801	312.266	0.410424	0.155748	2.63517	0.00840949	0.657004	FBgn0030801	CG4875	SO0001217:protein_coding_gene	RNA polymerase III subunit I	Polr3I	0
FBgn0002873	138.846	-3.27966	1.27412	-2.57406	0.0100512	0.219079	FBgn0002873	138.846	0.617184	1.29926	0.475027	0.634768	0.999939	FBgn0002873	CG12047	SO0001217:protein_coding_gene	mushroom body defect	mud	0
FBgn0051245	98.4619	-6.58563	2.55796	-2.57456	0.0100369	0.219079	FBgn0051245	98.4619	0.36457	2.68902	0.135577	0.892156	0.999939	FBgn0051245	CG31245	SO0001217:protein_coding_gene	-	CG31245	0
FBgn0033863	259.834	-3.84558	1.49507	-2.57217	0.0101063	0.21991	FBgn0033863	259.834	0.0580767	1.49943	0.0387325	0.969104	0.999939	FBgn0033863	CG13337	SO0001217:protein_coding_gene	-	CG13337	0
FBgn0032124	18.473	-4.10928	1.59821	-2.57117	0.0101354	0.220173	FBgn0032124	18.473	-1.99867	1.56832	-1.2744	0.202523	0.999939	FBgn0032124	CG17855	SO0001217:protein_coding_gene	-	CG17855	0
FBgn0039532	1718.55	-0.511922	0.199284	-2.56881	0.010205	0.220734	FBgn0039532	1718.55	-0.341929	0.19923	-1.71625	0.0861164	0.999939	FBgn0039532	CG5588	SO0001217:protein_coding_gene	Mig-2-like	Mtl	0
FBgn0031585	228.101	-5.24388	2.04099	-2.56928	0.0101911	0.220734	FBgn0031585	228.101	2.6251	2.09751	1.25153	0.21074	0.999939	FBgn0031585	CG2955	SO0001217:protein_coding_gene	-	CG2955	0
FBgn0034127	49.892	-7.80797	3.03983	-2.56855	0.0102124	0.220734	FBgn0034127	49.892	2.77905	3.21846	0.863472	0.387878	0.999939	FBgn0034127	CG7848	SO0001217:protein_coding_gene	-	CG7848	0
FBgn0029969	1700.9	0.604618	0.235549	2.56684	0.010263	0.220861	FBgn0029969	1700.9	0.341514	0.235535	1.44995	0.147072	0.999939	FBgn0029969	CG10932	SO0001217:protein_coding_gene	Acetyl-CoA acetyltransferase 1	Acat1	0
FBgn0264330	37.7888	-2.9863	1.16328	-2.56715	0.0102538	0.220861	FBgn0264330	37.7888	-0.419315	1.18749	-0.35311	0.724006	0.999939	FBgn0264330	CG43789	SO0001217:protein_coding_gene	-	CG43789	0
FBgn0262580	14.5086	-8.67798	3.38109	-2.56662	0.0102694	0.220861	FBgn0262580	14.5086	1.33055	3.5072	0.379377	0.704408	0.999939	FBgn0262580	CG43120	SO0001217:protein_coding_gene	-	CG43120	0
FBgn0031630	503.319	0.540743	0.210847	2.56462	0.0103289	0.221475	FBgn0031630	503.319	0.395728	0.211998	1.86666	0.0619493	0.999939	FBgn0031630	CG15629	SO0001217:protein_coding_gene	-	CG15629	0
FBgn0011802	272.839	-0.634556	0.247438	-2.56451	0.0103322	0.221475	FBgn0011802	272.839	-0.0770346	0.246671	-0.312297	0.754814	0.999939	FBgn0011802	CG6539	SO0001217:protein_coding_gene	Gemin 3	Gem3	0
FBgn0086907	226.083	-3.74184	1.46144	-2.56037	0.010456	0.223759	FBgn0086907	226.083	0.386112	1.48457	0.260084	0.794799	0.999939	FBgn0086907	CG13263	SO0001217:protein_coding_gene	Cytochrome c distal	Cyt-c-d	0
FBgn0250906	12477.5	0.518331	0.202621	2.55813	0.0105237	0.224835	FBgn0250906	12477.5	0.325422	0.202596	1.60626	0.108217	0.999939	FBgn0250906	CG3127	SO0001217:protein_coding_gene	Phosphoglycerate kinase	Pgk	0
FBgn0034739	80.7835	-3.16377	1.23769	-2.55618	0.0105828	0.225726	FBgn0034739	80.7835	-0.107231	1.24856	-0.0858835	0.931559	0.999939	FBgn0034739	CG3927	SO0001217:protein_coding_gene	-	CG3927	0
FBgn0033608	2325.47	0.438918	0.171866	2.55383	0.0106545	0.226802	FBgn0033608	2325.47	0.321616	0.171522	1.87507	0.0607832	0.999939	FBgn0033608	CG13220	SO0001217:protein_coding_gene	-	CG13220	0
FBgn0003254	59.3362	-2.33417	0.914149	-2.55338	0.0106683	0.226802	FBgn0003254	59.3362	-1.02627	0.920639	-1.11474	0.264964	0.999939	FBgn0003254	CG7230	SO0001217:protein_coding_gene	ribbon	rib	0
FBgn0033926	10535.7	-2.21753	0.868684	-2.55274	0.0106878	0.226844	FBgn0033926	10535.7	-1.71541	0.868593	-1.97493	0.0482763	0.999939	FBgn0033926	CG12505	SO0001217:protein_coding_gene	Activity-regulated cytoskeleton associated protein 1	Arc1	0
FBgn0029091	40.5328	-4.7284	1.85318	-2.55151	0.0107259	0.22728	FBgn0029091	40.5328	-0.135813	1.87772	-0.0723288	0.94234	0.999939	FBgn0029091	CG7464	SO0001217:protein_coding_gene	Chitin synthase 2	Chs2	0
FBgn0085197	214.007	9.2714	3.63468	2.55082	0.0107471	0.227357	FBgn0085197	214.007	21.0577	3.8312	5.49636	3.87702e-08	2.01979e-05	FBgn0085197	CG34168	SO0001217:protein_coding_gene	-	CG34168	1
FBgn0039310	66.0774	-3.78412	1.48431	-2.54942	0.0107903	0.227899	FBgn0039310	66.0774	1.01411	1.49072	0.680278	0.496329	0.999939	FBgn0039310	CG11878	SO0001217:protein_coding_gene	-	CG11878	0
FBgn0031264	674.803	-0.7308	0.287203	-2.54454	0.0109421	0.230728	FBgn0031264	674.803	-0.437577	0.287779	-1.52053	0.128378	0.999939	FBgn0031264	CG11835	SO0001217:protein_coding_gene	uncharacterized nascent polypeptide-associated complex beta subunit	uncNacbeta	0
FBgn0034763	1111.95	-0.328605	0.129193	-2.54352	0.0109742	0.23103	FBgn0034763	1111.95	-0.35842	0.129124	-2.77577	0.00550711	0.501213	FBgn0034763	CG12190	SO0001217:protein_coding_gene	Ring and YY1 Binding Protein	RYBP	0
FBgn0034532	171.88	-2.29642	0.903362	-2.54208	0.0110193	0.231603	FBgn0034532	171.88	-0.726755	0.906787	-0.801462	0.422864	0.999939	FBgn0034532	CG13436	SO0001217:protein_coding_gene	-	CG13436	0
FBgn0051189	375.952	0.861527	0.339512	2.53754	0.0111634	0.233117	FBgn0051189	375.952	0.53652	0.33831	1.58588	0.112766	0.999939	FBgn0051189	CG31189	SO0001217:protein_coding_gene	-	CG31189	0
FBgn0033033	4434.21	0.453	0.178422	2.53892	0.0111194	0.233117	FBgn0033033	4434.21	0.0697489	0.178259	0.391278	0.695592	0.999939	FBgn0033033	CG11066	SO0001217:protein_coding_gene	scarface	scaf	0
FBgn0026563	536.106	-3.44278	1.35614	-2.53867	0.0111274	0.233117	FBgn0026563	536.106	0.1066	1.35735	0.0785354	0.937402	0.999939	FBgn0026563	CG1979	SO0001217:protein_coding_gene	-	CG1979	0
FBgn0050042	34.78	-4.27469	1.68439	-2.53783	0.0111543	0.233117	FBgn0050042	34.78	-0.0602802	1.82671	-0.0329993	0.973675	0.999939	FBgn0050042	CG30042	SO0001217:protein_coding_gene	Cuticular protein 49Ab	Cpr49Ab	0
FBgn0036984	1432.7	0.661319	0.260967	2.53411	0.0112733	0.234441	FBgn0036984	1432.7	0.643554	0.260417	2.47124	0.0134645	0.849862	FBgn0036984	CG13248	SO0001217:protein_coding_gene	-	CG13248	0
FBgn0003950	59.0369	-4.4803	1.76817	-2.53387	0.0112811	0.234441	FBgn0003950	59.0369	-0.30906	1.69896	-0.181912	0.855652	0.999939	FBgn0003950	CG1501	SO0001217:protein_coding_gene	uncoordinated	unc	0
FBgn0037004	60.1696	-4.66143	1.83956	-2.53399	0.0112771	0.234441	FBgn0037004	60.1696	1.46753	1.85799	0.789846	0.429618	0.999939	FBgn0037004	CG17637	SO0001217:protein_coding_gene	-	CG17637	0
FBgn0034132	734.965	8.8997	3.5164	2.53091	0.0113767	0.234634	FBgn0034132	734.965	22.5687	3.56349	6.3333	2.39972e-10	2.58964e-07	FBgn0034132	CG4439	SO0001217:protein_coding_gene	Sperm-Leucylaminopeptidase 8	S-Lap8	1
FBgn0036927	9381.22	0.547288	0.216314	2.53007	0.0114041	0.234634	FBgn0036927	9381.22	0.267531	0.216176	1.23756	0.215878	0.999939	FBgn0036927	CG7433	SO0001217:protein_coding_gene	gamma-aminobutyric acid transaminase	Gabat	0
FBgn0267127	9.86666	-2.66138	1.05194	-2.52997	0.0114072	0.234634	FBgn0267127	9.86666	-2.13999	1.05978	-2.01928	0.0434582	0.999939	FBgn0267127	CR45567	SO0002127:lncRNA_gene	long non-coding RNA:CR45567	lncRNA:CR45567	0
FBgn0265071	4.86805	-7.45111	2.94448	-2.53053	0.0113889	0.234634	FBgn0265071	4.86805	-1.74484	2.91011	-0.599578	0.548787	0.999939	FBgn0265071	CR44182	SO0002182:antisense_lncRNA_gene	antisense RNA:CR44182	asRNA:CR44182	0
FBgn0264352	5.33592	-8.31288	3.28428	-2.53111	0.0113701	0.234634	FBgn0264352	5.33592	0.852207	3.16625	0.269153	0.787812	0.999939	FBgn0264352	CR43808	SO0002127:lncRNA_gene	long non-coding RNA:CR43808	lncRNA:CR43808	0
FBgn0266365	52.4811	-8.68918	3.43492	-2.52966	0.0114173	0.234634	FBgn0266365	52.4811	2.22229	3.63101	0.612031	0.540517	0.999939	FBgn0266365	CR45013	SO0002127:lncRNA_gene	long non-coding RNA:CR45013	lncRNA:CR45013	0
FBgn0034776	42.2232	-8.95881	3.54003	-2.53071	0.011383	0.234634	FBgn0034776	42.2232	1.62636	3.73053	0.43596	0.662866	0.999939	FBgn0034776	CG13527	SO0001217:protein_coding_gene	-	CG13527	0
FBgn0040104	38.4616	-3.28429	1.2991	-2.52813	0.0114671	0.235284	FBgn0040104	38.4616	-0.501781	1.31278	-0.382226	0.702294	0.999939	FBgn0040104	CG3410	SO0001217:protein_coding_gene	lectin-24A	lectin-24A	0
FBgn0263143	17.7262	-3.04363	1.20474	-2.52638	0.0115245	0.236088	FBgn0263143	17.7262	-0.233562	1.21882	-0.19163	0.848032	0.999939	FBgn0263143	CG4771	SO0001217:protein_coding_gene	vreteno	vret	0
FBgn0002719	25470	0.523145	0.207179	2.52509	0.0115668	0.236376	FBgn0002719	25470	0.309729	0.207187	1.49492	0.134935	0.999939	FBgn0002719	CG10120	SO0001217:protein_coding_gene	Malic enzyme	Men	0
FBgn0040906	42.7367	-3.05368	1.20968	-2.52436	0.0115908	0.236376	FBgn0040906	42.7367	-0.409218	1.19658	-0.341991	0.732358	0.999939	FBgn0040906	CG15579	SO0001217:protein_coding_gene	-	CG15579	0
FBgn0034129	19.8592	-8.87097	3.51425	-2.52429	0.0115933	0.236376	FBgn0034129	19.8592	2.07798	3.61116	0.575432	0.564999	0.999939	FBgn0034129	CG15925	SO0001217:protein_coding_gene	Poly(ADP-ribose) polymerase family member 16	Parp16	0
FBgn0034011	9.7291	-5.49556	2.17772	-2.52354	0.011618	0.236506	FBgn0034011	9.7291	0.180092	2.23985	0.0804036	0.935916	0.999939	FBgn0034011	CG8160	SO0001217:protein_coding_gene	-	CG8160	0
FBgn0030952	39.563	-5.22112	2.06972	-2.52262	0.0116485	0.236754	FBgn0030952	39.563	-0.198754	2.12847	-0.0933787	0.925603	0.999939	FBgn0030952	CG12609	SO0001217:protein_coding_gene	-	CG12609	0
FBgn0028402	365.434	-0.465136	0.184486	-2.52125	0.0116939	0.237306	FBgn0028402	365.434	-0.362548	0.184722	-1.96267	0.0496846	0.999939	FBgn0028402	CG10582	SO0001217:protein_coding_gene	RNA polymerase III subunit E	Polr3E	0
FBgn0039855	92.6278	-2.72677	1.08254	-2.51886	0.0117737	0.238177	FBgn0039855	92.6278	-0.0742647	1.0862	-0.0683709	0.94549	0.999939	FBgn0039855	CG1638	SO0001217:protein_coding_gene	-	CG1638	0
FBgn0030356	244.267	-9.12011	3.62005	-2.51933	0.0117577	0.238177	FBgn0030356	244.267	4.6929	3.71479	1.2633	0.20648	0.999939	FBgn0030356	CR32661	SO0002127:lncRNA_gene	long non-coding RNA:CR32661	lncRNA:CR32661	0
FBgn0040510	59.56	-10.3842	4.12367	-2.51819	0.0117959	0.238256	FBgn0040510	59.56	-4.19578	4.2884	-0.978403	0.327875	0.999939	FBgn0040510	CG17176	SO0001217:protein_coding_gene	Adenylyl cyclase X A	ACXA	0
FBgn0050486	10.6921	-3.93525	1.56326	-2.51733	0.0118249	0.238468	FBgn0050486	10.6921	-1.63099	1.56744	-1.04055	0.298086	0.999939	FBgn0050486	CG30486	SO0001217:protein_coding_gene	-	CG30486	0
FBgn0031573	286.391	-0.38011	0.151129	-2.51513	0.0118988	0.238639	FBgn0031573	286.391	-0.470937	0.146967	-3.20438	0.00135355	0.177821	FBgn0031573	CG3407	SO0001217:protein_coding_gene	-	CG3407	0
FBgn0266492	116.578	-1.75484	0.697783	-2.51489	0.0119071	0.238639	FBgn0266492	116.578	-0.913211	0.70651	-1.29257	0.196161	0.999939	FBgn0266492	CG45091	SO0001217:protein_coding_gene	Sarcolamban B	SclB	0
FBgn0266623	18.3289	-4.34082	1.72527	-2.51602	0.0118689	0.238639	FBgn0266623	18.3289	-0.591715	1.87225	-0.316045	0.751969	0.999939	FBgn0266623	CR45130	SO0002182:antisense_lncRNA_gene	antisense RNA:CR45130	asRNA:CR45130	0
FBgn0033287	1131.19	-6.39636	2.54267	-2.51561	0.0118826	0.238639	FBgn0033287	1131.19	6.51015	2.56983	2.5333	0.0112993	0.755352	FBgn0033287	CG8701	SO0001217:protein_coding_gene	-	CG8701	0
FBgn0053958	98.4033	0.85094	0.338515	2.51375	0.0119457	0.238937	FBgn0053958	98.4033	0.559558	0.332924	1.68074	0.0928141	0.999939	FBgn0053958	CG33958	SO0001217:protein_coding_gene	-	CG33958	0
FBgn0036075	67.5459	-8.48653	3.37657	-2.51336	0.0119588	0.238937	FBgn0036075	67.5459	-0.0357274	3.62538	-0.0098548	0.992137	0.999939	FBgn0036075	CG8065	SO0001217:protein_coding_gene	-	CG8065	0
FBgn0262819	5.80836	-6.90929	2.75031	-2.51218	0.0119987	0.239364	FBgn0262819	5.80836	-0.84404	2.54343	-0.331851	0.740002	0.999939	FBgn0262819	CG43190	SO0001217:protein_coding_gene	-	CG43190	0
FBgn0038596	299.117	0.408389	0.16266	2.51069	0.0120496	0.240009	FBgn0038596	299.117	0.298425	0.163512	1.8251	0.0679859	0.999939	FBgn0038596	CG14312	SO0001217:protein_coding_gene	-	CG14312	0
FBgn0262020	39.7059	-4.06228	1.619	-2.50913	0.0121028	0.240699	FBgn0262020	39.7059	-0.110255	1.67157	-0.0659593	0.94741	0.999939	FBgn0262020	CG42831	SO0001217:protein_coding_gene	-	CG42831	0
FBgn0035955	39.6093	-5.2785	2.10472	-2.50794	0.0121437	0.240774	FBgn0035955	39.6093	0.278819	2.1544	0.129419	0.897026	0.999939	FBgn0035955	CG5194	SO0001217:protein_coding_gene	-	CG5194	0
FBgn0031367	52.1343	-6.68023	2.66354	-2.50802	0.0121409	0.240774	FBgn0031367	52.1343	0.348505	3.09969	0.112432	0.910481	0.999939	FBgn0031367	CG15623	SO0001217:protein_coding_gene	calcutta cup	c-cup	0
FBgn0036522	120.795	-1.83853	0.733415	-2.50681	0.0121827	0.241176	FBgn0036522	120.795	-0.407613	0.735753	-0.554008	0.579573	0.999939	FBgn0036522	CG7372	SO0001217:protein_coding_gene	Phaser	Phs	0
FBgn0035431	124.004	-1.96428	0.783941	-2.50565	0.0122227	0.241598	FBgn0035431	124.004	-0.479198	0.785141	-0.610334	0.541641	0.999939	FBgn0035431	CG14968	SO0001217:protein_coding_gene	-	CG14968	0
FBgn0053296	502.8	0.897795	0.358585	2.50372	0.0122897	0.241905	FBgn0053296	502.8	1.08601	0.359515	3.02077	0.00252136	0.285761	FBgn0053296	CG33296	SO0001217:protein_coding_gene	-	CG33296	0
FBgn0031637	9724.03	-0.265355	0.106075	-2.50158	0.0123642	0.241905	FBgn0031637	9724.03	-0.247294	0.106117	-2.33038	0.0197862	0.999189	FBgn0031637	CG2950	SO0001217:protein_coding_gene	mextli	mxt	0
FBgn0034758	387.274	-2.60634	1.04113	-2.50339	0.0123011	0.241905	FBgn0034758	387.274	-0.711668	1.04264	-0.682563	0.494883	0.999939	FBgn0034758	CG13510	SO0001217:protein_coding_gene	-	CG13510	0
FBgn0033124	36.4494	-3.37803	1.35029	-2.5017	0.0123598	0.241905	FBgn0033124	36.4494	-2.06709	1.38684	-1.49051	0.136091	0.999939	FBgn0033124	CG12847	SO0001217:protein_coding_gene	Tetraspanin 42Ec	Tsp42Ec	0
FBgn0033848	103.291	-4.20349	1.67964	-2.50261	0.012328	0.241905	FBgn0033848	103.291	0.726344	1.68989	0.429818	0.667328	0.999939	FBgn0033848	CG13330	SO0001217:protein_coding_gene	-	CG13330	0
FBgn0035571	55.2461	-5.15743	2.06179	-2.50144	0.012369	0.241905	FBgn0035571	55.2461	-1.82113	2.1077	-0.864039	0.387567	0.999939	FBgn0035571	CG12493	SO0001217:protein_coding_gene	-	CG12493	0
FBgn0085692	31.7765	-12.1993	4.87273	-2.50359	0.0122941	0.241905	FBgn0085692	31.7765	-2.97467	5.01275	-0.59342	0.5529	0.999939	FBgn0085692	CG41561	SO0001217:protein_coding_gene	-	CG41561	0
FBgn0033954	1147.02	-6.7403	2.69729	-2.49892	0.0124573	0.242987	FBgn0033954	1147.02	4.34926	2.76791	1.57132	0.116109	0.999939	FBgn0033954	CG12860	SO0001217:protein_coding_gene	-	CG12860	0
FBgn0046332	147.155	-7.07162	2.83002	-2.49879	0.0124618	0.242987	FBgn0046332	147.155	3.14505	3.02855	1.03847	0.299053	0.999939	FBgn0046332	CG31003	SO0001217:protein_coding_gene	gasket	gskt	0
FBgn0035262	273.016	-1.88209	0.753755	-2.49695	0.0125266	0.243882	FBgn0035262	273.016	-0.202765	0.754269	-0.268823	0.788066	0.999939	FBgn0035262	CG18171	SO0001217:protein_coding_gene	-	CG18171	0
FBgn0031233	828.804	-0.343979	0.13791	-2.49422	0.0126234	0.24503	FBgn0031233	828.804	-0.201691	0.138215	-1.45926	0.144493	0.999939	FBgn0031233	CG11490	SO0001217:protein_coding_gene	TBC1 domain family member 15/17	Tbc1d15-17	0
FBgn0036377	152.922	-0.645477	0.258784	-2.49427	0.0126215	0.24503	FBgn0036377	152.922	-0.76846	0.260357	-2.95156	0.00316171	0.331716	FBgn0036377	CG10710	SO0001217:protein_coding_gene	-	CG10710	0
FBgn0001285	35.283	-4.35671	1.74768	-2.49286	0.0126719	0.245477	FBgn0001285	35.283	-1.31961	1.82252	-0.724059	0.469029	0.999939	FBgn0001285	CG8579	SO0001217:protein_coding_gene	Jonah 44E	Jon44E	0
FBgn0039387	6.52405	-4.82253	1.93481	-2.49251	0.0126843	0.245477	FBgn0039387	6.52405	-2.36054	2.00958	-1.17465	0.240136	0.999939	FBgn0039387	CG5959	SO0001217:protein_coding_gene	Multicopper oxidase 3	Mco3	0
FBgn0062442	3660.17	0.390398	0.156759	2.49043	0.0127588	0.24655	FBgn0062442	3660.17	0.22743	0.156562	1.45265	0.146321	0.999939	FBgn0062442	CG1458	SO0001217:protein_coding_gene	CDGSH iron sulfur domain 2	Cisd2	0
FBgn0034318	62.5105	-12.4532	5.00154	-2.48988	0.0127786	0.246564	FBgn0034318	62.5105	-1.99145	4.9743	-0.400347	0.688901	0.999939	FBgn0034318	CG14500	SO0001217:protein_coding_gene	-	CG14500	0
FBgn0028517	4.70419	-4.89987	1.96935	-2.48806	0.0128442	0.247093	FBgn0028517	4.70419	-3.73803	2.19047	-1.70649	0.0879161	0.999939	FBgn0028517	CG18478	SO0001217:protein_coding_gene	-	CG18478	0
FBgn0266407	5.741	-5.08182	2.04245	-2.4881	0.0128426	0.247093	FBgn0266407	5.741	-0.989418	1.95524	-0.506033	0.612834	0.999939	FBgn0266407	CR45047	SO0002127:lncRNA_gene	long non-coding RNA:CR45047	lncRNA:CR45047	0
FBgn0083960	35.4932	-6.99412	2.81255	-2.48675	0.0128915	0.247634	FBgn0083960	35.4932	-4.20162	3.11019	-1.35092	0.176721	0.999939	FBgn0083960	CG34124	SO0001217:protein_coding_gene	-	CG34124	0
FBgn0039094	1512.65	0.743289	0.299208	2.48419	0.0129847	0.249056	FBgn0039094	1512.65	0.414509	0.298034	1.39081	0.164282	0.999939	FBgn0039094	CG10184	SO0001217:protein_coding_gene	-	CG10184	0
FBgn0032370	77.9784	9.42559	3.79695	2.48241	0.0130497	0.249195	FBgn0032370	77.9784	17.4757	4.10391	4.25831	2.05983e-05	0.00565816	FBgn0032370	CG12307	SO0001217:protein_coding_gene	-	CG12307	1
FBgn0031608	189.674	-0.750434	0.302192	-2.4833	0.0130172	0.249195	FBgn0031608	189.674	-0.129685	0.302573	-0.428606	0.66821	0.999939	FBgn0031608	CG15435	SO0001217:protein_coding_gene	-	CG15435	0
FBgn0034957	71.6349	-7.40013	2.98087	-2.48254	0.013045	0.249195	FBgn0034957	71.6349	-1.49384	3.14812	-0.47452	0.635129	0.999939	FBgn0034957	CG3121	SO0001217:protein_coding_gene	Radial spoke head protein 4a	Rsph4a	0
FBgn0052537	401.668	-0.44906	0.181064	-2.48011	0.013134	0.249516	FBgn0052537	401.668	-0.434254	0.181076	-2.39818	0.0164767	0.902169	FBgn0052537	CG32537	SO0001217:protein_coding_gene	-	CG32537	0
FBgn0052185	240.254	-4.91328	1.98133	-2.4798	0.0131458	0.249516	FBgn0052185	240.254	-5.40744	2.0156	-2.68279	0.00730098	0.610868	FBgn0052185	CG32185	SO0001217:protein_coding_gene	elevated during infection	edin	0
FBgn0036204	15.0112	-6.27642	2.53006	-2.48074	0.013111	0.249516	FBgn0036204	15.0112	-1.71931	2.66081	-0.64616	0.518176	0.999939	FBgn0036204	CG11611	SO0001217:protein_coding_gene	Tim13	Tim13	0
FBgn0035217	122.287	-6.84162	2.75946	-2.47933	0.0131629	0.249516	FBgn0035217	122.287	1.39771	2.85259	0.489979	0.624149	0.999939	FBgn0035217	CG9169	SO0001217:protein_coding_gene	alpha1,3-fucosyltransferase D	FucTD	0
FBgn0038567	42.4192	-10.431	4.20519	-2.48049	0.01312	0.249516	FBgn0038567	42.4192	0.782171	4.20602	0.185965	0.852472	0.999939	FBgn0038567	CG14316	SO0001217:protein_coding_gene	-	CG14316	0
FBgn0040651	30.5325	-5.03243	2.03141	-2.47731	0.0132376	0.250243	FBgn0040651	30.5325	0.540236	2.05083	0.263423	0.792224	0.999939	FBgn0040651	CG15458	SO0001217:protein_coding_gene	-	CG15458	0
FBgn0267453	5.40816	-5.397	2.17862	-2.47725	0.0132398	0.250243	FBgn0267453	5.40816	-4.35035	2.30664	-1.88602	0.0592927	0.999939	FBgn0267453	CR45803	SO0002127:lncRNA_gene	long non-coding RNA:CR45803	lncRNA:CR45803	0
FBgn0038132	28.8333	1.66164	0.671229	2.47552	0.0133044	0.250829	FBgn0038132	28.8333	1.02981	0.661971	1.55567	0.119786	0.999939	FBgn0038132	CG15887	SO0001217:protein_coding_gene	apnoia	apn	0
FBgn0264344	96.0444	-2.06083	0.832882	-2.47434	0.0133483	0.250829	FBgn0264344	96.0444	0.014244	0.830797	0.017145	0.986321	0.999939	FBgn0264344	CG43800	SO0001217:protein_coding_gene	-	CG43800	0
FBgn0000251	95.8872	-5.5755	2.25254	-2.47521	0.0133159	0.250829	FBgn0000251	95.8872	0.0397806	2.34746	0.0169462	0.98648	0.999939	FBgn0000251	CG1759	SO0001217:protein_coding_gene	caudal	cad	0
FBgn0265721	15.3417	-9.67744	3.91046	-2.47476	0.0133327	0.250829	FBgn0265721	15.3417	-1.37889	3.97479	-0.346909	0.72866	0.999939	FBgn0265721	CR44528	SO0002127:lncRNA_gene	long non-coding RNA:CR44528	lncRNA:CR44528	0
FBgn0052137	1445.55	-0.447023	0.180737	-2.47333	0.0133859	0.250909	FBgn0052137	1445.55	-0.305626	0.181448	-1.68437	0.0921109	0.999939	FBgn0052137	CG32137	SO0001217:protein_coding_gene	-	CG32137	0
FBgn0015625	72.3408	-2.40134	0.970976	-2.47311	0.0133941	0.250909	FBgn0015625	72.3408	-0.596497	0.976288	-0.610985	0.54121	0.999939	FBgn0015625	CG5814	SO0001217:protein_coding_gene	Cyclin B3	CycB3	0
FBgn0052483	41.7133	-3.47736	1.40632	-2.47267	0.0134107	0.250909	FBgn0052483	41.7133	0.03499	1.44314	0.0242458	0.980657	0.999939	FBgn0052483	CG32483	SO0001217:protein_coding_gene	-	CG32483	0
FBgn0040777	14094.9	0.20853	0.0843923	2.47095	0.0134753	0.251533	FBgn0040777	14094.9	0.0644538	0.0843953	0.763713	0.445038	0.999939	FBgn0040777	CG14767	SO0001217:protein_coding_gene	-	CG14767	0
FBgn0033074	68.5793	-6.06548	2.45491	-2.47075	0.013483	0.251533	FBgn0033074	68.5793	2.3513	2.49998	0.940529	0.346946	0.999939	FBgn0033074	CG8330	SO0001217:protein_coding_gene	tomboy40	tomboy40	0
FBgn0004574	10920.9	0.411036	0.166399	2.47018	0.0135045	0.251572	FBgn0004574	10920.9	0.468348	0.16638	2.81493	0.00487882	0.462674	FBgn0004574	CG15811	SO0001217:protein_coding_gene	Ras opposite	Rop	0
FBgn0031548	223.769	-0.58472	0.236875	-2.46847	0.0135692	0.252415	FBgn0031548	223.769	-0.452843	0.232266	-1.94968	0.0512146	0.999939	FBgn0031548	CG8852	SO0001217:protein_coding_gene	-	CG8852	0
FBgn0020236	15560.3	0.482622	0.195685	2.46632	0.013651	0.253569	FBgn0020236	15560.3	0.305914	0.195638	1.56367	0.117894	0.999939	FBgn0020236	CG8322	SO0001217:protein_coding_gene	ATP citrate lyase	ATPCL	0
FBgn0037422	4.10594	-6.03395	2.44756	-2.4653	0.01369	0.253569	FBgn0037422	4.10594	-6.0888	2.63873	-2.30747	0.0210287	0.999939	FBgn0037422	CG15595	SO0001217:protein_coding_gene	Osiris 13	Osi13	0
FBgn0031295	145.362	-6.49477	2.63394	-2.4658	0.0136707	0.253569	FBgn0031295	145.362	3.58738	2.64098	1.35836	0.174351	0.999939	FBgn0031295	CG4375	SO0001217:protein_coding_gene	-	CG4375	0
FBgn0262790	35.87	-8.9281	3.62326	-2.4641	0.0137356	0.25405	FBgn0262790	35.87	-1.92262	3.85339	-0.498942	0.61782	0.999939	FBgn0262790	CG43171	SO0001217:protein_coding_gene	-	CG43171	0
FBgn0032647	145.823	-2.66944	1.08411	-2.46234	0.0138035	0.254942	FBgn0032647	145.823	-1.29357	1.09256	-1.18398	0.236421	0.999939	FBgn0032647	CG15143	SO0001217:protein_coding_gene	-	CG15143	0
FBgn0035290	2801.51	0.629304	0.256024	2.45799	0.0139719	0.257517	FBgn0035290	2801.51	0.121003	0.255864	0.47292	0.63627	0.999939	FBgn0035290	CG1887	SO0001217:protein_coding_gene	debris buster	dsb	0
FBgn0029175	3151.35	0.459463	0.186948	2.45771	0.0139827	0.257517	FBgn0029175	3151.35	0.165022	0.186894	0.882972	0.377251	0.999939	FBgn0029175	CG8433	SO0001217:protein_coding_gene	sister of tout-velu	sotv	0
FBgn0032299	894.753	0.589627	0.240102	2.45574	0.0140596	0.257947	FBgn0032299	894.753	0.117771	0.242876	0.484903	0.627745	0.999939	FBgn0032299	CG17127	SO0001217:protein_coding_gene	-	CG17127	0
FBgn0037025	50.5485	-2.32593	0.94754	-2.4547	0.0141001	0.257947	FBgn0037025	50.5485	-1.17946	0.952215	-1.23865	0.215474	0.999939	FBgn0037025	CG11451	SO0001217:protein_coding_gene	Spc105-related	Spc105R	0
FBgn0260766	80.1925	-5.12472	2.08698	-2.45556	0.0140664	0.257947	FBgn0260766	80.1925	1.12255	2.13186	0.526559	0.5985	0.999939	FBgn0260766	CG42564	SO0001217:protein_coding_gene	-	CG42564	0
FBgn0283476	47.4794	-5.32009	2.16679	-2.45529	0.0140771	0.257947	FBgn0283476	47.4794	-0.631407	2.22018	-0.284395	0.776108	0.999939	FBgn0283476	CG7092	SO0001217:protein_coding_gene	Dynein heavy chain at 16F	Dhc16F	0
FBgn0033330	156.155	-8.12543	3.31034	-2.45456	0.0141057	0.257947	FBgn0033330	156.155	5.27898	3.38856	1.55788	0.119262	0.999939	FBgn0033330	CG8746	SO0001217:protein_coding_gene	-	CG8746	0
FBgn0035321	4986.01	0.479771	0.195601	2.4528	0.014175	0.258849	FBgn0035321	4986.01	0.549734	0.195513	2.81175	0.0049273	0.462674	FBgn0035321	CG1275	SO0001217:protein_coding_gene	-	CG1275	0
FBgn0038957	377.566	-1.58449	0.646226	-2.45191	0.01421	0.259123	FBgn0038957	377.566	-0.331807	0.647081	-0.512775	0.608109	0.999939	FBgn0038957	CG7059	SO0001217:protein_coding_gene	-	CG7059	0
FBgn0010222	2685.64	0.722109	0.29458	2.45132	0.0142333	0.259181	FBgn0010222	2685.64	0.493231	0.294591	1.67429	0.0940742	0.999939	FBgn0010222	CG18466	SO0001217:protein_coding_gene	NAD-dependent methylenetetrahydrofolate dehydrogenase	Nmdmc	0
FBgn0034860	11235.2	0.508857	0.208026	2.44612	0.0144403	0.259665	FBgn0034860	11235.2	0.375092	0.207986	1.80345	0.0713175	0.999939	FBgn0034860	CG9812	SO0001217:protein_coding_gene	-	CG9812	0
FBgn0050185	892.505	0.451814	0.184595	2.4476	0.0143812	0.259665	FBgn0050185	892.505	0.278766	0.18431	1.51249	0.13041	0.999939	FBgn0050185	CG30185	SO0001217:protein_coding_gene	aaRS-interacting multifunctional protein 3	AIMP3	0
FBgn0000439	1410.39	0.43197	0.176344	2.44959	0.0143019	0.259665	FBgn0000439	1410.39	0.0718962	0.176109	0.408248	0.683092	0.999939	FBgn0000439	CG2189	SO0001217:protein_coding_gene	Deformed	Dfd	0
FBgn0053481	4120.29	0.363085	0.148252	2.44911	0.0143211	0.259665	FBgn0053481	4120.29	0.357461	0.148152	2.41279	0.0158308	0.889964	FBgn0053481	CG33481	SO0001217:protein_coding_gene	defective proboscis extension response 7	dpr7	0
FBgn0010388	5615.2	-3.92657	1.6031	-2.44936	0.0143109	0.259665	FBgn0010388	5615.2	-3.90358	1.60351	-2.43439	0.0149167	0.881388	FBgn0010388	CG10816	SO0001217:protein_coding_gene	Drosocin	Dro	0
FBgn0085479	52.3266	-4.265	1.74301	-2.44691	0.0144087	0.259665	FBgn0085479	52.3266	0.30115	1.7583	0.171274	0.864008	0.999939	FBgn0085479	CG34450	SO0001217:protein_coding_gene	-	CG34450	0
FBgn0051797	39.0672	-5.18272	2.11673	-2.44845	0.0143471	0.259665	FBgn0051797	39.0672	1.31306	2.2311	0.588527	0.556179	0.999939	FBgn0051797	CG31797	SO0001217:protein_coding_gene	-	CG31797	0
FBgn0030722	15.5422	-6.89108	2.81654	-2.44665	0.0144189	0.259665	FBgn0030722	15.5422	-3.17268	2.98157	-1.0641	0.287285	0.999939	FBgn0030722	CG12395	SO0001217:protein_coding_gene	-	CG12395	0
FBgn0267543	9.15717	-7.09953	2.90213	-2.44632	0.0144325	0.259665	FBgn0267543	9.15717	-1.17161	2.81896	-0.415618	0.677689	0.999939	FBgn0267543	CR45883	SO0002127:lncRNA_gene	long non-coding RNA:CR45883	lncRNA:CR45883	0
FBgn0035316	82.307	-3.90191	1.59579	-2.44513	0.0144801	0.26002	FBgn0035316	82.307	1.07566	1.61017	0.668041	0.504107	0.999939	FBgn0035316	CG15878	SO0001217:protein_coding_gene	-	CG15878	0
FBgn0035008	92.3132	-6.8294	2.79375	-2.44452	0.0145043	0.260094	FBgn0035008	92.3132	1.83189	2.80042	0.654148	0.513017	0.999939	FBgn0035008	CG3494	SO0001217:protein_coding_gene	-	CG3494	0
FBgn0041102	408.012	9.27711	3.79812	2.44255	0.0145839	0.260799	FBgn0041102	408.012	21.4868	3.84706	5.58525	2.33363e-08	1.46902e-05	FBgn0041102	CG7929	SO0001217:protein_coding_gene	ocnus	ocn	1
FBgn0037750	115.261	-2.04546	0.837427	-2.44256	0.0145837	0.260799	FBgn0037750	115.261	-0.640469	0.839057	-0.763321	0.445272	0.999939	FBgn0037750	CG12946	SO0001217:protein_coding_gene	WHAMM and JMY related	Whamy	0
FBgn0047038	3634.58	0.439094	0.17986	2.44131	0.014634	0.261334	FBgn0047038	3634.58	0.0443734	0.179636	0.247018	0.804894	0.999939	FBgn0047038	CG6463	SO0001217:protein_coding_gene	NADH dehydrogenase (ubiquinone) 13 kDa B subunit	ND-13B	0
FBgn0029639	1871.51	1.29308	0.530402	2.43792	0.0147721	0.262423	FBgn0029639	1871.51	0.280676	0.530375	0.529204	0.596664	0.999939	FBgn0029639	CG14419	SO0001217:protein_coding_gene	-	CG14419	0
FBgn0032287	1893.45	0.61585	0.252506	2.43895	0.0147299	0.262423	FBgn0032287	1893.45	0.240536	0.252109	0.954092	0.340037	0.999939	FBgn0032287	CG6415	SO0001217:protein_coding_gene	-	CG6415	0
FBgn0264310	31.8165	-1.73686	0.712188	-2.43877	0.0147372	0.262423	FBgn0264310	31.8165	-1.27705	0.717634	-1.77953	0.0751524	0.999939	FBgn0264310	CR43785	SO0002127:lncRNA_gene	long non-coding RNA:CR43785	lncRNA:CR43785	0
FBgn0034546	129.734	-7.49912	3.07616	-2.43782	0.0147761	0.262423	FBgn0034546	129.734	6.93912	3.14277	2.20797	0.0272467	0.999939	FBgn0034546	CG13442	SO0001217:protein_coding_gene	-	CG13442	0
FBgn0036497	47.0407	-9.16792	3.76358	-2.43596	0.0148525	0.263419	FBgn0036497	47.0407	0.719439	3.98445	0.180562	0.856712	0.999939	FBgn0036497	CG7815	SO0001217:protein_coding_gene	Ran-like	Ran-like	0
FBgn0036520	60.0219	-3.01672	1.23901	-2.43478	0.0149008	0.263914	FBgn0036520	60.0219	-0.0826149	1.24258	-0.0664865	0.946991	0.999939	FBgn0036520	CG13449	SO0001217:protein_coding_gene	-	CG13449	0
FBgn0034595	26.5218	-5.33734	2.19296	-2.43385	0.014939	0.264229	FBgn0034595	26.5218	-0.461335	2.22191	-0.20763	0.835518	0.999939	FBgn0034595	CG15657	SO0001217:protein_coding_gene	-	CG15657	0
FBgn0250827	94.6741	10.2062	4.19954	2.43031	0.0150859	0.265377	FBgn0250827	94.6741	-1.8584	4.47902	-0.414914	0.678205	0.999939	FBgn0250827	CG34218	SO0001217:protein_coding_gene	whipple	whip	0
FBgn0027111	15996.5	0.312585	0.128576	2.43112	0.015052	0.265377	FBgn0027111	15996.5	0.27081	0.128518	2.10718	0.0351024	0.999939	FBgn0027111	CG1221	SO0001217:protein_coding_gene	midkine and pleiotrophin 1	miple1	0
FBgn0031304	2516.52	-0.304768	0.125376	-2.43083	0.0150643	0.265377	FBgn0031304	2516.52	-0.149921	0.125431	-1.19525	0.23199	0.999939	FBgn0031304	CG4552	SO0001217:protein_coding_gene	TBC1 domain family member 23	TBC1D23	0
FBgn0036807	20.7427	-7.25654	2.98557	-2.43054	0.0150765	0.265377	FBgn0036807	20.7427	0.692813	2.94436	0.235302	0.813975	0.999939	FBgn0036807	CG6893	SO0001217:protein_coding_gene	-	CG6893	0
FBgn0043364	12799.2	0.778004	0.320466	2.42773	0.0151938	0.265556	FBgn0043364	12799.2	0.137724	0.320501	0.429715	0.667403	0.999939	FBgn0043364	CG4427	SO0001217:protein_coding_gene	cabut	cbt	0
FBgn0086687	73399.8	0.587144	0.241749	2.42874	0.0151516	0.265556	FBgn0086687	73399.8	0.362279	0.24175	1.49857	0.133985	0.999939	FBgn0086687	CG5887	SO0001217:protein_coding_gene	Desaturase 1	Desat1	0
FBgn0025697	4836.73	0.53769	0.221486	2.42764	0.0151973	0.265556	FBgn0025697	4836.73	0.20337	0.22143	0.918439	0.358389	0.999939	FBgn0025697	CG12789	SO0001217:protein_coding_gene	scavenger receptor acting in neural tissue and majority of rhodopsin is absent	santa-maria	0
FBgn0031306	18416.1	0.493044	0.203314	2.42504	0.0153067	0.265556	FBgn0031306	18416.1	0.334649	0.203275	1.64629	0.0997045	0.999939	FBgn0031306	CG4577	SO0001217:protein_coding_gene	-	CG4577	0
FBgn0031814	6087.78	0.213466	0.0880122	2.42541	0.0152911	0.265556	FBgn0031814	6087.78	0.0380236	0.0877744	0.433197	0.664872	0.999939	FBgn0031814	CG9528	SO0001217:protein_coding_gene	real-time	retm	0
FBgn0052564	28.5128	-3.29101	1.35545	-2.42799	0.0151828	0.265556	FBgn0052564	28.5128	1.68493	1.32822	1.26856	0.204598	0.999939	FBgn0052564	CG32564	SO0001217:protein_coding_gene	-	CG32564	0
FBgn0035040	22.5091	-3.38736	1.39731	-2.4242	0.0153422	0.265556	FBgn0035040	22.5091	0.188316	1.40348	0.134178	0.893262	0.999939	FBgn0035040	CG4741	SO0001217:protein_coding_gene	-	CG4741	0
FBgn0266834	15.4931	-4.30408	1.77401	-2.42618	0.0152586	0.265556	FBgn0266834	15.4931	-0.327967	1.25426	-0.261482	0.793721	0.999939	FBgn0266834	CR45296	SO0002127:lncRNA_gene	long non-coding RNA:CR45296	lncRNA:CR45296	0
FBgn0029987	10.7143	-4.48688	1.85087	-2.4242	0.0153422	0.265556	FBgn0029987	10.7143	-1.48024	1.88808	-0.783992	0.433045	0.999939	FBgn0029987	CG15330	SO0001217:protein_coding_gene	-	CG15330	0
FBgn0267818	3.36768	-5.44219	2.24493	-2.42421	0.0153417	0.265556	FBgn0267818	3.36768	-6.72093	2.44576	-2.748	0.00599606	0.523632	FBgn0267818	CR46143	SO0002127:lncRNA_gene	long non-coding RNA:CR46143	lncRNA:CR46143	0
FBgn0035776	290.843	-8.2453	3.39904	-2.42577	0.0152759	0.265556	FBgn0035776	290.843	1.97787	3.46038	0.571575	0.56761	0.999939	FBgn0035776	CG8564	SO0001217:protein_coding_gene	-	CG8564	0
FBgn0051709	310.068	-8.28767	3.41839	-2.42444	0.015332	0.265556	FBgn0051709	310.068	1.3031	3.5676	0.36526	0.714917	0.999939	FBgn0051709	CG31709	SO0001217:protein_coding_gene	-	CG31709	0
FBgn0051637	2972.29	0.243615	0.100585	2.42198	0.0154361	0.266142	FBgn0051637	2972.29	0.0697969	0.100182	0.696703	0.485989	0.999939	FBgn0051637	CG31637	SO0001217:protein_coding_gene	-	CG31637	0
FBgn0001217	234.146	-4.20635	1.73693	-2.42172	0.0154474	0.266142	FBgn0001217	234.146	1.46556	1.72881	0.847724	0.396592	0.999939	FBgn0001217	CG7756	SO0001217:protein_coding_gene	Heat shock protein 70 cognate 2	Hsc70-2	0
FBgn0037664	69.0931	-6.3076	2.60416	-2.42213	0.01543	0.266142	FBgn0037664	69.0931	1.3115	2.67757	0.489809	0.624269	0.999939	FBgn0037664	CG8420	SO0001217:protein_coding_gene	-	CG8420	0
FBgn0259956	13.7165	-11.1488	4.60417	-2.42146	0.0154583	0.266142	FBgn0259956	13.7165	-5.41775	4.648	-1.16561	0.243773	0.999939	FBgn0259956	CG42466	SO0001217:protein_coding_gene	Seminal fluid protein 24C1	Sfp24C1	0
FBgn0028513	327.511	7.68743	3.17937	2.41791	0.0156098	0.267306	FBgn0028513	327.511	20.5183	3.21476	6.38254	1.74177e-10	2.19289e-07	FBgn0028513	CG9254	SO0001217:protein_coding_gene	-	CG9254	1
FBgn0028541	2253.69	0.26507	0.109592	2.41869	0.0155763	0.267306	FBgn0028541	2253.69	0.176294	0.109411	1.6113	0.107115	0.999939	FBgn0028541	CG7364	SO0001217:protein_coding_gene	Transmembrane 9 superfamily protein member 4	TM9SF4	0
FBgn0039343	45.5065	-6.09763	2.52196	-2.41782	0.0156139	0.267306	FBgn0039343	45.5065	1.61676	2.56717	0.629782	0.528837	0.999939	FBgn0039343	CG5111	SO0001217:protein_coding_gene	-	CG5111	0
FBgn0028514	11.6253	-7.84648	3.24575	-2.41746	0.0156291	0.267306	FBgn0028514	11.6253	-3.63633	3.2658	-1.11346	0.265513	0.999939	FBgn0028514	CG4793	SO0001217:protein_coding_gene	-	CG4793	0
FBgn0051017	42.8434	-8.03244	3.32079	-2.41883	0.0155704	0.267306	FBgn0051017	42.8434	-0.272289	3.39656	-0.0801661	0.936105	0.999939	FBgn0051017	CG31017	SO0001217:protein_coding_gene	prolyl-4-hydroxylase-alpha NE3	PH4alphaNE3	0
FBgn0086356	27.2519	-2.37132	0.982723	-2.41301	0.0158213	0.269717	FBgn0086356	27.2519	-1.00378	0.993929	-1.00991	0.312539	0.999939	FBgn0086356	CG13345	SO0001217:protein_coding_gene	tumbleweed	tum	0
FBgn0261930	30.0005	-3.16885	1.3136	-2.41234	0.0158505	0.269717	FBgn0261930	30.0005	-0.0765923	1.33307	-0.0574556	0.954182	0.999939	FBgn0261930	CG6172	SO0001217:protein_coding_gene	ventral nervous system defective	vnd	0
FBgn0030014	34.8247	-3.84563	1.59376	-2.41292	0.0158252	0.269717	FBgn0030014	34.8247	0.685487	1.59745	0.429114	0.66784	0.999939	FBgn0030014	CG15337	SO0001217:protein_coding_gene	-	CG15337	0
FBgn0261287	181.91	-6.06376	2.51371	-2.41227	0.0158535	0.269717	FBgn0261287	181.91	3.20537	2.5186	1.27268	0.203132	0.999939	FBgn0261287	CG12250	SO0001217:protein_coding_gene	yellow-emperor	ymp	0
FBgn0035196	141.268	-5.70399	2.36521	-2.41162	0.015882	0.269847	FBgn0035196	141.268	1.66949	2.48315	0.672328	0.501375	0.999939	FBgn0035196	CG9129	SO0001217:protein_coding_gene	Booster for Crq	Bfc	0
FBgn0030552	779.723	0.263204	0.109211	2.41005	0.0159503	0.270653	FBgn0030552	779.723	0.319929	0.109491	2.92196	0.00347834	0.355072	FBgn0030552	CG15871	SO0001217:protein_coding_gene	mitochondrial ribosomal protein L38	mRpL38	0
FBgn0261561	480.019	-1.9834	0.823155	-2.40951	0.0159741	0.270702	FBgn0261561	480.019	-0.436635	0.824473	-0.529593	0.596394	0.999939	FBgn0261561	CG42675	SO0001217:protein_coding_gene	-	CG42675	0
FBgn0011743	51.3842	-6.54901	2.71958	-2.4081	0.016036	0.271041	FBgn0011743	51.3842	1.62132	3.14149	0.516099	0.605785	0.999939	FBgn0011743	CG5409	SO0001217:protein_coding_gene	Actin-related protein 53D	Arp53D	0
FBgn0250846	28.5461	-10.602	4.40252	-2.40817	0.0160328	0.271041	FBgn0250846	28.5461	-1.48299	4.5182	-0.328225	0.742742	0.999939	FBgn0250846	CG15180	SO0001217:protein_coding_gene	globin 2	glob2	0
FBgn0030837	70.9112	-6.99214	2.90499	-2.40694	0.0160869	0.271548	FBgn0030837	70.9112	1.90313	2.78955	0.682235	0.49509	0.999939	FBgn0030837	CG8661	SO0001217:protein_coding_gene	-	CG8661	0
FBgn0014465	70.061	-1.57821	0.656121	-2.40536	0.0161567	0.272296	FBgn0014465	70.061	-0.0702377	0.635012	-0.110609	0.911927	0.999939	FBgn0014465	CG15350	SO0001217:protein_coding_gene	Chorion protein b at 7F	Cp7Fb	0
FBgn0003145	52.5047	-5.63157	2.34163	-2.40498	0.0161733	0.272296	FBgn0003145	52.5047	2.17375	2.45807	0.884331	0.376518	0.999939	FBgn0003145	CG6716	SO0001217:protein_coding_gene	paired	prd	0
FBgn0013753	1379.46	0.355007	0.147646	2.40445	0.0161968	0.272338	FBgn0013753	1379.46	0.505416	0.147695	3.42202	0.000621572	0.0958236	FBgn0013753	CG7959	SO0001217:protein_coding_gene	Big brother	Bgb	0
FBgn0031434	401.957	-0.697117	0.290455	-2.40009	0.0163913	0.273175	FBgn0031434	401.957	-0.2933	0.2929	-1.00137	0.31665	0.999939	FBgn0031434	CG3227	SO0001217:protein_coding_gene	insensitive	insv	0
FBgn0031219	48.9588	-1.32606	0.552551	-2.39989	0.0163998	0.273175	FBgn0031219	48.9588	-0.805501	0.532057	-1.51394	0.130042	0.999939	FBgn0031219	CG13694	SO0001217:protein_coding_gene	-	CG13694	0
FBgn0015571	642.493	-1.68506	0.702476	-2.39874	0.0164515	0.273175	FBgn0015571	642.493	-0.267241	0.702625	-0.380346	0.703688	0.999939	FBgn0015571	CG1257	SO0001217:protein_coding_gene	alpha-Esterase-3	alpha-Est3	0
FBgn0039727	1046.92	-1.71037	0.713059	-2.39864	0.016456	0.273175	FBgn0039727	1046.92	-0.230098	0.713355	-0.322558	0.74703	0.999939	FBgn0039727	CG15523	SO0001217:protein_coding_gene	Vacuolar protein sorting 13B	Vps13B	0
FBgn0266428	44.6079	-2.84342	1.18544	-2.39861	0.0164576	0.273175	FBgn0266428	44.6079	-0.238007	1.18281	-0.201221	0.840526	0.999939	FBgn0266428	CR43463	SO0002182:antisense_lncRNA_gene	antisense RNA:CR43463	asRNA:CR43463	0
FBgn0000140	45.7167	-3.57645	1.48921	-2.40158	0.0163246	0.273175	FBgn0000140	45.7167	-0.481409	1.50797	-0.319244	0.749542	0.999939	FBgn0000140	CG6875	SO0001217:protein_coding_gene	abnormal spindle	asp	0
FBgn0052719	49.6148	-4.64527	1.9342	-2.40164	0.0163215	0.273175	FBgn0052719	49.6148	1.58078	1.96516	0.804403	0.421164	0.999939	FBgn0052719	CG32719	SO0001217:protein_coding_gene	-	CG32719	0
FBgn0032503	31.2533	-5.38911	2.24351	-2.40209	0.0163016	0.273175	FBgn0032503	31.2533	1.18533	2.27208	0.521694	0.601884	0.999939	FBgn0032503	CG16825	SO0001217:protein_coding_gene	-	CG16825	0
FBgn0053265	34.7747	-5.92138	2.46695	-2.40028	0.0163826	0.273175	FBgn0053265	34.7747	-1.93396	2.47688	-0.780804	0.434918	0.999939	FBgn0053265	CG33265	SO0001217:protein_coding_gene	Mucin 68E	Muc68E	0
FBgn0267692	7.17996	-8.91074	3.71464	-2.39882	0.0164481	0.273175	FBgn0267692	7.17996	-4.00878	3.84858	-1.04162	0.297586	0.999939	FBgn0267692	CR46028	SO0002127:lncRNA_gene	long non-coding RNA:CR46028	lncRNA:CR46028	0
FBgn0015239	1464.37	-0.207393	0.0865901	-2.39511	0.0166152	0.274608	FBgn0015239	1464.37	-0.109267	0.0867105	-1.26014	0.20762	0.999939	FBgn0015239	CG7199	SO0001217:protein_coding_gene	Hormone-receptor-like in 78	Hr78	0
FBgn0032867	83.1744	-3.64359	1.52145	-2.39481	0.0166288	0.274608	FBgn0032867	83.1744	0.435583	1.53503	0.283762	0.776593	0.999939	FBgn0032867	CG15475	SO0001217:protein_coding_gene	-	CG15475	0
FBgn0259795	2020.61	-5.97174	2.49303	-2.39537	0.0166035	0.274608	FBgn0259795	2020.61	6.68785	2.51481	2.65938	0.00782841	0.634477	FBgn0259795	CG4750	SO0001217:protein_coding_gene	loopin-1	loopin-1	0
FBgn0026141	154.414	-6.03337	2.51925	-2.39491	0.0166246	0.274608	FBgn0026141	154.414	2.99583	2.80199	1.06918	0.284988	0.999939	FBgn0026141	CG5450	SO0001217:protein_coding_gene	Cytoplasmic dynein light chain 2	Cdlc2	0
FBgn0033113	95.8192	-2.05927	0.860305	-2.39365	0.0166817	0.275131	FBgn0033113	95.8192	0.0994329	0.863978	0.115087	0.908376	0.999939	FBgn0033113	CG9455	SO0001217:protein_coding_gene	Serpin 42Dc	Spn42Dc	0
FBgn0003449	1229.4	0.359397	0.150176	2.39318	0.016703	0.275133	FBgn0003449	1229.4	0.334266	0.149797	2.23146	0.0256508	0.999939	FBgn0003449	CG4528	SO0001217:protein_coding_gene	sans fille	snf	0
FBgn0032730	126.42	-1.08381	0.453226	-2.39131	0.0167882	0.276183	FBgn0032730	126.42	-0.181202	0.454208	-0.398941	0.689937	0.999939	FBgn0032730	CG10431	SO0001217:protein_coding_gene	-	CG10431	0
FBgn0031760	703.214	-0.503748	0.210849	-2.38914	0.0168879	0.277228	FBgn0031760	703.214	-0.436609	0.210725	-2.07193	0.0382718	0.999939	FBgn0031760	CG9093	SO0001217:protein_coding_gene	Tetraspanin 26A	Tsp26A	0
FBgn0039104	624.996	-6.80057	2.84662	-2.389	0.0168945	0.277228	FBgn0039104	624.996	2.94268	2.88174	1.02115	0.307185	0.999939	FBgn0039104	CG10252	SO0001217:protein_coding_gene	-	CG10252	0
FBgn0030624	48.3247	-6.0759	2.54423	-2.38811	0.0169354	0.277548	FBgn0030624	48.3247	1.48728	2.79795	0.531561	0.59503	0.999939	FBgn0030624	CG9106	SO0001217:protein_coding_gene	-	CG9106	0
FBgn0037970	49.842	-6.87874	2.88122	-2.38744	0.0169663	0.277703	FBgn0037970	49.842	0.0335174	2.99891	0.0111765	0.991083	0.999939	FBgn0037970	CG12201	SO0001217:protein_coding_gene	Glutamate Carrier 2	GC2	0
FBgn0034045	995.399	0.829913	0.347806	2.38614	0.0170264	0.277861	FBgn0034045	995.399	0.429935	0.346577	1.24052	0.214783	0.999939	FBgn0034045	CG8249	SO0001217:protein_coding_gene	-	CG8249	0
FBgn0034724	2223.92	0.551875	0.231385	2.3851	0.0170747	0.277861	FBgn0034724	2223.92	0.396438	0.231452	1.71283	0.0867433	0.999939	FBgn0034724	CG3624	SO0001217:protein_coding_gene	babos	babos	0
FBgn0000346	13557.3	0.358107	0.150184	2.38445	0.0171047	0.277861	FBgn0000346	13557.3	0.293656	0.150163	1.95558	0.0505147	0.999939	FBgn0000346	CG1618	SO0001217:protein_coding_gene	comatose	comt	0
FBgn0052544	1843.21	0.275813	0.115662	2.38465	0.0170954	0.277861	FBgn0052544	1843.21	0.220885	0.115322	1.91537	0.0554455	0.999939	FBgn0052544	CG32544	SO0001217:protein_coding_gene	-	CG32544	0
FBgn0034249	97.7204	-1.01374	0.424992	-2.38531	0.0170649	0.277861	FBgn0034249	97.7204	-0.167816	0.429358	-0.390853	0.695906	0.999939	FBgn0034249	CG6477	SO0001217:protein_coding_gene	Rho GTPase activating protein at 54D	RhoGAP54D	0
FBgn0004240	1921.98	-4.88231	2.04676	-2.38538	0.0170615	0.277861	FBgn0004240	1921.98	-5.01696	2.04945	-2.44795	0.014367	0.861337	FBgn0004240	CG12763	SO0001217:protein_coding_gene	Diptericin A	DptA	0
FBgn0011293	458.524	5.52811	2.32131	2.38146	0.0172443	0.278454	FBgn0011293	458.524	0.898551	2.32928	0.385763	0.699672	0.999939	FBgn0011293	CG6642	SO0001217:protein_coding_gene	antennal protein 10	a10	0
FBgn0025630	503.828	-0.401697	0.168622	-2.38224	0.0172077	0.278454	FBgn0025630	503.828	-0.10659	0.168456	-0.63275	0.526897	0.999939	FBgn0025630	CG4061	SO0001217:protein_coding_gene	RNA 3'-terminal phosphate cyclase	Rtca	0
FBgn0010423	41.9095	-3.01582	1.2664	-2.3814	0.0172468	0.278454	FBgn0010423	41.9095	-1.15107	1.29785	-0.88691	0.375127	0.999939	FBgn0010423	CG9073	SO0001217:protein_coding_gene	Troponin C at 47D	TpnC47D	0
FBgn0036367	24.4199	-4.31427	1.81162	-2.38145	0.0172449	0.278454	FBgn0036367	24.4199	-1.19042	1.83808	-0.647645	0.517215	0.999939	FBgn0036367	CG10116	SO0001217:protein_coding_gene	-	CG10116	0
FBgn0032492	42.2537	-10.184	4.27655	-2.38136	0.0172488	0.278454	FBgn0032492	42.2537	2.86723	4.35636	0.658172	0.510428	0.999939	FBgn0032492	CG5648	SO0001217:protein_coding_gene	Proteasome alpha6 subunit, Testis-specific	Prosalpha6T	0
FBgn0031500	529.113	0.378271	0.15912	2.37727	0.0174415	0.279577	FBgn0031500	529.113	0.243226	0.15872	1.53242	0.125418	0.999939	FBgn0031500	CG17221	SO0001217:protein_coding_gene	-	CG17221	0
FBgn0032109	97.6871	-2.83746	1.19313	-2.37817	0.0173989	0.279577	FBgn0032109	97.6871	-0.828289	1.19859	-0.691052	0.489533	0.999939	FBgn0032109	CG17005	SO0001217:protein_coding_gene	-	CG17005	0
FBgn0040959	51.611	-5.97911	2.51526	-2.37713	0.0174479	0.279577	FBgn0040959	51.611	-0.342674	2.5836	-0.132634	0.894483	0.999939	FBgn0040959	CG17814	SO0001217:protein_coding_gene	Peritrophin-15a	Peritrophin-15a	0
FBgn0031130	31.5774	-6.83079	2.87166	-2.37869	0.0173743	0.279577	FBgn0031130	31.5774	1.7849	3.15781	0.565234	0.571915	0.999939	FBgn0031130	CG15452	SO0001217:protein_coding_gene	-	CG15452	0
FBgn0035003	20.7641	-7.14235	3.00341	-2.37808	0.017403	0.279577	FBgn0035003	20.7641	2.9778	2.92539	1.01791	0.308719	0.999939	FBgn0035003	CG15873	SO0001217:protein_coding_gene	-	CG15873	0
FBgn0003961	102.071	-8.58193	3.60884	-2.37803	0.0174054	0.279577	FBgn0003961	102.071	-0.111383	3.88672	-0.0286574	0.977138	0.999939	FBgn0003961	CG7171	SO0001217:protein_coding_gene	Urate oxidase	Uro	0
FBgn0025388	363.847	-1.73268	0.730141	-2.37307	0.0176409	0.281304	FBgn0025388	363.847	-0.263806	0.731402	-0.360686	0.718334	0.999939	FBgn0025388	CG12179	SO0001217:protein_coding_gene	Alstrom syndrome 1a	Alms1a	0
FBgn0010504	492.37	-2.23136	0.939893	-2.37406	0.0175939	0.281304	FBgn0010504	492.37	0.115552	0.940716	0.122834	0.902239	0.999939	FBgn0010504	CG11546	SO0001217:protein_coding_gene	kermit	kermit	0
FBgn0250824	76.1463	-3.72412	1.56983	-2.3723	0.0176777	0.281304	FBgn0250824	76.1463	0.159153	1.58063	0.100689	0.919797	0.999939	FBgn0250824	CG33655	SO0001217:protein_coding_gene	-	CG33655	0
FBgn0030319	77.8414	-5.13451	2.16452	-2.37213	0.0176861	0.281304	FBgn0030319	77.8414	0.469827	2.26163	0.207738	0.835434	0.999939	FBgn0030319	CG2533	SO0001217:protein_coding_gene	-	CG2533	0
FBgn0033498	25.9391	-6.53181	2.75282	-2.37277	0.0176552	0.281304	FBgn0033498	25.9391	3.25872	2.97263	1.09624	0.272973	0.999939	FBgn0033498	CG12209	SO0001217:protein_coding_gene	-	CG12209	0
FBgn0001228	27.2556	-9.41693	3.9698	-2.37214	0.0176852	0.281304	FBgn0001228	27.2556	3.41542	4.00185	0.853461	0.393404	0.999939	FBgn0001228	CG4456	SO0001217:protein_coding_gene	-	CG4456	0
FBgn0032219	93.3627	-7.04525	2.97098	-2.37136	0.0177228	0.281542	FBgn0032219	93.3627	1.60042	2.9351	0.545268	0.585569	0.999939	FBgn0032219	CG4995	SO0001217:protein_coding_gene	-	CG4995	0
FBgn0031126	747.062	0.406355	0.171441	2.37023	0.0177771	0.281713	FBgn0031126	747.062	0.0704992	0.172336	0.40908	0.682481	0.999939	FBgn0031126	CG1829	SO0001217:protein_coding_gene	Cytochrome P450 6v1	Cyp6v1	0
FBgn0031514	33.5825	-8.45367	3.5666	-2.37023	0.0177769	0.281713	FBgn0031514	33.5825	-1.1708	3.452	-0.339166	0.734485	0.999939	FBgn0031514	CG3332	SO0001217:protein_coding_gene	Otopetrin-like b	OtopLb	0
FBgn0036449	3826.65	0.546949	0.230841	2.36937	0.0178184	0.282023	FBgn0036449	3826.65	0.822669	0.230504	3.56899	0.000358354	0.0622301	FBgn0036449	CG5295	SO0001217:protein_coding_gene	brummer	bmm	0
FBgn0029890	52.4779	-4.70012	1.9845	-2.36842	0.0178644	0.282405	FBgn0029890	52.4779	-0.561735	2.02881	-0.27688	0.781872	0.999939	FBgn0029890	CG4095	SO0001217:protein_coding_gene	Fumarase 2	Fum2	0
FBgn0263034	22.741	-7.66589	3.24101	-2.36528	0.0180166	0.284465	FBgn0263034	22.741	-0.453938	3.26121	-0.139193	0.889298	0.999939	FBgn0263034	CG43329	SO0001217:protein_coding_gene	-	CG43329	0
FBgn0034885	13500.7	0.532437	0.225201	2.36427	0.0180657	0.284545	FBgn0034885	13500.7	0.274156	0.225291	1.2169	0.223643	0.999939	FBgn0034885	CG4019	SO0001217:protein_coding_gene	Entomoglyceroporin 4	Eglp4	0
FBgn0263323	14.6777	-4.71647	1.99483	-2.36434	0.0180622	0.284545	FBgn0263323	14.6777	2.42454	2.23289	1.08583	0.277554	0.999939	FBgn0263323	CR43404	SO0002127:lncRNA_gene	long non-coding RNA:CR43404	lncRNA:CR43404	0
FBgn0038697	190.122	-6.58175	2.7845	-2.36371	0.0180932	0.284632	FBgn0038697	190.122	2.82469	2.89727	0.974949	0.329586	0.999939	FBgn0038697	CG3581	SO0001217:protein_coding_gene	-	CG3581	0
FBgn0083945	25.3827	-5.01857	2.12482	-2.36188	0.0181825	0.285691	FBgn0083945	25.3827	0.251146	2.08753	0.120307	0.90424	0.999939	FBgn0083945	CG34109	SO0001217:protein_coding_gene	-	CG34109	0
FBgn0030120	20.2568	-2.83246	1.19967	-2.36102	0.0182246	0.286005	FBgn0030120	20.2568	-0.0576032	1.20931	-0.0476331	0.962009	0.999939	FBgn0030120	CG17440	SO0001217:protein_coding_gene	-	CG17440	0
FBgn0038946	6072.79	0.610372	0.258812	2.35836	0.0183557	0.286783	FBgn0038946	6072.79	0.588971	0.258759	2.27614	0.0228379	0.999939	FBgn0038946	CG7077	SO0001217:protein_coding_gene	retinol dehydrogenase B	rdhB	0
FBgn0036742	972.378	0.574305	0.243533	2.35822	0.0183628	0.286783	FBgn0036742	972.378	0.286328	0.244166	1.17267	0.240926	0.999939	FBgn0036742	CG7497	SO0001217:protein_coding_gene	-	CG7497	0
FBgn0000617	345.794	0.408083	0.172993	2.35895	0.0183265	0.286783	FBgn0000617	345.794	0.359651	0.172423	2.08587	0.0369908	0.999939	FBgn0000617	CG6474	SO0001217:protein_coding_gene	TBP-associated factor 9	Taf9	0
FBgn0038089	12.2421	-6.13401	2.60065	-2.35865	0.0183417	0.286783	FBgn0038089	12.2421	1.25644	2.88193	0.435973	0.662857	0.999939	FBgn0038089	CG14387	SO0001217:protein_coding_gene	davis-cup	d-cup	0
FBgn0003863	3595.38	9.97593	4.23395	2.35618	0.0184642	0.287209	FBgn0003863	3595.38	14.7542	4.2448	3.47583	0.000509283	0.0827338	FBgn0003863	CG18444	SO0001217:protein_coding_gene	alphaTrypsin	alphaTry	0
FBgn0033243	42.1236	-3.89137	1.65177	-2.35588	0.0184788	0.287209	FBgn0033243	42.1236	-0.422416	1.71073	-0.246921	0.80497	0.999939	FBgn0033243	CG14763	SO0001217:protein_coding_gene	-	CG14763	0
FBgn0264879	8.39587	-6.72447	2.85405	-2.35612	0.0184672	0.287209	FBgn0264879	8.39587	0.245714	2.60993	0.0941456	0.924993	0.999939	FBgn0264879	CR44070	SO0002127:lncRNA_gene	long non-coding RNA:CR44070	lncRNA:CR44070	0
FBgn0028887	25.2469	-8.22014	3.48825	-2.35652	0.018447	0.287209	FBgn0028887	25.2469	1.01697	3.72882	0.272732	0.785059	0.999939	FBgn0028887	CG3491	SO0001217:protein_coding_gene	-	CG3491	0
FBgn0037678	66.6761	-2.21071	0.939111	-2.35404	0.0185704	0.288287	FBgn0037678	66.6761	-0.4493	0.946854	-0.474519	0.63513	0.999939	FBgn0037678	CG16749	SO0001217:protein_coding_gene	-	CG16749	0
FBgn0031365	12.5745	-3.63899	1.54645	-2.35313	0.0186161	0.288304	FBgn0031365	12.5745	-1.25815	1.5808	-0.795895	0.426093	0.999939	FBgn0031365	CG17650	SO0001217:protein_coding_gene	-	CG17650	0
FBgn0085306	97.1478	-9.61541	4.08561	-2.35348	0.0185986	0.288304	FBgn0085306	97.1478	2.18758	4.2519	0.514495	0.606906	0.999939	FBgn0085306	CG34277	SO0001217:protein_coding_gene	-	CG34277	0
FBgn0085194	509.293	0.940961	0.400189	2.35129	0.0187084	0.289387	FBgn0085194	509.293	0.165164	0.400897	0.411987	0.680349	0.999939	FBgn0085194	CG34165	SO0001217:protein_coding_gene	-	CG34165	0
FBgn0032282	1635.49	0.728555	0.310296	2.34793	0.0188779	0.289589	FBgn0032282	1635.49	0.277155	0.309814	0.894587	0.371008	0.999939	FBgn0032282	CG7299	SO0001217:protein_coding_gene	-	CG7299	0
FBgn0050446	439.743	0.522906	0.222466	2.3505	0.0187485	0.289589	FBgn0050446	439.743	0.791958	0.222848	3.55381	0.000379699	0.0651874	FBgn0050446	CG30446	SO0001217:protein_coding_gene	Tyrosine decarboxylase 2	Tdc2	0
FBgn0036986	1471.22	0.36161	0.153943	2.34898	0.0188248	0.289589	FBgn0036986	1471.22	0.274353	0.153837	1.78339	0.0745222	0.999939	FBgn0036986	CG5282	SO0001217:protein_coding_gene	-	CG5282	0
FBgn0023550	158.62	-1.48718	0.633336	-2.34817	0.0188662	0.289589	FBgn0023550	158.62	-0.450871	0.632215	-0.71316	0.475747	0.999939	FBgn0023550	CG18031	SO0001217:protein_coding_gene	Fatty acyl-CoA reductase in oenocytes	FarO	0
FBgn0052712	11.1455	-3.96253	1.68738	-2.34833	0.0188579	0.289589	FBgn0052712	11.1455	-0.509867	1.6783	-0.3038	0.76128	0.999939	FBgn0052712	CG32712	SO0001217:protein_coding_gene	-	CG32712	0
FBgn0052106	122.219	-7.73669	3.29316	-2.34932	0.0188078	0.289589	FBgn0052106	122.219	-3.78846	3.66504	-1.03368	0.301288	0.999939	FBgn0052106	CG32106	SO0001217:protein_coding_gene	-	CG32106	0
FBgn0038391	20.5922	-9.3463	3.98064	-2.34794	0.0188776	0.289589	FBgn0038391	20.5922	-9.33446	4.11493	-2.26844	0.0233027	0.999939	FBgn0038391	CG10278	SO0001217:protein_coding_gene	GATAe	GATAe	0
FBgn0033380	407.298	-0.390651	0.166476	-2.34659	0.0189459	0.290286	FBgn0033380	407.298	-0.320304	0.166336	-1.92565	0.0541486	0.999939	FBgn0033380	CG8069	SO0001217:protein_coding_gene	Phosphorylated adaptor for RNA export	Phax	0
FBgn0015572	34.3564	-1.4467	0.616981	-2.34481	0.0190368	0.291335	FBgn0015572	34.3564	-1.30502	0.629902	-2.07179	0.0382852	0.999939	FBgn0015572	CG1082	SO0001217:protein_coding_gene	alpha-Esterase-4	alpha-Est4	0
FBgn0031856	22.9747	-4.64937	1.98429	-2.34309	0.0191249	0.291993	FBgn0031856	22.9747	0.723679	2.12072	0.341241	0.732922	0.999939	FBgn0031856	CG11322	SO0001217:protein_coding_gene	-	CG11322	0
FBgn0263404	11.6453	-6.47436	2.76303	-2.34321	0.0191187	0.291993	FBgn0263404	11.6453	-0.953441	2.72093	-0.35041	0.726031	0.999939	FBgn0263404	CG43450	SO0001217:protein_coding_gene	-	CG43450	0
FBgn0035189	2277.49	0.88758	0.379142	2.34102	0.019231	0.292922	FBgn0035189	2277.49	0.355876	0.378808	0.939463	0.347493	0.999939	FBgn0035189	CG9119	SO0001217:protein_coding_gene	-	CG9119	0
FBgn0288976	100.532	-2.49612	1.06608	-2.34139	0.0192121	0.292922	FBgn0288976	100.532	0.154358	1.06705	0.144659	0.88498	0.999939	FBgn0288976	CG31320	SO0001217:protein_coding_gene	Dynein axonemal assembly factor 5	Dnaaf5	0
FBgn0032424	91.2502	-6.49341	2.77728	-2.33805	0.0193849	0.294622	FBgn0032424	91.2502	-0.880826	2.85669	-0.308338	0.757825	0.999939	FBgn0032424	CG17010	SO0001217:protein_coding_gene	-	CG17010	0
FBgn0039850	10.558	-6.97924	2.98515	-2.33798	0.0193881	0.294622	FBgn0039850	10.558	-3.71331	3.10414	-1.19625	0.231601	0.999939	FBgn0039850	CG11333	SO0001217:protein_coding_gene	-	CG11333	0
FBgn0265270	38.7464	-12.9001	5.51905	-2.33738	0.0194195	0.294753	FBgn0265270	38.7464	-3.38063	5.6431	-0.599073	0.549124	0.999939	FBgn0265270	CR43239	SO0002127:lncRNA_gene	long non-coding RNA:CR43239	lncRNA:CR43239	0
FBgn0034205	42.5227	-6.59974	2.82461	-2.33651	0.0194645	0.29509	FBgn0034205	42.5227	1.38256	2.85233	0.484711	0.627881	0.999939	FBgn0034205	CG10950	SO0001217:protein_coding_gene	-	CG10950	0
FBgn0024889	2961.04	-0.357055	0.152849	-2.336	0.0194914	0.295152	FBgn0024889	2961.04	-0.194864	0.152872	-1.27469	0.202419	0.999939	FBgn0024889	CG8548	SO0001217:protein_coding_gene	karyopherin alpha1	Kap-alpha1	0
FBgn0267232	6.13366	-4.81098	2.06054	-2.33481	0.0195532	0.295397	FBgn0267232	6.13366	-5.05724	2.01687	-2.50747	0.0121599	0.791863	FBgn0267232	CR45672	SO0002127:lncRNA_gene	long non-coding RNA:CR45672	lncRNA:CR45672	0
FBgn0262357	3.0785	-7.43602	3.18484	-2.33482	0.019553	0.295397	FBgn0262357	3.0785	-2.66837	3.06378	-0.87094	0.383787	0.999939	FBgn0262357	CG43055	SO0001217:protein_coding_gene	-	CG43055	0
FBgn0028855	312.76	1.51319	0.649892	2.32837	0.0198924	0.297436	FBgn0028855	312.76	-0.538369	0.65072	-0.827343	0.408043	0.999939	FBgn0028855	CG15282	SO0001217:protein_coding_gene	-	CG15282	0
FBgn0052667	2073.83	0.642545	0.275755	2.33013	0.0197992	0.297436	FBgn0052667	2073.83	0.223342	0.276321	0.808269	0.418936	0.999939	FBgn0052667	CG32667	SO0001217:protein_coding_gene	short spindle 7	ssp7	0
FBgn0035636	562.539	0.397969	0.170831	2.3296	0.0198271	0.297436	FBgn0035636	562.539	0.323326	0.171177	1.88884	0.0589138	0.999939	FBgn0035636	CG10546	SO0001217:protein_coding_gene	Cellular retinaldehyde binding protein	Cralbp	0
FBgn0034379	351.035	-0.381452	0.163862	-2.32789	0.0199179	0.297436	FBgn0034379	351.035	-0.182507	0.164407	-1.1101	0.266957	0.999939	FBgn0034379	CG15073	SO0001217:protein_coding_gene	-	CG15073	0
FBgn0264426	15.573	-3.29309	1.41459	-2.32795	0.0199149	0.297436	FBgn0264426	15.573	-0.455834	1.39944	-0.325726	0.744632	0.999939	FBgn0264426	CG43844	SO0001217:protein_coding_gene	-	CG43844	0
FBgn0262945	32.5716	-3.49996	1.50126	-2.33135	0.0197347	0.297436	FBgn0262945	32.5716	-1.16158	1.51728	-0.765568	0.443934	0.999939	FBgn0262945	CR43264	SO0002127:lncRNA_gene	long non-coding RNA:CR43264	lncRNA:CR43264	0
FBgn0026755	196.708	-3.56426	1.53093	-2.32817	0.0199032	0.297436	FBgn0026755	196.708	-0.619351	1.4764	-0.419501	0.67485	0.999939	FBgn0026755	CG9481	SO0001217:protein_coding_gene	UDP-glycosyltransferase family 37 member B1	Ugt37B1	0
FBgn0034684	37.1992	-5.84942	2.50937	-2.33103	0.0197518	0.297436	FBgn0034684	37.1992	0.677247	2.55934	0.264618	0.791304	0.999939	FBgn0034684	CG13501	SO0001217:protein_coding_gene	-	CG13501	0
FBgn0000182	124.402	-6.47734	2.78081	-2.3293	0.0198432	0.297436	FBgn0000182	124.402	-0.782587	3.09742	-0.252658	0.800533	0.999939	FBgn0000182	CG4824	SO0001217:protein_coding_gene	Bicaudal C	BicC	0
FBgn0259967	24.0849	-7.95117	3.41171	-2.33055	0.0197771	0.297436	FBgn0259967	24.0849	1.09154	3.64663	0.299329	0.764689	0.999939	FBgn0259967	CG42477	SO0001217:protein_coding_gene	Seminal fluid protein 53D	Sfp53D	0
FBgn0035964	1684.3	0.488255	0.210058	2.32439	0.0201048	0.299881	FBgn0035964	1684.3	0.341222	0.210788	1.61879	0.105492	0.999939	FBgn0035964	CG4665	SO0001217:protein_coding_gene	Dihydropteridine reductase	Dhpr	0
FBgn0034121	277.405	-6.65285	2.86289	-2.32382	0.020135	0.299987	FBgn0034121	277.405	4.2097	2.98297	1.41124	0.158173	0.999939	FBgn0034121	CG6262	SO0001217:protein_coding_gene	-	CG6262	0
FBgn0267966	52.2234	1.52558	0.656684	2.32315	0.0201709	0.300175	FBgn0267966	52.2234	0.847801	0.651552	1.3012	0.19319	0.999939	FBgn0267966	CR46246	SO0002182:antisense_lncRNA_gene	antisense RNA:CR46246	asRNA:CR46246	0
FBgn0039251	37.6083	-5.86757	2.52799	-2.32104	0.0202847	0.301523	FBgn0039251	37.6083	0.488232	2.54249	0.192029	0.847719	0.999939	FBgn0039251	CG17462	SO0001217:protein_coding_gene	Topoisomerase related function 4-2	Trf4-2	0
FBgn0038422	2065.44	0.702468	0.302712	2.32058	0.0203095	0.301545	FBgn0038422	2065.44	0.0340747	0.302856	0.112511	0.910418	0.999939	FBgn0038422	CG14880	SO0001217:protein_coding_gene	jiangshi	js	0
FBgn0045038	3008.67	0.420221	0.181218	2.31887	0.0204019	0.302224	FBgn0045038	3008.67	0.328903	0.180849	1.81867	0.0689624	0.999939	FBgn0045038	CG7105	SO0001217:protein_coding_gene	Proctolin	Proc	0
FBgn0265185	64.4067	-5.40182	2.32908	-2.3193	0.0203789	0.302224	FBgn0265185	64.4067	-2.32262	2.41868	-0.960284	0.336912	0.999939	FBgn0265185	CG44250	SO0001217:protein_coding_gene	-	CG44250	0
FBgn0260995	1596.58	0.434477	0.187561	2.31646	0.0205334	0.303824	FBgn0260995	1596.58	0.387384	0.187043	2.0711	0.0383493	0.999939	FBgn0260995	CG42596	SO0001217:protein_coding_gene	defective proboscis extension response 21	dpr21	0
FBgn0031513	14.8426	-5.70291	2.46254	-2.31586	0.020566	0.303958	FBgn0031513	14.8426	-0.060303	2.49352	-0.0241838	0.980706	0.999939	FBgn0031513	CG3347	SO0001217:protein_coding_gene	-	CG3347	0
FBgn0035346	2527.39	-0.841208	0.363459	-2.31445	0.0206429	0.304401	FBgn0035346	2527.39	-0.445175	0.363407	-1.22501	0.220573	0.999939	FBgn0035346	CG1146	SO0001217:protein_coding_gene	-	CG1146	0
FBgn0284082	50.7814	-4.20241	1.81567	-2.31452	0.020639	0.304401	FBgn0284082	50.7814	2.67873	1.82645	1.46663	0.142476	0.999939	FBgn0284082	CG46304	SO0001217:protein_coding_gene	-	CG46304	0
FBgn0036159	74.8743	8.22744	3.55708	2.31297	0.0207241	0.304903	FBgn0036159	74.8743	-7.535	3.63776	-2.07133	0.0383279	0.999939	FBgn0036159	CG7557	SO0001217:protein_coding_gene	-	CG7557	0
FBgn0033582	22.4139	-3.62581	1.56758	-2.31299	0.020723	0.304903	FBgn0033582	22.4139	-0.9359	1.55416	-0.602192	0.547046	0.999939	FBgn0033582	CG9084	SO0001217:protein_coding_gene	-	CG9084	0
FBgn0000055	256564	0.506146	0.219003	2.31114	0.0208254	0.306045	FBgn0000055	256564	0.138126	0.219005	0.630701	0.528236	0.999939	FBgn0000055	CG3481	SO0001217:protein_coding_gene	Alcohol dehydrogenase	Adh	0
FBgn0261675	44.6238	-3.54882	1.53587	-2.31062	0.0208538	0.306116	FBgn0261675	44.6238	0.0223661	1.59432	0.0140286	0.988807	0.999939	FBgn0261675	CG12092	SO0001217:protein_coding_gene	Niemann-Pick type C-1b	Npc1b	0
FBgn0262475	1648.51	-0.5266	0.228069	-2.30895	0.0209464	0.307127	FBgn0262475	1648.51	-0.426664	0.228153	-1.87008	0.0614727	0.999939	FBgn0262475	CG43065	SO0001217:protein_coding_gene	bruno 2	bru2	0
FBgn0032286	1914.69	1.42724	0.618437	2.30782	0.0210093	0.307353	FBgn0032286	1914.69	0.226817	0.61823	0.366882	0.713707	0.999939	FBgn0032286	CG7300	SO0001217:protein_coding_gene	-	CG7300	0
FBgn0050093	42.9633	-4.70142	2.03712	-2.30787	0.0210063	0.307353	FBgn0050093	42.9633	0.257758	2.07142	0.124435	0.900971	0.999939	FBgn0050093	CG30093	SO0001217:protein_coding_gene	Cytochrome c oxidase subunit 6A-like	COX6AL	0
FBgn0051220	40.4658	-1.17707	0.510254	-2.30683	0.0210643	0.307429	FBgn0051220	40.4658	-0.214695	0.502509	-0.427247	0.669199	0.999939	FBgn0051220	CG31220	SO0001217:protein_coding_gene	-	CG31220	0
FBgn0033423	30.6501	-2.51759	1.09175	-2.30602	0.0211095	0.307429	FBgn0033423	30.6501	-2.08848	1.12672	-1.85359	0.0637981	0.999939	FBgn0033423	CG1809	SO0001217:protein_coding_gene	Alkaline phosphatase 6	Alp6	0
FBgn0265186	14.5352	-5.82315	2.52445	-2.3067	0.0210716	0.307429	FBgn0265186	14.5352	-2.06644	2.69182	-0.767676	0.44268	0.999939	FBgn0265186	CG44251	SO0001217:protein_coding_gene	-	CG44251	0
FBgn0039568	10.9038	-10.9147	4.73308	-2.30604	0.0211082	0.307429	FBgn0039568	10.9038	-2.34866	4.80264	-0.489035	0.624817	0.999939	FBgn0039568	CG4815	SO0001217:protein_coding_gene	-	CG4815	0
FBgn0003545	23.5131	-7.92032	3.43532	-2.30556	0.0211354	0.30746	FBgn0003545	23.5131	-3.51481	3.60833	-0.974082	0.330016	0.999939	FBgn0003545	CG12298	SO0001217:protein_coding_gene	subito	sub	0
FBgn0051473	103.903	-3.28227	1.42398	-2.30499	0.021167	0.307574	FBgn0051473	103.903	1.17849	1.42786	0.825358	0.409168	0.999939	FBgn0051473	CG31473	SO0001217:protein_coding_gene	-	CG31473	0
FBgn0032908	52.73	-2.70571	1.17511	-2.30251	0.0213063	0.309154	FBgn0032908	52.73	-0.716976	1.18274	-0.606198	0.544383	0.999939	FBgn0032908	CG9270	SO0001217:protein_coding_gene	-	CG9270	0
FBgn0039755	104.165	-6.99278	3.03742	-2.30221	0.0213234	0.309154	FBgn0039755	104.165	1.21322	3.2113	0.377798	0.705581	0.999939	FBgn0039755	CG15531	SO0001217:protein_coding_gene	-	CG15531	0
FBgn0032268	58.0599	-8.90397	3.87173	-2.29974	0.0214629	0.310828	FBgn0032268	58.0599	5.13936	3.88742	1.32205	0.186152	0.999939	FBgn0032268	CG6138	SO0001217:protein_coding_gene	-	CG6138	0
FBgn0024740	342.199	0.999575	0.435949	2.29287	0.0218554	0.311663	FBgn0024740	342.199	0.393133	0.436857	0.899913	0.368166	0.999939	FBgn0024740	CG17116	SO0001217:protein_coding_gene	Lipase 2	Lip2	0
FBgn0035969	303.426	0.765658	0.33354	2.29555	0.0217014	0.311663	FBgn0035969	303.426	0.860909	0.335424	2.56663	0.0102692	0.718276	FBgn0035969	CG4476	SO0001217:protein_coding_gene	-	CG4476	0
FBgn0038516	1405.95	0.758456	0.330119	2.29752	0.0215891	0.311663	FBgn0038516	1405.95	0.409589	0.329266	1.24395	0.213519	0.999939	FBgn0038516	CG5840	SO0001217:protein_coding_gene	Pyrroline-5-carboxylate reductase-like 2	P5cr-2	0
FBgn0036857	1861.82	0.570806	0.24886	2.29368	0.0218088	0.311663	FBgn0036857	1861.82	0.118168	0.248233	0.476036	0.634049	0.999939	FBgn0036857	CG9629	SO0001217:protein_coding_gene	Aldehyde dehydrogenase 7 family member A1	Aldh7A1	0
FBgn0039311	1463.72	-1.781	0.775878	-2.29547	0.0217062	0.311663	FBgn0039311	1463.72	0.203473	0.774912	0.262575	0.792878	0.999939	FBgn0039311	CG10513	SO0001217:protein_coding_gene	-	CG10513	0
FBgn0034247	213.549	-2.2726	0.989497	-2.29672	0.0216345	0.311663	FBgn0034247	213.549	0.0592382	0.989897	0.0598428	0.952281	0.999939	FBgn0034247	CG6484	SO0001217:protein_coding_gene	-	CG6484	0
FBgn0033440	25.5436	-2.66747	1.16248	-2.29463	0.0217541	0.311663	FBgn0033440	25.5436	-0.658694	1.17972	-0.558347	0.576608	0.999939	FBgn0033440	CG10459	SO0001217:protein_coding_gene	-	CG10459	0
FBgn0034407	1039.99	-3.94462	1.7187	-2.29512	0.021726	0.311663	FBgn0034407	1039.99	-3.65353	1.72322	-2.12018	0.033991	0.999939	FBgn0034407	CG10794	SO0001217:protein_coding_gene	Diptericin B	DptB	0
FBgn0028896	23.8786	-4.06186	1.76811	-2.29729	0.0216022	0.311663	FBgn0028896	23.8786	-1.05227	1.77619	-0.592433	0.55356	0.999939	FBgn0028896	CG17329	SO0001217:protein_coding_gene	-	CG17329	0
FBgn0265103	7.10289	-4.51531	1.96857	-2.29371	0.0218074	0.311663	FBgn0265103	7.10289	-5.56045	2.2768	-2.44223	0.014597	0.871663	FBgn0265103	CR44205	SO0002182:antisense_lncRNA_gene	antisense RNA:CR44205	asRNA:CR44205	0
FBgn0040252	12.1509	-4.6101	2.00639	-2.29771	0.0215783	0.311663	FBgn0040252	12.1509	-1.84917	2.12163	-0.871578	0.383438	0.999939	FBgn0040252	CG4772	SO0001217:protein_coding_gene	UDP-glycosyltransferase family 303 member A1	Ugt303A1	0
FBgn0260452	14.2364	-6.93405	3.02423	-2.29283	0.0218576	0.311663	FBgn0260452	14.2364	-0.585966	3.06101	-0.191429	0.84819	0.999939	FBgn0260452	CG13984	SO0001217:protein_coding_gene	-	CG13984	0
FBgn0051601	59.8735	-8.96608	3.90773	-2.29445	0.0217647	0.311663	FBgn0051601	59.8735	4.01698	3.97411	1.01079	0.312119	0.999939	FBgn0051601	CG31601	SO0001217:protein_coding_gene	-	CG31601	0
FBgn0032894	66.9597	-9.71678	4.23682	-2.29341	0.0218243	0.311663	FBgn0032894	66.9597	2.49756	4.39733	0.567972	0.570054	0.999939	FBgn0032894	CG14402	SO0001217:protein_coding_gene	-	CG14402	0
FBgn0039073	1538.73	0.845921	0.369176	2.29138	0.0219416	0.311952	FBgn0039073	1538.73	0.223876	0.37031	0.604563	0.545469	0.999939	FBgn0039073	CG4408	SO0001217:protein_coding_gene	-	CG4408	0
FBgn0037235	312.476	-0.455332	0.198885	-2.28942	0.022055	0.311952	FBgn0037235	312.476	-0.286113	0.199101	-1.43703	0.15071	0.999939	FBgn0037235	CG1103	SO0001217:protein_coding_gene	-	CG1103	0
FBgn0010395	47.9133	-2.21062	0.96518	-2.29037	0.0219999	0.311952	FBgn0010395	47.9133	-0.65546	0.965732	-0.678718	0.497316	0.999939	FBgn0010395	CG1762	SO0001217:protein_coding_gene	Integrin betanu subunit	Itgbn	0
FBgn0051516	13.7456	-3.55681	1.55293	-2.29039	0.0219985	0.311952	FBgn0051516	13.7456	1.56568	1.68165	0.93104	0.351833	0.999939	FBgn0051516	CG31516	SO0001217:protein_coding_gene	-	CG31516	0
FBgn0067903	817.328	-3.86421	1.68758	-2.28979	0.0220336	0.311952	FBgn0067903	817.328	-3.28582	1.68833	-1.9462	0.0516313	0.999939	FBgn0067903	CG33706	SO0001217:protein_coding_gene	Immune induced molecule 18	IM18	0
FBgn0051296	21.1219	-4.62555	2.02076	-2.28902	0.0220782	0.311952	FBgn0051296	21.1219	-0.437306	2.0249	-0.215964	0.829015	0.999939	FBgn0051296	CG31296	SO0001217:protein_coding_gene	-	CG31296	0
FBgn0037176	23.6578	-6.85047	2.99267	-2.28909	0.0220743	0.311952	FBgn0037176	23.6578	-0.54611	3.07059	-0.177852	0.858839	0.999939	FBgn0037176	CG14456	SO0001217:protein_coding_gene	-	CG14456	0
FBgn0036438	102.409	-8.66004	3.77905	-2.29159	0.0219293	0.311952	FBgn0036438	102.409	1.03292	3.78763	0.27271	0.785076	0.999939	FBgn0036438	CG13477	SO0001217:protein_coding_gene	goddard	gdrd	0
FBgn0030098	47.2755	-11.0916	4.84618	-2.28874	0.0220947	0.311952	FBgn0030098	47.2755	-0.38737	4.95205	-0.0782242	0.93765	0.999939	FBgn0030098	CG12057	SO0001217:protein_coding_gene	-	CG12057	0
FBgn0025643	1455.78	0.83942	0.367413	2.28468	0.0223316	0.314615	FBgn0025643	1455.78	0.364451	0.367956	0.990474	0.321942	0.999939	FBgn0025643	CG3588	SO0001217:protein_coding_gene	-	CG3588	0
FBgn0262101	13.9337	-2.83903	1.24264	-2.28467	0.0223319	0.314615	FBgn0262101	13.9337	-1.966	1.24157	-1.58349	0.113311	0.999939	FBgn0262101	CG42854	SO0001217:protein_coding_gene	-	CG42854	0
FBgn0085188	2041.49	0.285508	0.125102	2.28221	0.0224769	0.316314	FBgn0085188	2041.49	0.227504	0.125416	1.81399	0.0696793	0.999939	FBgn0085188	CG34159	SO0001217:protein_coding_gene	-	CG34159	0
FBgn0050056	43.1146	-3.44182	1.5087	-2.28132	0.0225297	0.316713	FBgn0050056	43.1146	0.98749	1.51415	0.652173	0.51429	0.999939	FBgn0050056	CG30056	SO0001217:protein_coding_gene	-	CG30056	0
FBgn0038589	736.722	0.500853	0.219606	2.28069	0.0225669	0.316892	FBgn0038589	736.722	0.18931	0.219737	0.861527	0.388948	0.999939	FBgn0038589	CG18598	SO0001217:protein_coding_gene	-	CG18598	0
FBgn0262894	100.173	-6.77736	2.97417	-2.27874	0.0226825	0.318169	FBgn0262894	100.173	0.433661	2.72964	0.158871	0.87377	0.999939	FBgn0262894	CG43249	SO0001217:protein_coding_gene	-	CG43249	0
FBgn0265535	31.9738	-2.30893	1.01352	-2.27814	0.0227182	0.318325	FBgn0265535	31.9738	-0.226606	1.00809	-0.224788	0.822144	0.999939	FBgn0265535	CG44385	SO0001217:protein_coding_gene	-	CG44385	0
FBgn0053665	25.1814	-9.86676	4.33305	-2.27709	0.0227807	0.318856	FBgn0053665	25.1814	-1.0095	4.26796	-0.236529	0.813022	0.999939	FBgn0053665	CG33665	SO0001217:protein_coding_gene	-	CG33665	0
FBgn0037888	157.193	-5.89098	2.58826	-2.27604	0.0228438	0.31905	FBgn0037888	157.193	3.76237	2.58182	1.45726	0.145045	0.999939	FBgn0037888	CG17210	SO0001217:protein_coding_gene	SCP-containing protein B	scpr-B	0
FBgn0028381	37.3261	-6.46576	2.84043	-2.27633	0.0228263	0.31905	FBgn0028381	37.3261	-2.96674	2.90859	-1.01999	0.307733	0.999939	FBgn0028381	CG14902	SO0001217:protein_coding_gene	Death executioner caspase related to Apopain/Yama	Decay	0
FBgn0035582	4.00698	-4.69378	2.06269	-2.27557	0.0228719	0.319098	FBgn0035582	4.00698	-3.29514	2.12525	-1.55047	0.121028	0.999939	FBgn0035582	CG13705	SO0001217:protein_coding_gene	-	CG13705	0
FBgn0035109	265.21	0.486932	0.214219	2.27305	0.0230231	0.319869	FBgn0035109	265.21	0.505483	0.214397	2.3577	0.0183886	0.964636	FBgn0035109	CG13876	SO0001217:protein_coding_gene	-	CG13876	0
FBgn0004889	5460.86	-0.190294	0.0836842	-2.27396	0.0229685	0.319869	FBgn0004889	5460.86	-0.342194	0.0836759	-4.08952	4.32265e-05	0.0108844	FBgn0004889	CG6235	SO0001217:protein_coding_gene	twins	tws	1
FBgn0035569	15.1846	-4.84881	2.13322	-2.273	0.023026	0.319869	FBgn0035569	15.1846	-0.313088	2.26205	-0.138409	0.889917	0.999939	FBgn0035569	CG15876	SO0001217:protein_coding_gene	-	CG15876	0
FBgn0030900	2.72809	-5.30189	2.33197	-2.27356	0.0229922	0.319869	FBgn0030900	2.72809	-5.74315	2.56331	-2.24052	0.0250572	0.999939	FBgn0030900	CG15064	SO0001217:protein_coding_gene	Holes in muscle	Him	0
FBgn0038860	294.337	-0.473423	0.208385	-2.27187	0.0230944	0.320132	FBgn0038860	294.337	-0.263543	0.209969	-1.25515	0.209424	0.999939	FBgn0038860	CG10825	SO0001217:protein_coding_gene	Interacts with the C terminus of ELL 2	Ice2	0
FBgn0053260	84.847	-1.5156	0.667106	-2.27191	0.023092	0.320132	FBgn0053260	84.847	-0.894289	0.664383	-1.34604	0.178288	0.999939	FBgn0053260	CG33260	SO0001217:protein_coding_gene	tRNA splicing endonuclease subunit 34	Tsen34	0
FBgn0030814	78.2225	-8.81159	3.88019	-2.27092	0.0231518	0.320584	FBgn0030814	78.2225	17.9426	3.94632	4.54666	5.45033e-06	0.00164687	FBgn0030814	CG4955	SO0001217:protein_coding_gene	-	CG4955	1
FBgn0262167	628.065	-1.13455	0.500087	-2.2687	0.0232864	0.322104	FBgn0262167	628.065	-0.0728904	0.500753	-0.145561	0.884268	0.999939	FBgn0262167	CG6631	SO0001217:protein_coding_gene	anastral spindle 1	ana1	0
FBgn0031815	4344.74	0.24451	0.107818	2.26781	0.0233411	0.322515	FBgn0031815	4344.74	0.164192	0.107739	1.52398	0.127514	0.999939	FBgn0031815	CG9526	SO0001217:protein_coding_gene	farjavit	frj	0
FBgn0029891	7072.08	-0.194038	0.0856096	-2.26655	0.0234179	0.322544	FBgn0029891	7072.08	-0.115448	0.0855695	-1.34917	0.177284	0.999939	FBgn0029891	CG4523	SO0001217:protein_coding_gene	PTEN-induced putative kinase 1	Pink1	0
FBgn0032194	313.623	-0.347335	0.153221	-2.26688	0.0233973	0.322544	FBgn0032194	313.623	-0.371942	0.153093	-2.42952	0.0151187	0.881905	FBgn0032194	CG4901	SO0001217:protein_coding_gene	athos	ath	0
FBgn0035709	116.232	-7.42931	3.277	-2.26711	0.0233837	0.322544	FBgn0035709	116.232	5.41195	3.34492	1.61796	0.105671	0.999939	FBgn0035709	CG10124	SO0001217:protein_coding_gene	eukaryotic translation initiation factor 4E4	eIF4E4	0
FBgn0042119	8724.39	0.589768	0.260275	2.26594	0.0234548	0.322709	FBgn0042119	8724.39	0.227525	0.260275	0.874174	0.382024	0.999939	FBgn0042119	CG18778	SO0001217:protein_coding_gene	Cuticular protein 65Au	Cpr65Au	0
FBgn0020510	2409.24	-0.205997	0.09097	-2.26445	0.0235462	0.323623	FBgn0020510	2409.24	-0.297755	0.0910628	-3.26978	0.00107632	0.146916	FBgn0020510	CG9749	SO0001217:protein_coding_gene	Abelson interacting protein	Abi	0
FBgn0260451	1578.71	1.29489	0.572057	2.26357	0.0236005	0.324026	FBgn0260451	1578.71	-0.0385877	0.569219	-0.0677906	0.945952	0.999939	FBgn0260451	CG14042	SO0001217:protein_coding_gene	-	CG14042	0
FBgn0045842	1280.37	-1.17878	0.521129	-2.26197	0.0236994	0.324695	FBgn0045842	1280.37	-0.374551	0.521194	-0.718641	0.472362	0.999939	FBgn0045842	CG31732	SO0001217:protein_coding_gene	yuri gagarin	yuri	0
FBgn0053532	9.72036	-5.36497	2.37179	-2.26199	0.023698	0.324695	FBgn0053532	9.72036	-1.81787	2.40106	-0.757114	0.448982	0.999939	FBgn0053532	CG33532	SO0001217:protein_coding_gene	lectin-37Da	lectin-37Da	0
FBgn0030838	2310.98	-0.303609	0.134371	-2.25948	0.0238538	0.326464	FBgn0030838	2310.98	-0.171981	0.13452	-1.27848	0.20108	0.999939	FBgn0030838	CG5445	SO0001217:protein_coding_gene	-	CG5445	0
FBgn0030594	288.137	-3.16209	1.40022	-2.25828	0.0239283	0.327138	FBgn0030594	288.137	-0.365856	1.39368	-0.262511	0.792928	0.999939	FBgn0030594	CG9509	SO0001217:protein_coding_gene	fezzik	fiz	0
FBgn0040696	81.0923	-5.40598	2.39439	-2.25777	0.0239598	0.327223	FBgn0040696	81.0923	3.49244	2.49546	1.39952	0.161658	0.999939	FBgn0040696	CG18675	SO0001217:protein_coding_gene	-	CG18675	0
FBgn0033885	47.0823	-1.41014	0.625083	-2.25592	0.0240758	0.328461	FBgn0033885	47.0823	-0.541531	0.636289	-0.851077	0.394726	0.999939	FBgn0033885	CG6646	SO0001217:protein_coding_gene	DJ-1alpha	DJ-1alpha	0
FBgn0036549	1259.1	1.01174	0.448829	2.25418	0.0241849	0.329117	FBgn0036549	1259.1	0.305532	0.448524	0.681194	0.495748	0.999939	FBgn0036549	CG10516	SO0001217:protein_coding_gene	-	CG10516	0
FBgn0035484	4720.14	0.63486	0.281711	2.25358	0.0242225	0.329117	FBgn0035484	4720.14	0.281104	0.281551	0.998411	0.31808	0.999939	FBgn0035484	CG11594	SO0001217:protein_coding_gene	-	CG11594	0
FBgn0031831	40.3008	-4.26429	1.89227	-2.25353	0.0242256	0.329117	FBgn0031831	40.3008	1.42625	1.91064	0.746479	0.455378	0.999939	FBgn0031831	CG11043	SO0001217:protein_coding_gene	Cytochrome c oxidase subunit 5B-like	COX5BL	0
FBgn0051617	2.84165	-7.14143	3.1678	-2.25438	0.0241721	0.329117	FBgn0051617	2.84165	-2.98124	2.94002	-1.01402	0.310573	0.999939	FBgn0051617	CG31617	SO0001217:protein_coding_gene	His1:CG31617	His1:CG31617	0
FBgn0029828	3787.18	0.560808	0.248947	2.25272	0.0242767	0.329121	FBgn0029828	3787.18	0.235107	0.248817	0.944899	0.34471	0.999939	FBgn0029828	CG6067	SO0001217:protein_coding_gene	-	CG6067	0
FBgn0031728	428.6	-6.90262	3.06374	-2.25301	0.0242587	0.329121	FBgn0031728	428.6	2.86158	3.09114	0.925733	0.354585	0.999939	FBgn0031728	CG7235	SO0001217:protein_coding_gene	Heat shock protein 60C	Hsp60C	0
FBgn0032677	228.157	7.63773	3.3939	2.25043	0.0244218	0.330741	FBgn0032677	228.157	16.8193	3.66754	4.58599	4.51835e-06	0.00142215	FBgn0032677	CG5790	SO0001217:protein_coding_gene	-	CG5790	1
FBgn0027552	10941.2	0.431043	0.191583	2.2499	0.0244552	0.330848	FBgn0027552	10941.2	0.128777	0.191575	0.672203	0.501454	0.999939	FBgn0027552	CG10863	SO0001217:protein_coding_gene	-	CG10863	0
FBgn0037976	2668.03	0.31085	0.138228	2.24882	0.0245237	0.330887	FBgn0037976	2668.03	0.433921	0.137982	3.14478	0.00166213	0.205832	FBgn0037976	CG14734	SO0001217:protein_coding_gene	Tachykinin	Tk	0
FBgn0038961	1040.16	0.229281	0.101978	2.24834	0.0245545	0.330887	FBgn0038961	1040.16	0.0835658	0.102274	0.817082	0.413882	0.999939	FBgn0038961	CG13850	SO0001217:protein_coding_gene	-	CG13850	0
FBgn0260933	167.264	-1.02181	0.45449	-2.24825	0.0245603	0.330887	FBgn0260933	167.264	-0.636947	0.457405	-1.39252	0.163763	0.999939	FBgn0260933	CG11838	SO0001217:protein_coding_gene	reduced mechanoreceptor potential A	rempA	0
FBgn0032115	17.8786	-7.71051	3.42793	-2.24932	0.0244923	0.330887	FBgn0032115	17.8786	0.6461	3.52527	0.183277	0.854581	0.999939	FBgn0032115	CG4438	SO0001217:protein_coding_gene	-	CG4438	0
FBgn0045770	843.782	8.60158	3.82907	2.24639	0.0246791	0.330911	FBgn0045770	843.782	21.1708	3.84593	5.50473	3.69743e-08	2.01979e-05	FBgn0045770	CG32063	SO0001217:protein_coding_gene	Sperm-Leucylaminopeptidase 3	S-Lap3	1
FBgn0040763	54.4371	-3.49302	1.55503	-2.24627	0.0246867	0.330911	FBgn0040763	54.4371	-0.909496	1.57019	-0.579226	0.562436	0.999939	FBgn0040763	CG18336	SO0001217:protein_coding_gene	-	CG18336	0
FBgn0262814	22.6485	-6.41727	2.85525	-2.24754	0.0246057	0.330911	FBgn0262814	22.6485	-1.90449	3.28845	-0.579146	0.562491	0.999939	FBgn0262814	CG43185	SO0001217:protein_coding_gene	-	CG43185	0
FBgn0032372	70.9683	-7.75383	3.4516	-2.24644	0.0246757	0.330911	FBgn0032372	70.9683	5.15209	3.53018	1.45944	0.144444	0.999939	FBgn0032372	CG4988	SO0001217:protein_coding_gene	-	CG4988	0
FBgn0262547	88.1279	-9.13517	4.06691	-2.24622	0.0246899	0.330911	FBgn0262547	88.1279	1.54007	4.02428	0.382695	0.701946	0.999939	FBgn0262547	CG43101	SO0001217:protein_coding_gene	-	CG43101	0
FBgn0032117	283.447	-1.69643	0.755965	-2.24405	0.0248289	0.332209	FBgn0032117	283.447	-0.257511	0.757793	-0.339817	0.733995	0.999939	FBgn0032117	CG4435	SO0001217:protein_coding_gene	alpha1,3-fucosyltransferase B	FucTB	0
FBgn0035673	100.967	-2.67631	1.193	-2.24335	0.0248743	0.332209	FBgn0035673	100.967	-0.373151	1.19657	-0.311851	0.755154	0.999939	FBgn0035673	CG6602	SO0001217:protein_coding_gene	-	CG6602	0
FBgn0037985	292.096	-7.44222	3.31751	-2.24332	0.0248764	0.332209	FBgn0037985	292.096	2.53371	3.56798	0.710124	0.477627	0.999939	FBgn0037985	CG14735	SO0001217:protein_coding_gene	short spindle 5	ssp5	0
FBgn0265576	41.1221	-7.68319	3.42523	-2.24312	0.0248894	0.332209	FBgn0265576	41.1221	1.65965	3.31369	0.500845	0.61648	0.999939	FBgn0265576	CG44403	SO0001217:protein_coding_gene	-	CG44403	0
FBgn0264950	83.885	-0.730636	0.325893	-2.24195	0.0249644	0.332843	FBgn0264950	83.885	-0.46007	0.329478	-1.39636	0.162606	0.999939	FBgn0264950	CR44119	SO0002182:antisense_lncRNA_gene	antisense RNA:CR44119	asRNA:CR44119	0
FBgn0031265	302.893	-1.46108	0.651899	-2.24127	0.0250083	0.332843	FBgn0031265	302.893	-0.477151	0.652507	-0.731258	0.464622	0.999939	FBgn0031265	CG2794	SO0001217:protein_coding_gene	-	CG2794	0
FBgn0033355	3.05714	-4.31401	1.92488	-2.24119	0.025014	0.332843	FBgn0033355	3.05714	-3.38181	1.9461	-1.73773	0.0822579	0.999939	FBgn0033355	CG13748	SO0001217:protein_coding_gene	-	CG13748	0
FBgn0039840	26.7986	-5.75364	2.56822	-2.24032	0.0250701	0.333247	FBgn0039840	26.7986	-0.696552	2.61102	-0.266774	0.789643	0.999939	FBgn0039840	CG11340	SO0001217:protein_coding_gene	pH-sensitive chloride channel 2	pHCl-2	0
FBgn0053870	24.7128	-4.24679	1.89612	-2.23972	0.0251091	0.333423	FBgn0053870	24.7128	-0.891583	1.94072	-0.459409	0.64594	0.999939	FBgn0053870	CG33870	SO0001217:protein_coding_gene	His2B:CG33870	His2B:CG33870	0
FBgn0030331	65.1121	-1.86375	0.832635	-2.23837	0.0251968	0.333903	FBgn0030331	65.1121	-0.434017	0.836513	-0.518841	0.603872	0.999939	FBgn0030331	CG15221	SO0001217:protein_coding_gene	-	CG15221	0
FBgn0039616	44.1909	-3.1014	1.38556	-2.23838	0.0251962	0.333903	FBgn0039616	44.1909	-0.770061	1.41201	-0.545367	0.585501	0.999939	FBgn0039616	CG11828	SO0001217:protein_coding_gene	-	CG11828	0
FBgn0030944	1288.95	0.283927	0.126926	2.23695	0.0252894	0.334787	FBgn0030944	1288.95	0.27364	0.126931	2.15581	0.0310983	0.999939	FBgn0030944	CG6617	SO0001217:protein_coding_gene	Houki	Hou	0
FBgn0032636	58.3803	-5.47926	2.45006	-2.23638	0.0253271	0.334944	FBgn0032636	58.3803	1.79656	2.74851	0.65365	0.513337	0.999939	FBgn0032636	CG5043	SO0001217:protein_coding_gene	-	CG5043	0
FBgn0029946	83.3999	9.38257	4.19964	2.23414	0.0254742	0.335323	FBgn0029946	83.3999	-3.69267	4.48867	-0.822664	0.410699	0.999939	FBgn0029946	CG15034	SO0001217:protein_coding_gene	-	CG15034	0
FBgn0051548	1864.4	0.517216	0.231418	2.23498	0.0254184	0.335323	FBgn0051548	1864.4	0.226263	0.231269	0.978353	0.3279	0.999939	FBgn0051548	CG31548	SO0001217:protein_coding_gene	-	CG31548	0
FBgn0267551	15.6937	-1.62541	0.727512	-2.23421	0.0254693	0.335323	FBgn0267551	15.6937	-1.73806	0.714504	-2.43254	0.0149932	0.881388	FBgn0267551	CR45891	SO0002182:antisense_lncRNA_gene	antisense RNA:CR45891	asRNA:CR45891	0
FBgn0050036	4.17172	-5.19169	2.32451	-2.23346	0.0255187	0.335323	FBgn0050036	4.17172	-1.69257	2.49362	-0.678761	0.497289	0.999939	FBgn0050036	CG30036	SO0001217:protein_coding_gene	-	CG30036	0
FBgn0030936	60.8691	-5.85535	2.62118	-2.23386	0.0254923	0.335323	FBgn0030936	60.8691	2.38327	2.78197	0.856683	0.39162	0.999939	FBgn0030936	CG6481	SO0001217:protein_coding_gene	-	CG6481	0
FBgn0036070	18.4078	-7.76743	3.47819	-2.23318	0.025537	0.335323	FBgn0036070	18.4078	2.1202	3.57593	0.592908	0.553243	0.999939	FBgn0036070	CG8072	SO0001217:protein_coding_gene	-	CG8072	0
FBgn0036222	48.5754	-8.19547	3.66733	-2.23472	0.0254356	0.335323	FBgn0036222	48.5754	0.730653	3.89766	0.18746	0.8513	0.999939	FBgn0036222	CG5718	SO0001217:protein_coding_gene	Succinate dehydrogenase, subunit A (flavoprotein)-like	SdhAL	0
FBgn0037807	1303.97	0.800176	0.359216	2.22756	0.0259098	0.335333	FBgn0037807	1303.97	0.313161	0.359133	0.871992	0.383212	0.999939	FBgn0037807	CG6293	SO0001217:protein_coding_gene	-	CG6293	0
FBgn0041713	3568.21	0.695408	0.312165	2.2277	0.0259008	0.335333	FBgn0041713	3568.21	0.573509	0.312137	1.83736	0.066156	0.999939	FBgn0041713	CG4182	SO0001217:protein_coding_gene	yellow-c	yellow-c	0
FBgn0004654	3772.08	0.56415	0.253193	2.22814	0.0258709	0.335333	FBgn0004654	3772.08	0.639989	0.253144	2.52816	0.0114661	0.759783	FBgn0004654	CG3724	SO0001217:protein_coding_gene	Phosphogluconate dehydrogenase	Pgd	0
FBgn0039722	1440.55	0.548277	0.245962	2.22911	0.0258063	0.335333	FBgn0039722	1440.55	0.456633	0.245431	1.86054	0.0628095	0.999939	FBgn0039722	CG15520	SO0001217:protein_coding_gene	Capability	Capa	0
FBgn0034027	717.448	0.324611	0.145643	2.22882	0.0258258	0.335333	FBgn0034027	717.448	0.108781	0.144947	0.750487	0.452961	0.999939	FBgn0034027	CG8187	SO0001217:protein_coding_gene	-	CG8187	0
FBgn0038740	1085.57	-1.09915	0.492813	-2.23036	0.0257235	0.335333	FBgn0038740	1085.57	-0.223133	0.493027	-0.452577	0.650853	0.999939	FBgn0038740	CG4562	SO0001217:protein_coding_gene	Multidrug resistance protein 5	Mrp5	0
FBgn0030501	21.8244	-1.51984	0.68234	-2.22739	0.0259213	0.335333	FBgn0030501	21.8244	-0.876932	0.696062	-1.25985	0.207724	0.999939	FBgn0030501	CG11177	SO0001217:protein_coding_gene	BthD selenoprotein	BthD	0
FBgn0031886	16.6761	-3.46905	1.55751	-2.22731	0.0259264	0.335333	FBgn0031886	16.6761	0.827514	1.52914	0.541164	0.588395	0.999939	FBgn0031886	CG8902	SO0001217:protein_coding_gene	Nuf2	Nuf2	0
FBgn0038361	53.8748	-4.21509	1.8885	-2.23197	0.0256168	0.335333	FBgn0038361	53.8748	0.00831428	1.95209	0.00425918	0.996602	0.999939	FBgn0038361	CG9589	SO0001217:protein_coding_gene	Uroporphyrinogen III synthase 2	Uros2	0
FBgn0032680	16.9576	-5.54805	2.48601	-2.23171	0.0256342	0.335333	FBgn0032680	16.9576	-2.9719	2.68186	-1.10815	0.267797	0.999939	FBgn0032680	CG10174	SO0001217:protein_coding_gene	Nuclear transport factor-2-related	Ntf-2r	0
FBgn0061197	944.26	-6.04186	2.70758	-2.23146	0.0256506	0.335333	FBgn0061197	944.26	6.60944	2.75747	2.39692	0.0165335	0.902169	FBgn0061197	CG13164	SO0001217:protein_coding_gene	salto	salto	0
FBgn0033047	59.6748	-7.11828	3.18922	-2.23198	0.0256161	0.335333	FBgn0033047	59.6748	2.69799	3.1172	0.865516	0.386756	0.999939	FBgn0033047	CG7882	SO0001217:protein_coding_gene	-	CG7882	0
FBgn0261055	185.023	-7.22306	3.23744	-2.2311	0.0256742	0.335333	FBgn0261055	185.023	1.86931	3.28015	0.569886	0.568755	0.999939	FBgn0261055	CG42603	SO0001217:protein_coding_gene	Seminal fluid protein 26Ad	Sfp26Ad	0
FBgn0259961	23.7337	-7.41441	3.32751	-2.22822	0.0258659	0.335333	FBgn0259961	23.7337	-0.499229	3.47869	-0.143511	0.885887	0.999939	FBgn0259961	CG42471	SO0001217:protein_coding_gene	-	CG42471	0
FBgn0052199	42.337	-10.703	4.79847	-2.23051	0.0257137	0.335333	FBgn0052199	42.337	-2.92203	4.97621	-0.587201	0.557069	0.999939	FBgn0052199	CG32199	SO0001217:protein_coding_gene	-	CG32199	0
FBgn0015520	945.552	-0.43412	0.194949	-2.22684	0.0259581	0.335409	FBgn0015520	945.552	-0.0726294	0.195085	-0.372296	0.709672	0.999939	FBgn0015520	CG10328	SO0001217:protein_coding_gene	nonA-like	nonA-l	0
FBgn0035374	829.659	0.335353	0.150755	2.22449	0.0261157	0.336103	FBgn0035374	829.659	0.306095	0.15068	2.03142	0.0422122	0.999939	FBgn0035374	CG2101	SO0001217:protein_coding_gene	mitochondrial ribosomal protein S35	mRpS35	0
FBgn0259241	1634.98	0.30594	0.137522	2.22466	0.0261043	0.336103	FBgn0259241	1634.98	0.215029	0.137293	1.56621	0.1173	0.999939	FBgn0259241	CG42339	SO0001217:protein_coding_gene	vexed	vex	0
FBgn0015396	297.026	-0.654898	0.294346	-2.22492	0.0260864	0.336103	FBgn0015396	297.026	-0.348304	0.294503	-1.18268	0.236934	0.999939	FBgn0015396	CG4029	SO0001217:protein_coding_gene	jumeau	jumu	0
FBgn0028487	2297.35	-0.741467	0.333169	-2.2255	0.0260477	0.336103	FBgn0028487	2297.35	-0.144197	0.33331	-0.432621	0.66529	0.999939	FBgn0028487	CG9611	SO0001217:protein_coding_gene	flyers-cup	f-cup	0
FBgn0030945	708.727	-0.523288	0.235508	-2.22195	0.0262864	0.337964	FBgn0030945	708.727	0.044633	0.235627	0.189422	0.849762	0.999939	FBgn0030945	CG6632	SO0001217:protein_coding_gene	Inhibitor of growth family, member 3	Ing3	0
FBgn0053193	538.048	-0.382362	0.172169	-2.22085	0.0263613	0.338591	FBgn0053193	538.048	-0.322192	0.173149	-1.86077	0.062776	0.999939	FBgn0053193	CG33193	SO0001217:protein_coding_gene	salvador	sav	0
FBgn0001229	565.229	0.484556	0.218383	2.21884	0.0264977	0.339354	FBgn0001229	565.229	0.535294	0.219356	2.4403	0.014675	0.872873	FBgn0001229	CG4190	SO0001217:protein_coding_gene	Heat shock gene 67Bc	Hsp67Bc	0
FBgn0285971	238.199	-0.377732	0.170241	-2.21881	0.0264993	0.339354	FBgn0285971	238.199	-0.279996	0.170523	-1.64199	0.100592	0.999939	FBgn0285971	CG9233	SO0001217:protein_coding_gene	piragua	prg	0
FBgn0033377	1605.23	-1.4687	0.661766	-2.21937	0.0264618	0.339354	FBgn0033377	1605.23	-0.24989	0.661854	-0.37756	0.705757	0.999939	FBgn0033377	CG8073	SO0001217:protein_coding_gene	Phosphoglucomutase 2a	Pgm2a	0
FBgn0023178	2206.1	0.675927	0.305197	2.21472	0.026779	0.339669	FBgn0023178	2206.1	0.423221	0.304984	1.38768	0.165234	0.999939	FBgn0023178	CG6496	SO0001217:protein_coding_gene	Pigment-dispersing factor	Pdf	0
FBgn0034909	2486.59	0.555409	0.250511	2.2171	0.0266161	0.339669	FBgn0034909	2486.59	0.65963	0.250587	2.63234	0.00848	0.657004	FBgn0034909	CG4797	SO0001217:protein_coding_gene	pippin	pippin	0
FBgn0041707	8860.47	0.347651	0.15698	2.21462	0.0267863	0.339669	FBgn0041707	8860.47	0.36732	0.156924	2.34075	0.0192451	0.985608	FBgn0041707	CG1168	SO0001217:protein_coding_gene	7B2	7B2	0
FBgn0053155	2649.42	0.271704	0.122658	2.21513	0.0267511	0.339669	FBgn0053155	2649.42	0.318196	0.122535	2.59679	0.00941004	0.690131	FBgn0053155	CG33155	SO0001217:protein_coding_gene	-	CG33155	0
FBgn0024556	2788.25	0.23954	0.108037	2.21721	0.0266085	0.339669	FBgn0024556	2788.25	0.199856	0.107689	1.85587	0.0634726	0.999939	FBgn0024556	CG6050	SO0001217:protein_coding_gene	mitochondrial translation elongation factor Tu 1	mEFTu1	0
FBgn0023515	196.422	-0.87686	0.395649	-2.21626	0.0266739	0.339669	FBgn0023515	196.422	-0.43113	0.396564	-1.08716	0.276964	0.999939	FBgn0023515	CG14814	SO0001217:protein_coding_gene	Germ cell nuclear acidic peptidase	Gcna	0
FBgn0286809	532.759	-1.53191	0.691081	-2.21669	0.0266444	0.339669	FBgn0286809	532.759	-0.226622	0.691652	-0.327653	0.743174	0.999939	FBgn0286809	CG46386	SO0001217:protein_coding_gene	xmas	xmas	0
FBgn0264914	9.67061	-2.55846	1.15453	-2.21603	0.0266898	0.339669	FBgn0264914	9.67061	-1.22014	1.15555	-1.0559	0.291016	0.999939	FBgn0264914	CR44105	SO0002127:lncRNA_gene	long non-coding RNA:CR44105	lncRNA:CR44105	0
FBgn0051259	8.46291	-5.96363	2.69231	-2.21506	0.0267562	0.339669	FBgn0051259	8.46291	-3.79172	2.80281	-1.35283	0.17611	0.999939	FBgn0051259	CG31259	SO0001217:protein_coding_gene	-	CG31259	0
FBgn0037498	35.8152	-9.76403	4.40875	-2.2147	0.0267809	0.339669	FBgn0037498	35.8152	0.20588	4.44622	0.0463046	0.963068	0.999939	FBgn0037498	CG10029	SO0001217:protein_coding_gene	-	CG10029	0
FBgn0033072	13.348	-1.60271	0.724692	-2.21158	0.0269959	0.34153	FBgn0033072	13.348	-1.18104	0.748766	-1.57731	0.114724	0.999939	FBgn0033072	CG17994	SO0001217:protein_coding_gene	-	CG17994	0
FBgn0040031	21.3136	-6.86817	3.10588	-2.21134	0.0270121	0.34153	FBgn0040031	21.3136	0.26369	3.21656	0.0819789	0.934663	0.999939	FBgn0040031	CG12061	SO0001217:protein_coding_gene	-	CG12061	0
FBgn0085223	3.75217	-6.93424	3.13504	-2.21185	0.0269771	0.34153	FBgn0085223	3.75217	-1.44797	2.965	-0.488353	0.6253	0.999939	FBgn0085223	CG34194	SO0001217:protein_coding_gene	-	CG34194	0
FBgn0016919	112.416	-1.20329	0.544884	-2.20833	0.0272212	0.343837	FBgn0016919	112.416	-0.364284	0.547558	-0.665288	0.505866	0.999939	FBgn0016919	CG12548	SO0001217:protein_coding_gene	no mechanoreceptor potential B	nompB	0
FBgn0033900	587.291	-1.43818	0.651641	-2.20701	0.0273136	0.344667	FBgn0033900	587.291	-0.186394	0.651997	-0.285881	0.774969	0.999939	FBgn0033900	CG8257	SO0001217:protein_coding_gene	Cysteinyl-tRNA synthetase, mitochondrial	CysRS-m	0
FBgn0052512	2996.9	0.744272	0.337491	2.20531	0.0274326	0.345496	FBgn0052512	2996.9	-0.170042	0.33787	-0.503275	0.614771	0.999939	FBgn0052512	CG32512	SO0001217:protein_coding_gene	-	CG32512	0
FBgn0085233	22.3252	-8.40487	3.81097	-2.20544	0.0274233	0.345496	FBgn0085233	22.3252	-0.618884	4.03213	-0.153488	0.878013	0.999939	FBgn0085233	CG34204	SO0001217:protein_coding_gene	-	CG34204	0
FBgn0011281	717.58	5.00287	2.26977	2.20413	0.0275149	0.34586	FBgn0011281	717.58	0.0390632	2.27862	0.0171434	0.986322	0.999939	FBgn0011281	CG11421	SO0001217:protein_coding_gene	Odorant-binding protein 83a	Obp83a	0
FBgn0030733	6919.08	0.500177	0.226908	2.20432	0.0275017	0.34586	FBgn0030733	6919.08	0.0486147	0.226887	0.214269	0.830338	0.999939	FBgn0030733	CG3560	SO0001217:protein_coding_gene	Ubiquinol-cytochrome c reductase 14 kDa subunit	UQCR-14	0
FBgn0052590	251.025	0.419076	0.19052	2.19964	0.0278325	0.346605	FBgn0052590	251.025	0.367222	0.189567	1.93716	0.0527254	0.999939	FBgn0052590	CG32590	SO0001217:protein_coding_gene	-	CG32590	0
FBgn0026576	4370.11	0.360081	0.163566	2.20144	0.0277046	0.346605	FBgn0026576	4370.11	-0.0215765	0.164132	-0.131459	0.895412	0.999939	FBgn0026576	CG5991	SO0001217:protein_coding_gene	Phosphatidylserine decarboxylase	Pisd	0
FBgn0015781	873.077	0.337668	0.153384	2.20146	0.0277035	0.346605	FBgn0015781	873.077	0.290914	0.153183	1.89912	0.0575486	0.999939	FBgn0015781	CG6009	SO0001217:protein_coding_gene	Pyrroline 5-carboyxlate reductase	P5cr	0
FBgn0026309	310.683	-0.63977	0.29084	-2.19973	0.0278259	0.346605	FBgn0026309	310.683	-0.373048	0.291684	-1.27895	0.200916	0.999939	FBgn0026309	CG5032	SO0001217:protein_coding_gene	adrift	aft	0
FBgn0286037	53.6673	-0.704543	0.320319	-2.19951	0.0278419	0.346605	FBgn0286037	53.6673	-0.0978764	0.313014	-0.31269	0.754516	0.999939	FBgn0286037	CR46359	SO0002127:lncRNA_gene	stable intronic sequence RNA 3	sisRNA:3	0
FBgn0050438	554.019	-1.72742	0.784275	-2.20257	0.0276249	0.346605	FBgn0050438	554.019	-0.0504165	0.787003	-0.0640613	0.948921	0.999939	FBgn0050438	CG30438	SO0001217:protein_coding_gene	UDP-glycosyltransferase family 50 member B3	Ugt50B3	0
FBgn0050271	236.154	-2.10845	0.958533	-2.19966	0.027831	0.346605	FBgn0050271	236.154	0.0130751	0.961236	0.0136024	0.989147	0.999939	FBgn0050271	CG30271	SO0001217:protein_coding_gene	-	CG30271	0
FBgn0264329	62.8052	-4.21749	1.91564	-2.2016	0.0276934	0.346605	FBgn0264329	62.8052	-0.543024	1.92626	-0.281906	0.778015	0.999939	FBgn0264329	CG43788	SO0001217:protein_coding_gene	-	CG43788	0
FBgn0031279	61.63	-4.47953	2.03511	-2.20112	0.0277274	0.346605	FBgn0031279	61.63	1.8241	2.08352	0.87549	0.381308	0.999939	FBgn0031279	CG3544	SO0001217:protein_coding_gene	-	CG3544	0
FBgn0052835	50.9458	-6.57682	2.98832	-2.20085	0.027747	0.346605	FBgn0052835	50.9458	1.24675	2.93969	0.424111	0.671485	0.999939	FBgn0052835	CR32835	SO0002127:lncRNA_gene	long non-coding RNA:CR32835	lncRNA:CR32835	0
FBgn0265046	17.1919	-3.33442	1.51709	-2.19791	0.0279558	0.347688	FBgn0265046	17.1919	-0.0602486	1.50573	-0.0400129	0.968083	0.999939	FBgn0265046	CG44163	SO0001217:protein_coding_gene	-	CG44163	0
FBgn0027521	28.3557	-2.45328	1.11679	-2.19672	0.0280404	0.348169	FBgn0027521	28.3557	-1.50715	1.12123	-1.34419	0.178887	0.999939	FBgn0027521	CG3679	SO0001217:protein_coding_gene	-	CG3679	0
FBgn0053192	11.0318	-3.09187	1.40777	-2.1963	0.0280708	0.348169	FBgn0053192	11.0318	-0.839512	1.38236	-0.607304	0.543649	0.999939	FBgn0053192	CG33192	SO0001217:protein_coding_gene	Metallothionein D	MtnD	0
FBgn0030290	23.568	-5.20003	2.3677	-2.19624	0.0280751	0.348169	FBgn0030290	23.568	1.78374	2.42848	0.734511	0.462637	0.999939	FBgn0030290	CG11756	SO0001217:protein_coding_gene	-	CG11756	0
FBgn0035268	1631.82	-0.694913	0.316505	-2.19558	0.0281217	0.348414	FBgn0035268	1631.82	0.0229063	0.316484	0.0723776	0.942301	0.999939	FBgn0035268	CG8001	SO0001217:protein_coding_gene	-	CG8001	0
FBgn0265041	15.8587	-3.53987	1.61299	-2.1946	0.0281925	0.348957	FBgn0265041	15.8587	-0.558366	1.61799	-0.345098	0.730021	0.999939	FBgn0265041	CG44158	SO0001217:protein_coding_gene	-	CG44158	0
FBgn0036206	22.1576	-2.5738	1.17318	-2.19388	0.0282444	0.349264	FBgn0036206	22.1576	-0.633176	1.19028	-0.531954	0.594758	0.999939	FBgn0036206	CG5964	SO0001217:protein_coding_gene	twitchy	twy	0
FBgn0031690	139.253	-3.90348	1.77969	-2.19335	0.0282818	0.349394	FBgn0031690	139.253	0.360635	1.7883	0.201664	0.84018	0.999939	FBgn0031690	CG7742	SO0001217:protein_coding_gene	-	CG7742	0
FBgn0040076	94.0005	-3.50692	1.60038	-2.19131	0.0284296	0.350885	FBgn0040076	94.0005	-0.217361	1.61059	-0.134957	0.892646	0.999939	FBgn0040076	CG33747	SO0001217:protein_coding_gene	primo-2	primo-2	0
FBgn0052786	52.559	-4.63929	2.11759	-2.19083	0.0284638	0.350972	FBgn0052786	52.559	-2.54173	2.69168	-0.944291	0.345021	0.999939	FBgn0052786	CG32786	SO0001217:protein_coding_gene	Gemin 4b	Gem4b	0
FBgn0033592	12.0713	-3.71532	1.69679	-2.18961	0.0285523	0.351394	FBgn0033592	12.0713	-3.83043	1.96102	-1.95329	0.0507858	0.999939	FBgn0033592	CG13215	SO0001217:protein_coding_gene	-	CG13215	0
FBgn0266311	7.25287	-4.09071	1.86822	-2.18963	0.0285511	0.351394	FBgn0266311	7.25287	0.0883105	2.22854	0.039627	0.96839	0.999939	FBgn0266311	CR44976	SO0002182:antisense_lncRNA_gene	antisense RNA:CR44976	asRNA:CR44976	0
FBgn0050356	39.7353	-2.94578	1.34595	-2.18862	0.0286243	0.351946	FBgn0050356	39.7353	-0.359336	1.35675	-0.264851	0.791124	0.999939	FBgn0050356	CG30356	SO0001217:protein_coding_gene	-	CG30356	0
FBgn0031651	1262.29	0.354576	0.162068	2.18782	0.0286827	0.35233	FBgn0031651	1262.29	0.201164	0.161893	1.24257	0.214025	0.999939	FBgn0031651	CG8849	SO0001217:protein_coding_gene	mitochondrial ribosomal protein L24	mRpL24	0
FBgn0033461	29.1251	-4.70151	2.1503	-2.18645	0.0287828	0.352889	FBgn0033461	29.1251	1.47011	2.1787	0.674766	0.499824	0.999939	FBgn0033461	CG12923	SO0001217:protein_coding_gene	-	CG12923	0
FBgn0286877	7.31604	-8.3435	3.81568	-2.18664	0.028769	0.352889	FBgn0286877	7.31604	-0.901881	3.8595	-0.233678	0.815235	0.999939	FBgn0286877	CG46399	SO0001217:protein_coding_gene	-	CG46399	0
FBgn0030979	32.0302	-10.6122	4.85468	-2.18597	0.0288175	0.35298	FBgn0030979	32.0302	-0.406954	4.99521	-0.0814688	0.935069	0.999939	FBgn0030979	CG14190	SO0001217:protein_coding_gene	-	CG14190	0
FBgn0030478	14648.4	0.301787	0.138178	2.18404	0.0289597	0.354386	FBgn0030478	14648.4	0.27919	0.138148	2.02095	0.0432849	0.999939	FBgn0030478	CG1640	SO0001217:protein_coding_gene	-	CG1640	0
FBgn0035726	5999.63	0.639071	0.292827	2.18242	0.0290788	0.354443	FBgn0035726	5999.63	0.470939	0.293033	1.60712	0.108028	0.999939	FBgn0035726	CG9953	SO0001217:protein_coding_gene	-	CG9953	0
FBgn0011361	6788	0.373492	0.171163	2.18209	0.0291033	0.354443	FBgn0011361	6788	0.163824	0.171152	0.957187	0.338473	0.999939	FBgn0011361	CG9160	SO0001217:protein_coding_gene	NADH dehydrogenase (ubiquinone) acyl carrier protein	ND-ACP	0
FBgn0036135	957.542	0.301543	0.13817	2.18241	0.0290792	0.354443	FBgn0036135	957.542	0.308968	0.137741	2.24311	0.0248899	0.999939	FBgn0036135	CG7636	SO0001217:protein_coding_gene	mitochondrial ribosomal protein L2	mRpL2	0
FBgn0053278	31.1802	-3.49441	1.60144	-2.18205	0.0291059	0.354443	FBgn0053278	31.1802	2.21571	1.62916	1.36003	0.173821	0.999939	FBgn0053278	CG33278	SO0001217:protein_coding_gene	-	CG33278	0
FBgn0051682	64.2931	-5.34305	2.44898	-2.18174	0.0291286	0.354443	FBgn0051682	64.2931	3.11813	2.49181	1.25135	0.210806	0.999939	FBgn0051682	CG31682	SO0001217:protein_coding_gene	Testis EndoG-Like 1	Tengl1	0
FBgn0259701	78.856	-7.44999	3.41358	-2.18246	0.0290759	0.354443	FBgn0259701	78.856	3.08558	3.61092	0.854515	0.39282	0.999939	FBgn0259701	CG42355	SO0001217:protein_coding_gene	-	CG42355	0
FBgn0041225	4.71676	-6.94463	3.18613	-2.17965	0.0292837	0.355996	FBgn0041225	4.71676	-4.45522	3.13013	-1.42333	0.15464	0.999939	FBgn0041225	CG31280	SO0001217:protein_coding_gene	Gustatory receptor 94a	Gr94a	0
FBgn0030660	100.49	-1.6754	0.768806	-2.17923	0.0293147	0.356039	FBgn0030660	100.49	-0.166321	0.7737	-0.214969	0.829792	0.999939	FBgn0030660	CG8097	SO0001217:protein_coding_gene	-	CG8097	0
FBgn0285963	4023.51	0.503582	0.231626	2.17412	0.0296963	0.35832	FBgn0285963	4023.51	0.311622	0.231652	1.34521	0.178557	0.999939	FBgn0285963	CG46339	SO0001217:protein_coding_gene	-	CG46339	0
FBgn0265052	2590.17	0.319663	0.146913	2.17586	0.0295655	0.35832	FBgn0265052	2590.17	0.163974	0.146791	1.11706	0.263971	0.999939	FBgn0265052	CG44167	SO0001217:protein_coding_gene	Sulfotransferase 3	St3	0
FBgn0032956	2892.21	-0.26096	0.120006	-2.17455	0.0296637	0.35832	FBgn0032956	2892.21	-0.160482	0.120024	-1.33709	0.181194	0.999939	FBgn0032956	CG1512	SO0001217:protein_coding_gene	Cullin 2	Cul2	0
FBgn0039767	1276.39	-0.30982	0.142484	-2.17442	0.0296737	0.35832	FBgn0039767	1276.39	-0.0781899	0.142577	-0.548405	0.583414	0.999939	FBgn0039767	CG2218	SO0001217:protein_coding_gene	-	CG2218	0
FBgn0031631	400.115	-0.494026	0.227173	-2.17467	0.0296546	0.35832	FBgn0031631	400.115	-0.13659	0.228395	-0.598041	0.549812	0.999939	FBgn0031631	CG3225	SO0001217:protein_coding_gene	-	CG3225	0
FBgn0038877	11687.9	-0.79052	0.363494	-2.17478	0.0296465	0.35832	FBgn0038877	11687.9	-1.18825	0.363493	-3.26897	0.00107941	0.146916	FBgn0038877	CG3308	SO0001217:protein_coding_gene	-	CG3308	0
FBgn0034741	81.7601	-3.43206	1.57748	-2.17566	0.0295808	0.35832	FBgn0034741	81.7601	-1.79079	1.578	-1.13485	0.25644	0.999939	FBgn0034741	CG4269	SO0001217:protein_coding_gene	-	CG4269	0
FBgn0036022	21486.9	1.02045	0.469629	2.17289	0.0297884	0.359098	FBgn0036022	21486.9	0.650898	0.469688	1.38581	0.165805	0.999939	FBgn0036022	CG8329	SO0001217:protein_coding_gene	-	CG8329	0
FBgn0050480	42.7546	-1.82229	0.838968	-2.17206	0.0298513	0.359223	FBgn0050480	42.7546	-0.97368	0.843341	-1.15455	0.248274	0.999939	FBgn0050480	CG30480	SO0001217:protein_coding_gene	-	CG30480	0
FBgn0031010	25.4156	-2.7403	1.26164	-2.17202	0.0298544	0.359223	FBgn0031010	25.4156	-0.378723	1.27282	-0.297546	0.76605	0.999939	FBgn0031010	CG8028	SO0001217:protein_coding_gene	-	CG8028	0
FBgn0023527	453.875	0.359356	0.165553	2.17064	0.0299581	0.360028	FBgn0023527	453.875	0.310277	0.164987	1.88062	0.0600241	0.999939	FBgn0023527	CG3071	SO0001217:protein_coding_gene	-	CG3071	0
FBgn0050364	80.3072	-15.9647	7.35566	-2.1704	0.0299769	0.360028	FBgn0050364	80.3072	0.881746	7.44927	0.118367	0.905777	0.999939	FBgn0050364	CG30364	SO0001217:protein_coding_gene	hug-bell	hubl	0
FBgn0029799	2304.19	0.390226	0.179902	2.1691	0.0300748	0.36087	FBgn0029799	2304.19	0.277548	0.179872	1.54304	0.122822	0.999939	FBgn0029799	CG15772	SO0001217:protein_coding_gene	-	CG15772	0
FBgn0051321	1055.11	0.698185	0.322035	2.16804	0.0301554	0.361502	FBgn0051321	1055.11	0.341731	0.322098	1.06095	0.288711	0.999939	FBgn0051321	CG31321	SO0001217:protein_coding_gene	-	CG31321	0
FBgn0054012	39.8906	-8.18998	3.77904	-2.16721	0.0302187	0.361926	FBgn0054012	39.8906	0.343305	3.80029	0.0903364	0.92802	0.999939	FBgn0054012	CG34012	SO0001217:protein_coding_gene	-	CG34012	0
FBgn0038359	224.318	7.84735	3.62392	2.16543	0.0303547	0.362509	FBgn0038359	224.318	20.9597	3.76639	5.56493	2.62263e-08	1.58491e-05	FBgn0038359	CG5614	SO0001217:protein_coding_gene	-	CG5614	1
FBgn0020642	70.9834	1.02714	0.474647	2.16402	0.0304632	0.362509	FBgn0020642	70.9834	0.398617	0.491328	0.811305	0.41719	0.999939	FBgn0020642	CG6956	SO0001217:protein_coding_gene	Lcp65Ac	Lcp65Ac	0
FBgn0004646	6180.64	0.41077	0.18976	2.16468	0.0304122	0.362509	FBgn0004646	6180.64	-0.166501	0.189758	-0.877439	0.380248	0.999939	FBgn0004646	CG3039	SO0001217:protein_coding_gene	optic ganglion reduced	ogre	0
FBgn0037811	69.5901	-1.48272	0.684587	-2.16586	0.030322	0.362509	FBgn0037811	69.5901	-0.886096	0.68981	-1.28455	0.198949	0.999939	FBgn0037811	CG12592	SO0001217:protein_coding_gene	-	CG12592	0
FBgn0029590	8.98728	-2.9741	1.37386	-2.16478	0.0304045	0.362509	FBgn0029590	8.98728	-0.810444	1.3731	-0.59023	0.555037	0.999939	FBgn0029590	CG14811	SO0001217:protein_coding_gene	-	CG14811	0
FBgn0035384	105.109	-6.41415	2.96351	-2.16437	0.0304357	0.362509	FBgn0035384	105.109	3.53837	3.2429	1.09111	0.275222	0.999939	FBgn0035384	CG2113	SO0001217:protein_coding_gene	-	CG2113	0
FBgn0038979	79.0424	-7.98048	3.68782	-2.16401	0.0304634	0.362509	FBgn0038979	79.0424	1.6902	3.91307	0.431936	0.665788	0.999939	FBgn0038979	CG7046	SO0001217:protein_coding_gene	testis-enriched HMG-box-containing protein 2	tHMG2	0
FBgn0032163	14.4629	-4.84195	2.23883	-2.16271	0.0305632	0.363362	FBgn0032163	14.4629	1.05977	2.2199	0.477396	0.63308	0.999939	FBgn0032163	CG13125	SO0001217:protein_coding_gene	TbCMF46	TbCMF46	0
FBgn0052651	38.6737	-10.5134	4.8626	-2.16209	0.0306111	0.363598	FBgn0052651	38.6737	-1.96009	5.00296	-0.391786	0.695217	0.999939	FBgn0052651	CG32651	SO0001217:protein_coding_gene	-	CG32651	0
FBgn0043470	32.8628	-9.63044	4.45521	-2.16161	0.0306481	0.363704	FBgn0043470	32.8628	-2.18446	4.4495	-0.490946	0.623465	0.999939	FBgn0043470	CG12350	SO0001217:protein_coding_gene	lambdaTry	lambdaTry	0
FBgn0037995	91.4717	-4.6899	2.17001	-2.16123	0.0306773	0.363717	FBgn0037995	91.4717	0.784298	2.22059	0.353193	0.723944	0.999939	FBgn0037995	CG3809	SO0001217:protein_coding_gene	Adenosine kinase 1	Adk1	0
FBgn0036036	89.2447	-1.33748	0.619316	-2.1596	0.0308036	0.364547	FBgn0036036	89.2447	-0.0357342	0.619839	-0.0576509	0.954027	0.999939	FBgn0036036	CG14174	SO0001217:protein_coding_gene	-	CG14174	0
FBgn0035042	54.5726	-5.58629	2.5865	-2.15979	0.0307888	0.364547	FBgn0035042	54.5726	0.940647	2.71674	0.346241	0.729162	0.999939	FBgn0035042	CG3640	SO0001217:protein_coding_gene	-	CG3640	0
FBgn0038354	833.986	0.404822	0.187572	2.15822	0.0309105	0.365213	FBgn0038354	833.986	0.255361	0.187282	1.36351	0.17272	0.999939	FBgn0038354	CG5404	SO0001217:protein_coding_gene	-	CG5404	0
FBgn0283741	927.215	-1.23489	0.572197	-2.15815	0.0309163	0.365213	FBgn0283741	927.215	-0.244741	0.572447	-0.427535	0.66899	0.999939	FBgn0283741	CG42666	SO0001217:protein_coding_gene	prage	prage	0
FBgn0039425	148.314	-5.1558	2.38991	-2.15732	0.0309807	0.36564	FBgn0039425	148.314	0.577085	2.6825	0.21513	0.829666	0.999939	FBgn0039425	CG5432	SO0001217:protein_coding_gene	Aldolase 2	Ald2	0
FBgn0261989	549.303	-2.23256	1.0353	-2.15644	0.0310492	0.365822	FBgn0261989	549.303	-0.862908	1.03424	-0.834344	0.404087	0.999939	FBgn0261989	CG42807	SO0001217:protein_coding_gene	-	CG42807	0
FBgn0266757	17.3297	-5.95313	2.76068	-2.1564	0.0310526	0.365822	FBgn0266757	17.3297	-0.0981848	2.84027	-0.0345688	0.972424	0.999939	FBgn0266757	CG5747	SO0001217:protein_coding_gene	misfire	mfr	0
FBgn0037291	19.1989	-2.90423	1.34766	-2.15502	0.0311601	0.366596	FBgn0037291	19.1989	-0.976534	1.38371	-0.705738	0.480351	0.999939	FBgn0037291	CG14662	SO0001217:protein_coding_gene	-	CG14662	0
FBgn0053285	17.5964	-5.85246	2.71597	-2.15483	0.0311749	0.366596	FBgn0053285	17.5964	-0.747911	2.88178	-0.259531	0.795226	0.999939	FBgn0053285	CG33285	SO0001217:protein_coding_gene	-	CG33285	0
FBgn0038279	1214.81	0.442412	0.205349	2.15444	0.0312057	0.366625	FBgn0038279	1214.81	0.394289	0.204771	1.92552	0.0541647	0.999939	FBgn0038279	CG3837	SO0001217:protein_coding_gene	Secreted decoy of InR	Sdr	0
FBgn0033056	112.225	-7.87081	3.65427	-2.15387	0.0312507	0.36682	FBgn0033056	112.225	3.50158	3.57581	0.97924	0.327461	0.999939	FBgn0033056	CG7856	SO0001217:protein_coding_gene	-	CG7856	0
FBgn0085417	667.647	0.482908	0.224337	2.1526	0.0313499	0.367652	FBgn0085417	667.647	0.30795	0.224326	1.37278	0.16982	0.999939	FBgn0085417	CG34388	SO0001217:protein_coding_gene	natalisin	natalisin	0
FBgn0046302	202.713	-2.45394	1.14082	-2.15102	0.0314743	0.368443	FBgn0046302	202.713	0.265951	1.14232	0.232816	0.815905	0.999939	FBgn0046302	CG10650	SO0001217:protein_coding_gene	-	CG10650	0
FBgn0036704	74.7193	-8.29251	3.85511	-2.15104	0.0314727	0.368443	FBgn0036704	74.7193	1.26333	4.07428	0.310074	0.756505	0.999939	FBgn0036704	CG6497	SO0001217:protein_coding_gene	-	CG6497	0
FBgn0038861	286.523	-0.346301	0.161229	-2.14788	0.0317235	0.370943	FBgn0038861	286.523	-0.175025	0.160655	-1.08945	0.275957	0.999939	FBgn0038861	CG7009	SO0001217:protein_coding_gene	tRNA methyltransferase 7-34	Trm7-34	0
FBgn0036991	453.618	-0.522062	0.243123	-2.14731	0.0317684	0.370943	FBgn0036991	453.618	-0.167257	0.243243	-0.687615	0.491695	0.999939	FBgn0036991	CG5872	SO0001217:protein_coding_gene	CTBP-interacting protein	CtIP	0
FBgn0051105	44.2556	-2.89301	1.34731	-2.14724	0.0317739	0.370943	FBgn0051105	44.2556	-0.442611	1.34706	-0.328576	0.742476	0.999939	FBgn0051105	CG31105	SO0001217:protein_coding_gene	pickpocket 22	ppk22	0
FBgn0034073	305.081	-0.407754	0.189989	-2.14619	0.0318576	0.371586	FBgn0034073	305.081	-0.31619	0.189695	-1.66684	0.0955466	0.999939	FBgn0034073	CG8414	SO0001217:protein_coding_gene	-	CG8414	0
FBgn0034352	28.4073	-3.51984	1.64041	-2.1457	0.0318966	0.371706	FBgn0034352	28.4073	0.311165	1.70041	0.182995	0.854802	0.999939	FBgn0034352	CG17669	SO0001217:protein_coding_gene	Dynein axonemal assembly factor 3	Dnaaf3	0
FBgn0034970	1650.77	-0.344159	0.160465	-2.14476	0.031972	0.37225	FBgn0034970	1650.77	-0.258434	0.160734	-1.60784	0.10787	0.999939	FBgn0034970	CG4005	SO0001217:protein_coding_gene	yorkie	yki	0
FBgn0033326	11.0536	-9.08485	4.23685	-2.14425	0.0320132	0.372394	FBgn0033326	11.0536	-6.25657	4.13049	-1.51473	0.129841	0.999939	FBgn0033326	CG14743	SO0001217:protein_coding_gene	-	CG14743	0
FBgn0052064	1043.48	9.51646	4.44347	2.14167	0.03222	0.372404	FBgn0052064	1043.48	21.9814	4.57536	4.80429	1.553e-06	0.000558636	FBgn0052064	CG32064	SO0001217:protein_coding_gene	Sperm-Leucylaminopeptidase 4	S-Lap4	1
FBgn0025637	4679.03	0.290679	0.135679	2.1424	0.0321612	0.372404	FBgn0025637	4679.03	0.233389	0.135705	1.71983	0.0854626	0.999939	FBgn0025637	CG16983	SO0001217:protein_coding_gene	SKP1-related A	SkpA	0
FBgn0035059	923.59	-0.254291	0.118731	-2.14174	0.0322145	0.372404	FBgn0035059	923.59	-0.000452142	0.118996	-0.00379963	0.996968	0.999939	FBgn0035059	CG3894	SO0001217:protein_coding_gene	-	CG3894	0
FBgn0030695	681.234	-0.293658	0.137128	-2.14149	0.0322343	0.372404	FBgn0030695	681.234	-0.257908	0.137615	-1.87413	0.0609127	0.999939	FBgn0030695	CG8995	SO0001217:protein_coding_gene	Peptidoglycan recognition protein LE	PGRP-LE	0
FBgn0037051	2103.24	-0.350394	0.16356	-2.1423	0.0321691	0.372404	FBgn0037051	2103.24	-0.226183	0.163746	-1.3813	0.167187	0.999939	FBgn0037051	CG10565	SO0001217:protein_coding_gene	-	CG10565	0
FBgn0086251	186.183	-1.18362	0.552511	-2.14226	0.0321724	0.372404	FBgn0086251	186.183	-0.419994	0.553869	-0.758291	0.448277	0.999939	FBgn0086251	CG9252	SO0001217:protein_coding_gene	deadlock	del	0
FBgn0026371	212.633	-1.60301	0.747909	-2.14332	0.0320875	0.372404	FBgn0026371	212.633	0.293392	0.748093	0.392187	0.69492	0.999939	FBgn0026371	CG7186	SO0001217:protein_coding_gene	Sak kinase	SAK	0
FBgn0033834	82.0361	-5.19186	2.42455	-2.14137	0.0322441	0.372404	FBgn0033834	82.0361	2.42442	2.52034	0.96194	0.33608	0.999939	FBgn0033834	CG4744	SO0001217:protein_coding_gene	-	CG4744	0
FBgn0003116	1188.13	0.297044	0.138856	2.13922	0.0324178	0.373496	FBgn0003116	1188.13	0.13567	0.138717	0.978033	0.328058	0.999939	FBgn0003116	CG3461	SO0001217:protein_coding_gene	prune	pn	0
FBgn0261636	13.2045	-1.27795	0.597417	-2.13913	0.0324252	0.373496	FBgn0261636	13.2045	-1.84246	0.662679	-2.78032	0.00543057	0.497242	FBgn0261636	CR42719	SO0002127:lncRNA_gene	long non-coding RNA:CR42719	lncRNA:CR42719	0
FBgn0033692	981.734	-1.34548	0.628805	-2.13974	0.0323754	0.373496	FBgn0033692	981.734	-0.139935	0.629018	-0.222467	0.823951	0.999939	FBgn0033692	CG13176	SO0001217:protein_coding_gene	washout	wash	0
FBgn0270926	2614.99	0.637123	0.297909	2.13865	0.0324639	0.373609	FBgn0270926	2614.99	0.112387	0.298204	0.376879	0.706264	0.999939	FBgn0270926	CG33486	SO0001217:protein_coding_gene	Asparagine synthetase	AsnS	0
FBgn0035598	241.785	-6.42377	3.00421	-2.13825	0.0324961	0.373648	FBgn0035598	241.785	3.2663	3.15967	1.03375	0.301254	0.999939	FBgn0035598	CG4669	SO0001217:protein_coding_gene	-	CG4669	0
FBgn0039324	2126.09	0.541724	0.253417	2.13768	0.032543	0.373854	FBgn0039324	2126.09	0.252336	0.252667	0.99869	0.317945	0.999939	FBgn0039324	CG10553	SO0001217:protein_coding_gene	-	CG10553	0
FBgn0039178	3364.13	0.456979	0.213822	2.13719	0.0325823	0.373974	FBgn0039178	3364.13	0.0722685	0.213626	0.338294	0.735141	0.999939	FBgn0039178	CG6356	SO0001217:protein_coding_gene	-	CG6356	0
FBgn0039752	126.492	-4.60378	2.15491	-2.13641	0.0326456	0.374083	FBgn0039752	126.492	0.0815155	2.25538	0.0361428	0.971169	0.999939	FBgn0039752	CG15530	SO0001217:protein_coding_gene	-	CG15530	0
FBgn0051815	20.5172	-5.25532	2.45993	-2.13637	0.0326495	0.374083	FBgn0051815	20.5172	-1.22189	2.55525	-0.478188	0.632517	0.999939	FBgn0051815	CG31815	SO0001217:protein_coding_gene	-	CG31815	0
FBgn0051533	128.607	8.01236	3.75131	2.13588	0.0326892	0.374166	FBgn0051533	128.607	-6.46686	3.95605	-1.63468	0.102117	0.999939	FBgn0051533	CG31533	SO0001217:protein_coding_gene	-	CG31533	0
FBgn0034069	238.81	0.791966	0.370845	2.13557	0.0327146	0.374166	FBgn0034069	238.81	0.788736	0.368567	2.14001	0.0323541	0.999939	FBgn0034069	CG8401	SO0001217:protein_coding_gene	-	CG8401	0
FBgn0032835	10981	0.651267	0.305025	2.13512	0.0327509	0.37425	FBgn0032835	10981	0.461226	0.305088	1.51178	0.130591	0.999939	FBgn0032835	CG16772	SO0001217:protein_coding_gene	-	CG16772	0
FBgn0027500	172.299	-1.244	0.582878	-2.13424	0.0328228	0.374741	FBgn0027500	172.299	-0.474857	0.584918	-0.811835	0.416886	0.999939	FBgn0027500	CG17286	SO0001217:protein_coding_gene	spindle defective 2	spd-2	0
FBgn0264835	44.0601	2.62322	1.22937	2.13379	0.0328603	0.374839	FBgn0264835	44.0601	2.43958	1.17122	2.08293	0.0372574	0.999939	FBgn0264835	CR44043	SO0002127:lncRNA_gene	long non-coding RNA:CR44043	lncRNA:CR44043	0
FBgn0038000	71.8212	-5.5474	2.6008	-2.13296	0.0329284	0.375285	FBgn0038000	71.8212	4.24944	2.59505	1.63752	0.101522	0.999939	FBgn0038000	CG10014	SO0001217:protein_coding_gene	Radial spoke binding protein 15	Rsbp15	0
FBgn0033273	1112.77	0.336893	0.158048	2.13159	0.0330404	0.37557	FBgn0033273	1112.77	0.277449	0.157704	1.75931	0.0785252	0.999939	FBgn0033273	CG2183	SO0001217:protein_coding_gene	Gasz	Gasz	0
FBgn0267463	10.7095	-2.29649	1.07726	-2.13178	0.0330247	0.37557	FBgn0267463	10.7095	-0.279236	1.08823	-0.256597	0.79749	0.999939	FBgn0267463	CR45813	SO0002182:antisense_lncRNA_gene	antisense RNA:CR45813	asRNA:CR45813	0
FBgn0037059	49.8613	-6.94404	3.25678	-2.13218	0.0329919	0.37557	FBgn0037059	49.8613	3.821	3.41198	1.11988	0.262766	0.999939	FBgn0037059	CG10510	SO0001217:protein_coding_gene	-	CG10510	0
FBgn0032814	723.408	-0.363061	0.170428	-2.13029	0.0331478	0.376189	FBgn0032814	723.408	-0.289438	0.170932	-1.69329	0.0903999	0.999939	FBgn0032814	CG10366	SO0001217:protein_coding_gene	-	CG10366	0
FBgn0025628	2119.25	-0.547868	0.257188	-2.13023	0.033153	0.376189	FBgn0025628	2119.25	-0.0632083	0.257262	-0.245696	0.805917	0.999939	FBgn0025628	CG4199	SO0001217:protein_coding_gene	-	CG4199	0
FBgn0260238	18.6472	-2.63405	1.23748	-2.12856	0.033291	0.377425	FBgn0260238	18.6472	-1.3458	1.2532	-1.07389	0.282872	0.999939	FBgn0260238	CG42512	SO0001217:protein_coding_gene	-	CG42512	0
FBgn0266805	176.182	-0.594942	0.279593	-2.12788	0.0333469	0.377452	FBgn0266805	176.182	-1.1012	0.28435	-3.87269	0.000107639	0.023915	FBgn0266805	CR45267	SO0002127:lncRNA_gene	long non-coding RNA:CR45267	lncRNA:CR45267	1
FBgn0266005	202.428	-0.66242	0.311334	-2.12768	0.0333636	0.377452	FBgn0266005	202.428	-0.412912	0.314275	-1.31386	0.188895	0.999939	FBgn0266005	CR44779	SO0002127:lncRNA_gene	long non-coding RNA:CR44779	lncRNA:CR44779	0
FBgn0038530	53.3588	-5.59183	2.62839	-2.12747	0.0333809	0.377452	FBgn0038530	53.3588	-4.53375	2.93919	-1.54252	0.122948	0.999939	FBgn0038530	CG7629	SO0001217:protein_coding_gene	Attacin-D	AttD	0
FBgn0029866	1630.76	0.470672	0.221317	2.12669	0.033446	0.377858	FBgn0029866	1630.76	0.386823	0.221221	1.74858	0.080363	0.999939	FBgn0029866	CG3842	SO0001217:protein_coding_gene	-	CG3842	0
FBgn0001114	17716	0.625169	0.294037	2.12616	0.0334898	0.378023	FBgn0001114	17716	0.30805	0.294059	1.04758	0.294832	0.999939	FBgn0001114	CG9280	SO0001217:protein_coding_gene	Glutactin	Glt	0
FBgn0032660	39.3408	-4.86117	2.28972	-2.12304	0.0337505	0.380633	FBgn0032660	39.3408	2.21644	2.31822	0.956095	0.339024	0.999939	FBgn0032660	CG15150	SO0001217:protein_coding_gene	elfless	elfless	0
FBgn0032187	22.9612	-6.14911	2.89706	-2.12253	0.0337929	0.38078	FBgn0032187	22.9612	-3.5047	2.88145	-1.2163	0.223872	0.999939	FBgn0032187	CG4839	SO0001217:protein_coding_gene	-	CG4839	0
FBgn0030670	16072.2	0.226444	0.106707	2.12211	0.0338287	0.380852	FBgn0030670	16072.2	0.244825	0.106713	2.29423	0.021777	0.999939	FBgn0030670	CG9245	SO0001217:protein_coding_gene	Phosphatidylinositol synthase	Pis	0
FBgn0260450	350.629	-0.376507	0.177488	-2.12131	0.0338957	0.381275	FBgn0260450	350.629	-0.245022	0.180564	-1.35699	0.174786	0.999939	FBgn0260450	CG3692	SO0001217:protein_coding_gene	Calpain C	CalpC	0
FBgn0032749	18.9032	-1.66536	0.785501	-2.12013	0.0339949	0.382059	FBgn0032749	18.9032	-0.972174	0.86024	-1.13012	0.258426	0.999939	FBgn0032749	CG10493	SO0001217:protein_coding_gene	PH domain leucine-rich repeat protein phosphatase	Phlpp	0
FBgn0031969	2316.54	-0.266946	0.12604	-2.11795	0.0341791	0.383424	FBgn0031969	2316.54	-0.172015	0.126594	-1.3588	0.174211	0.999939	FBgn0031969	CG7228	SO0001217:protein_coding_gene	peste	pes	0
FBgn0036498	57.1065	-3.25078	1.53535	-2.11729	0.0342348	0.383424	FBgn0036498	57.1065	0.355087	1.55628	0.228165	0.819518	0.999939	FBgn0036498	CG13455	SO0001217:protein_coding_gene	-	CG13455	0
FBgn0267735	6.25547	-3.45945	1.63366	-2.11761	0.034208	0.383424	FBgn0267735	6.25547	-1.13452	1.64509	-0.689639	0.490421	0.999939	FBgn0267735	CR46066	SO0002182:antisense_lncRNA_gene	antisense RNA:CR46066	asRNA:CR46066	0
FBgn0033271	45.5412	-5.02688	2.37356	-2.11786	0.0341866	0.383424	FBgn0033271	45.5412	-2.20042	2.42366	-0.907895	0.363934	0.999939	FBgn0033271	CG8708	SO0001217:protein_coding_gene	-	CG8708	0
FBgn0051415	34.8695	-4.42774	2.09173	-2.11678	0.0342782	0.383578	FBgn0051415	34.8695	0.35015	2.15801	0.162255	0.871105	0.999939	FBgn0051415	CG31415	SO0001217:protein_coding_gene	-	CG31415	0
FBgn0085290	28.5559	-1.24094	0.586608	-2.11545	0.0343918	0.383854	FBgn0085290	28.5559	-0.305953	0.603481	-0.506981	0.612168	0.999939	FBgn0085290	CG34261	SO0001217:protein_coding_gene	-	CG34261	0
FBgn0039651	44.9417	-3.59097	1.69724	-2.11577	0.0343643	0.383854	FBgn0039651	44.9417	1.36515	1.69697	0.804462	0.42113	0.999939	FBgn0039651	CG14508	SO0001217:protein_coding_gene	Cytochrome c1-like	Cyt-c1L	0
FBgn0037486	52.5868	-6.17103	2.91664	-2.1158	0.0343615	0.383854	FBgn0037486	52.5868	2.70345	3.00538	0.899536	0.368367	0.999939	FBgn0037486	CG14605	SO0001217:protein_coding_gene	-	CG14605	0
FBgn0039733	983.807	-0.26979	0.127569	-2.11486	0.0344423	0.384086	FBgn0039733	983.807	-0.129468	0.127517	-1.0153	0.30996	0.999939	FBgn0039733	CG11504	SO0001217:protein_coding_gene	-	CG11504	0
FBgn0034592	42.7063	-6.79875	3.21646	-2.11374	0.0345375	0.384817	FBgn0034592	42.7063	1.01448	3.14047	0.323033	0.74667	0.999939	FBgn0034592	CG9406	SO0001217:protein_coding_gene	-	CG9406	0
FBgn0039677	4.33812	4.35856	2.06276	2.11297	0.034603	0.385201	FBgn0039677	4.33812	0.528594	2.18819	0.241567	0.809116	0.999939	FBgn0039677	CG18110	SO0001217:protein_coding_gene	pickpocket 30	ppk30	0
FBgn0035800	56.2322	-7.13591	3.37772	-2.11264	0.0346315	0.385201	FBgn0035800	56.2322	3.87686	3.47927	1.11427	0.265161	0.999939	FBgn0035800	CG7716	SO0001217:protein_coding_gene	testis-specific gamma-tubulin ring protein 84	t-Grip84	0
FBgn0052438	575.661	-0.679655	0.321871	-2.11158	0.0347226	0.385296	FBgn0052438	575.661	-0.0443603	0.32142	-0.138013	0.89023	0.999939	FBgn0052438	CG32438	SO0001217:protein_coding_gene	Structural maintenance of chromosomes 5	SMC5	0
FBgn0033449	155.585	-1.00683	0.476827	-2.11152	0.0347275	0.385296	FBgn0033449	155.585	-0.206272	0.47862	-0.430973	0.666488	0.999939	FBgn0033449	CG1663	SO0001217:protein_coding_gene	-	CG1663	0
FBgn0262583	68.0931	-11.665	5.52449	-2.1115	0.0347293	0.385296	FBgn0262583	68.0931	0.593585	5.64853	0.105087	0.916307	0.999939	FBgn0262583	CG43123	SO0001217:protein_coding_gene	-	CG43123	0
FBgn0020399	74.3065	-5.53431	2.62158	-2.11106	0.0347672	0.385386	FBgn0020399	74.3065	2.04019	2.65698	0.76786	0.44257	0.999939	FBgn0020399	CG6864	SO0001217:protein_coding_gene	Mst89B	Mst89B	0
FBgn0267429	3754.46	0.643312	0.30482	2.11046	0.0348185	0.385458	FBgn0267429	3754.46	0.705642	0.304747	2.3155	0.0205856	0.999939	FBgn0267429	CG45782	SO0001217:protein_coding_gene	loss of visual transmission	lovit	0
FBgn0052392	421.692	-1.36793	0.648284	-2.11007	0.0348519	0.385458	FBgn0052392	421.692	0.0258907	0.648726	0.03991	0.968165	0.999939	FBgn0052392	CG32392	SO0001217:protein_coding_gene	Radial spoke head protein 3	Rsph3	0
FBgn0266434	9.80332	-1.76031	0.83442	-2.10963	0.0348905	0.385458	FBgn0266434	9.80332	-1.75666	0.836526	-2.09995	0.035733	0.999939	FBgn0266434	CG45064	SO0001217:protein_coding_gene	-	CG45064	0
FBgn0033278	15.2558	-7.45612	3.53437	-2.1096	0.0348927	0.385458	FBgn0033278	15.2558	-0.184516	3.67771	-0.0501714	0.959986	0.999939	FBgn0033278	CG14759	SO0001217:protein_coding_gene	-	CG14759	0
FBgn0033137	31.7889	1.11499	0.528719	2.10886	0.0349565	0.385702	FBgn0033137	31.7889	0.385623	0.552367	0.698127	0.485097	0.999939	FBgn0033137	CG4471	SO0001217:protein_coding_gene	Tetraspanin 42Ep	Tsp42Ep	0
FBgn0031417	2236.06	0.61992	0.293989	2.10865	0.0349746	0.385702	FBgn0031417	2236.06	0.154532	0.294451	0.524816	0.599711	0.999939	FBgn0031417	CG3597	SO0001217:protein_coding_gene	-	CG3597	0
FBgn0263390	1790.46	0.465588	0.220835	2.10831	0.0350043	0.385702	FBgn0263390	1790.46	0.594193	0.221059	2.68794	0.00718944	0.606805	FBgn0263390	CG43442	SO0001217:protein_coding_gene	Na[+]/H[+] hydrogen antiporter 2	Nha2	0
FBgn0037290	2730.57	0.615033	0.2919	2.107	0.0351174	0.385964	FBgn0037290	2730.57	0.418757	0.291406	1.43702	0.150711	0.999939	FBgn0037290	CG1124	SO0001217:protein_coding_gene	Juvenile hormone binding protein 1	Jhbp1	0
FBgn0260399	42.1966	-2.516	1.19376	-2.10764	0.0350624	0.385964	FBgn0260399	42.1966	0.969865	1.20562	0.804454	0.421135	0.999939	FBgn0260399	CG7719	SO0001217:protein_coding_gene	greatwall	gwl	0
FBgn0261627	30.7764	-8.15987	3.87224	-2.10727	0.0350938	0.385964	FBgn0261627	30.7764	1.99353	4.04491	0.49285	0.622119	0.999939	FBgn0261627	CG42710	SO0001217:protein_coding_gene	-	CG42710	0
FBgn0032863	241.516	-1.00158	0.475638	-2.10575	0.0352259	0.38625	FBgn0032863	241.516	-0.0542869	0.475111	-0.114262	0.90903	0.999939	FBgn0032863	CG2508	SO0001217:protein_coding_gene	Cell division cycle 23	Cdc23	0
FBgn0027889	211.551	-1.15166	0.546914	-2.10574	0.0352269	0.38625	FBgn0027889	211.551	-0.29008	0.548215	-0.529136	0.596711	0.999939	FBgn0027889	CG6386	SO0001217:protein_coding_gene	ballchen	ball	0
FBgn0051776	35.4635	-1.62517	0.771807	-2.10567	0.0352329	0.38625	FBgn0051776	35.4635	0.34043	0.855643	0.397865	0.69073	0.999939	FBgn0051776	CG31776	SO0001217:protein_coding_gene	-	CG31776	0
FBgn0051644	28.0416	-6.26421	2.977	-2.1042	0.035361	0.387325	FBgn0051644	28.0416	2.42911	3.08956	0.786232	0.431732	0.999939	FBgn0051644	CG31644	SO0001217:protein_coding_gene	Cytochrome c oxidase subunit 6C-like	COX6CL	0
FBgn0031545	870.754	8.86943	4.21663	2.10344	0.0354271	0.387394	FBgn0031545	870.754	21.8203	4.25431	5.129	2.91292e-07	0.000122246	FBgn0031545	CG3213	SO0001217:protein_coding_gene	-	CG3213	1
FBgn0040931	2008.58	0.426447	0.202738	2.10345	0.0354269	0.387394	FBgn0040931	2008.58	0.068485	0.202765	0.337755	0.735548	0.999939	FBgn0040931	CG9034	SO0001217:protein_coding_gene	-	CG9034	0
FBgn0052718	16.9504	-7.18798	3.41877	-2.1025	0.0355091	0.387963	FBgn0052718	16.9504	0.42643	3.22001	0.132431	0.894643	0.999939	FBgn0052718	CG32718	SO0001217:protein_coding_gene	-	CG32718	0
FBgn0033248	55.593	-8.45006	4.02105	-2.10146	0.0356008	0.388638	FBgn0033248	55.593	2.55072	4.1898	0.608793	0.542662	0.999939	FBgn0033248	CG11196	SO0001217:protein_coding_gene	Dicarboxylate carrier 3	Dic3	0
FBgn0260632	2652.94	-0.30594	0.145621	-2.10092	0.0356476	0.38882	FBgn0260632	2652.94	-0.349941	0.146006	-2.39676	0.016541	0.902169	FBgn0260632	CG6667	SO0001217:protein_coding_gene	dorsal	dl	0
FBgn0028380	752.741	-0.689274	0.328153	-2.10047	0.0356877	0.38893	FBgn0028380	752.741	-0.393026	0.327526	-1.19998	0.230146	0.999939	FBgn0028380	CG9670	SO0001217:protein_coding_gene	falten	fal	0
FBgn0287218	1314.73	0.401071	0.191013	2.0997	0.0357549	0.38916	FBgn0287218	1314.73	0.342066	0.190685	1.79388	0.0728323	0.999939	FBgn0287218	CG46448	SO0001217:protein_coding_gene	-	CG46448	0
FBgn0039010	73.5528	-5.31186	2.53001	-2.09954	0.0357689	0.38916	FBgn0039010	73.5528	2.31635	2.64515	0.875696	0.381195	0.999939	FBgn0039010	CG4907	SO0001217:protein_coding_gene	-	CG4907	0
FBgn0031273	11.4077	-7.2373	3.44911	-2.09831	0.0358777	0.390016	FBgn0031273	11.4077	-3.32856	3.62597	-0.917976	0.358631	0.999939	FBgn0031273	CG2839	SO0001217:protein_coding_gene	-	CG2839	0
FBgn0051363	11643.5	-0.549483	0.261955	-2.09763	0.0359382	0.390018	FBgn0051363	11643.5	-0.215472	0.261986	-0.822454	0.410818	0.999939	FBgn0051363	CG31363	SO0001217:protein_coding_gene	Jupiter	Jupiter	0
FBgn0025832	81.9534	-0.766144	0.365235	-2.09768	0.0359337	0.390018	FBgn0025832	81.9534	-0.366098	0.366767	-0.998175	0.318195	0.999939	FBgn0025832	CG8648	SO0001217:protein_coding_gene	Flap endonuclease 1	Fen1	0
FBgn0002791	495.669	-0.514582	0.245382	-2.09707	0.0359877	0.390228	FBgn0002791	495.669	-0.273105	0.245511	-1.11239	0.265969	0.999939	FBgn0002791	CG3060	SO0001217:protein_coding_gene	morula	mr	0
FBgn0001099	376.554	-1.28375	0.612265	-2.09672	0.0360188	0.390239	FBgn0001099	376.554	-0.0936152	0.612962	-0.152726	0.878614	0.999939	FBgn0001099	CG33756	SO0001217:protein_coding_gene	gonadal	gdl	0
FBgn0265174	445.234	-1.19684	0.570974	-2.09614	0.0360697	0.390464	FBgn0265174	445.234	-0.234197	0.571278	-0.409953	0.68184	0.999939	FBgn0265174	CG44239	SO0001217:protein_coding_gene	Phosphatidylinositol glycan anchor biosynthesis class V	PIG-V	0
FBgn0004513	2801.27	0.510178	0.243483	2.09533	0.0361415	0.390914	FBgn0004513	2801.27	0.379193	0.243266	1.55876	0.119053	0.999939	FBgn0004513	CG10181	SO0001217:protein_coding_gene	Multi drug resistance 65	Mdr65	0
FBgn0033265	320.809	-0.718219	0.342923	-2.0944	0.0362241	0.39148	FBgn0033265	320.809	-0.323937	0.342793	-0.944992	0.344663	0.999939	FBgn0033265	CG8710	SO0001217:protein_coding_gene	coilin	coil	0
FBgn0061356	1412.82	0.673936	0.321937	2.09338	0.0363153	0.391648	FBgn0061356	1412.82	0.0770411	0.322083	0.239196	0.810953	0.999939	FBgn0061356	CG18003	SO0001217:protein_coding_gene	Hydroxyacid oxidase	Hao	0
FBgn0031161	651.029	-0.615416	0.294006	-2.09321	0.0363304	0.391648	FBgn0031161	651.029	-0.212871	0.294315	-0.723275	0.469511	0.999939	FBgn0031161	CG15445	SO0001217:protein_coding_gene	-	CG15445	0
FBgn0028379	82.9761	-5.17123	2.47046	-2.09322	0.0363292	0.391648	FBgn0028379	82.9761	3.6038	2.52728	1.42596	0.153879	0.999939	FBgn0028379	CG7919	SO0001217:protein_coding_gene	farinelli	fan	0
FBgn0011591	1778.14	0.30316	0.144966	2.09125	0.036506	0.392278	FBgn0011591	1778.14	0.126121	0.145013	0.86972	0.384453	0.999939	FBgn0011591	CG10580	SO0001217:protein_coding_gene	fringe	fng	0
FBgn0025739	24.7344	-1.23039	0.588367	-2.0912	0.03651	0.392278	FBgn0025739	24.7344	-0.21358	0.545154	-0.39178	0.695221	0.999939	FBgn0025739	CG3346	SO0001217:protein_coding_gene	partner of numb	pon	0
FBgn0039645	12.997	-4.07525	1.94819	-2.09181	0.0364553	0.392278	FBgn0039645	12.997	0.0385661	1.88629	0.0204455	0.983688	0.999939	FBgn0039645	CG11898	SO0001217:protein_coding_gene	-	CG11898	0
FBgn0053723	3.00449	-5.80998	2.77734	-2.09193	0.0364452	0.392278	FBgn0053723	3.00449	-5.18074	2.97039	-1.74413	0.0811362	0.999939	FBgn0053723	CG33723	SO0001217:protein_coding_gene	-	CG33723	0
FBgn0052351	717.56	-5.9419	2.84318	-2.08988	0.036629	0.39323	FBgn0052351	717.56	5.61783	2.88865	1.94479	0.0517997	0.999939	FBgn0052351	CG32351	SO0001217:protein_coding_gene	Sperm-Leucylaminopeptidase 2	S-Lap2	0
FBgn0012036	21733	0.494756	0.236834	2.08904	0.0367041	0.393407	FBgn0012036	21733	0.491913	0.236827	2.0771	0.0377925	0.999939	FBgn0012036	CG3752	SO0001217:protein_coding_gene	Aldehyde dehydrogenase	Aldh	0
FBgn0030946	1580.3	-0.210157	0.100648	-2.08804	0.0367944	0.393407	FBgn0030946	1580.3	-0.105835	0.100765	-1.05031	0.293575	0.999939	FBgn0030946	CG6659	SO0001217:protein_coding_gene	-	CG6659	0
FBgn0051288	441.012	-1.81376	0.868612	-2.08811	0.0367879	0.393407	FBgn0051288	441.012	-0.292647	0.870014	-0.33637	0.736592	0.999939	FBgn0051288	CG31288	SO0001217:protein_coding_gene	-	CG31288	0
FBgn0262808	11.387	-3.33726	1.59856	-2.08767	0.0368277	0.393407	FBgn0262808	11.387	-0.452977	1.65742	-0.273303	0.784621	0.999939	FBgn0262808	CG43179	SO0001217:protein_coding_gene	-	CG43179	0
FBgn0051867	15.709	-6.37676	3.05416	-2.0879	0.0368072	0.393407	FBgn0051867	15.709	-1.75346	3.10961	-0.563884	0.572833	0.999939	FBgn0051867	CG31867	SO0001217:protein_coding_gene	-	CG31867	0
FBgn0029827	7.88965	-8.07941	3.86818	-2.08868	0.0367362	0.393407	FBgn0029827	7.88965	-2.75714	3.80305	-0.724981	0.468463	0.999939	FBgn0029827	CG6048	SO0001217:protein_coding_gene	-	CG6048	0
FBgn0036509	3235.12	0.359651	0.17249	2.08505	0.0370647	0.395611	FBgn0036509	3235.12	0.266438	0.172395	1.5455	0.122224	0.999939	FBgn0036509	CG7739	SO0001217:protein_coding_gene	-	CG7739	0
FBgn0034105	106.066	7.74746	3.71649	2.08462	0.0371041	0.395706	FBgn0034105	106.066	16.5087	4.02177	4.10483	4.04617e-05	0.0103609	FBgn0034105	CG7755	SO0001217:protein_coding_gene	-	CG7755	1
FBgn0034085	67.2093	-2.18118	1.04662	-2.08401	0.0371589	0.395964	FBgn0034085	67.2093	0.313099	1.04182	0.300532	0.763772	0.999939	FBgn0034085	CG18243	SO0001217:protein_coding_gene	Protein tyrosine phosphatase 52F	Ptp52F	0
FBgn0035197	742.721	7.86556	3.7761	2.08299	0.0372523	0.396598	FBgn0035197	742.721	21.0093	3.80898	5.51574	3.4732e-08	2.0182e-05	FBgn0035197	CG9130	SO0001217:protein_coding_gene	-	CG9130	1
FBgn0034472	203.989	7.33673	3.52672	2.08033	0.0374955	0.396598	FBgn0034472	203.989	18.751	3.76524	4.98002	6.35783e-07	0.000259606	FBgn0034472	CG8517	SO0001217:protein_coding_gene	-	CG8517	1
FBgn0028833	7016.5	0.311474	0.149814	2.07907	0.0376105	0.396598	FBgn0028833	7016.5	0.170131	0.14983	1.13549	0.256169	0.999939	FBgn0028833	CG6092	SO0001217:protein_coding_gene	Cytidine/uridine monophosphate kinase 1	Cmpk	0
FBgn0035896	9957.91	0.243198	0.116783	2.08247	0.0372991	0.396598	FBgn0035896	9957.91	0.184938	0.11681	1.58324	0.113367	0.999939	FBgn0035896	CG6983	SO0001217:protein_coding_gene	-	CG6983	0
FBgn0038787	1772.69	-0.23113	0.111162	-2.07922	0.0375976	0.396598	FBgn0038787	1772.69	-0.0685389	0.110939	-0.617809	0.536701	0.999939	FBgn0038787	CG4360	SO0001217:protein_coding_gene	-	CG4360	0
FBgn0037182	1832.55	-0.385883	0.185479	-2.08047	0.0374824	0.396598	FBgn0037182	1832.55	-0.117022	0.185318	-0.631465	0.527737	0.999939	FBgn0037182	CG6838	SO0001217:protein_coding_gene	ADP-ribosylation factor GTPase activating protein 3	ArfGAP3	0
FBgn0053969	556.874	-0.439081	0.211014	-2.08081	0.0374513	0.396598	FBgn0053969	556.874	-0.408434	0.210886	-1.93675	0.0527753	0.999939	FBgn0053969	CG33969	SO0001217:protein_coding_gene	-	CG33969	0
FBgn0042125	390.706	-1.07748	0.517856	-2.08066	0.0374654	0.396598	FBgn0042125	390.706	-0.481475	0.51895	-0.927787	0.353518	0.999939	FBgn0042125	CG18787	SO0001217:protein_coding_gene	-	CG18787	0
FBgn0036142	257.818	-1.32219	0.635926	-2.07916	0.0376029	0.396598	FBgn0036142	257.818	-0.276577	0.638186	-0.433379	0.664739	0.999939	FBgn0036142	CG7616	SO0001217:protein_coding_gene	aarF domain containing kinase 5	Adck5	0
FBgn0033468	613.075	-1.40002	0.673408	-2.07901	0.0376166	0.396598	FBgn0033468	613.075	-0.147659	0.673946	-0.219097	0.826575	0.999939	FBgn0033468	CG1418	SO0001217:protein_coding_gene	-	CG1418	0
FBgn0050384	52.0868	-3.98307	1.91298	-2.08212	0.0373311	0.396598	FBgn0050384	52.0868	0.0502459	1.97619	0.0254256	0.979715	0.999939	FBgn0050384	CG30384	SO0001217:protein_coding_gene	-	CG30384	0
FBgn0044872	13.3199	-5.63247	2.70898	-2.07919	0.0376002	0.396598	FBgn0044872	13.3199	0.43444	3.05497	0.142208	0.886916	0.999939	FBgn0044872	CG40305	SO0001217:protein_coding_gene	alpha1,3-fucosyltransferase C	FucTC	0
FBgn0033364	89.2565	-6.89822	3.31601	-2.08028	0.0375002	0.396598	FBgn0033364	89.2565	1.04357	3.51799	0.296638	0.766743	0.999939	FBgn0033364	CG13747	SO0001217:protein_coding_gene	-	CG13747	0
FBgn0036476	626.409	-0.475672	0.229042	-2.0768	0.0378205	0.398423	FBgn0036476	626.409	-0.246869	0.22935	-1.07638	0.281756	0.999939	FBgn0036476	CG6945	SO0001217:protein_coding_gene	stepping stone	sstn	0
FBgn0034218	1542.41	0.3752	0.180743	2.07588	0.0379054	0.398494	FBgn0034218	1542.41	0.286609	0.180409	1.58866	0.112136	0.999939	FBgn0034218	CG18467	SO0001217:protein_coding_gene	-	CG18467	0
FBgn0044812	3242.57	-2.60548	1.25522	-2.07572	0.0379196	0.398494	FBgn0044812	3242.57	-0.685663	1.25513	-0.546289	0.584868	0.999939	FBgn0044812	CG31508	SO0001217:protein_coding_gene	Turandot C	TotC	0
FBgn0265426	3.43661	-5.32359	2.56449	-2.07589	0.0379041	0.398494	FBgn0265426	3.43661	-1.93627	2.68841	-0.720228	0.471385	0.999939	FBgn0265426	CR44338	SO0002127:lncRNA_gene	long non-coding RNA:CR44338	lncRNA:CR44338	0
FBgn0037980	263.873	-0.665179	0.320539	-2.07519	0.0379691	0.398691	FBgn0037980	263.873	0.125799	0.321889	0.390815	0.695934	0.999939	FBgn0037980	CG3313	SO0001217:protein_coding_gene	DDB1 and CUL4 associated factor 12	DCAF12	0
FBgn0031168	62.7155	-3.27591	1.57892	-2.07478	0.0380067	0.398762	FBgn0031168	62.7155	0.359644	1.58125	0.227442	0.82008	0.999939	FBgn0031168	CG1722	SO0001217:protein_coding_gene	-	CG1722	0
FBgn0267366	218.883	-7.16536	3.45544	-2.07364	0.0381124	0.399548	FBgn0267366	218.883	4.49074	3.30017	1.36076	0.173589	0.999939	FBgn0267366	CG5017	SO0001217:protein_coding_gene	milkah	mil	0
FBgn0035689	230.065	-0.622943	0.300509	-2.07296	0.0381763	0.399893	FBgn0035689	230.065	-0.425085	0.301353	-1.41059	0.158365	0.999939	FBgn0035689	CG7376	SO0001217:protein_coding_gene	-	CG7376	0
FBgn0283439	21.3442	-3.23804	1.56261	-2.0722	0.038247	0.399987	FBgn0283439	21.3442	0.999175	1.56077	0.64018	0.522055	0.999939	FBgn0283439	CG46281	SO0001217:protein_coding_gene	-	CG46281	0
FBgn0262985	16.1571	-3.63024	1.75169	-2.07242	0.0382267	0.399987	FBgn0262985	16.1571	0.245946	1.78253	0.137976	0.89026	0.999939	FBgn0262985	CG43293	SO0001217:protein_coding_gene	-	CG43293	0
FBgn0033605	435.069	0.341167	0.164887	2.06909	0.0385376	0.400118	FBgn0033605	435.069	0.274924	0.164035	1.676	0.0937374	0.999939	FBgn0033605	CG9067	SO0001217:protein_coding_gene	-	CG9067	0
FBgn0035980	288.361	0.305251	0.147458	2.07009	0.0384437	0.400118	FBgn0035980	288.361	0.176834	0.147949	1.19523	0.231995	0.999939	FBgn0035980	CG4447	SO0001217:protein_coding_gene	mitochondrial ribosome recycling factor 1	mRRF1	0
FBgn0038118	73.6204	-0.742495	0.358695	-2.06999	0.0384534	0.400118	FBgn0038118	73.6204	-0.646141	0.361277	-1.78849	0.0736962	0.999939	FBgn0038118	CG7855	SO0001217:protein_coding_gene	timeout	timeout	0
FBgn0030004	298.475	-1.12347	0.542919	-2.06931	0.0385168	0.400118	FBgn0030004	298.475	-0.0278793	0.543741	-0.0512732	0.959108	0.999939	FBgn0030004	CG10958	SO0001217:protein_coding_gene	-	CG10958	0
FBgn0005683	73.7874	-1.52292	0.735363	-2.07097	0.0383614	0.400118	FBgn0005683	73.7874	-0.645307	0.729353	-0.884766	0.376283	0.999939	FBgn0005683	CG5354	SO0001217:protein_coding_gene	pineapple eye	pie	0
FBgn0003087	22.9035	-3.1011	1.49853	-2.06943	0.0385056	0.400118	FBgn0003087	22.9035	-1.26025	1.53993	-0.818385	0.413137	0.999939	FBgn0003087	CG5052	SO0001217:protein_coding_gene	pimples	pim	0
FBgn0020429	3.78973	-4.53292	2.19057	-2.06929	0.0385186	0.400118	FBgn0020429	3.78973	-0.555971	2.31391	-0.240273	0.810118	0.999939	FBgn0020429	CG7234	SO0001217:protein_coding_gene	Glutamate receptor IIB	GluRIIB	0
FBgn0283480	63.009	-11.5077	5.55698	-2.07086	0.0383718	0.400118	FBgn0283480	63.009	-2.24425	5.68029	-0.395093	0.692774	0.999939	FBgn0283480	CG3290	SO0001217:protein_coding_gene	Alkaline phosphatase 2	Alp2	0
FBgn0262961	59.6715	-11.518	5.56385	-2.07015	0.0384385	0.400118	FBgn0262961	59.6715	-0.409841	5.68701	-0.0720661	0.942549	0.999939	FBgn0262961	CG43272	SO0001217:protein_coding_gene	-	CG43272	0
FBgn0029727	14.0134	-2.90932	1.40648	-2.0685	0.0385926	0.400367	FBgn0029727	14.0134	-1.0008	1.36533	-0.733011	0.463551	0.999939	FBgn0029727	CG6978	SO0001217:protein_coding_gene	-	CG6978	0
FBgn0036659	571.594	0.662612	0.320541	2.06717	0.0387184	0.40135	FBgn0036659	571.594	0.532208	0.320935	1.6583	0.097256	0.999939	FBgn0036659	CG9701	SO0001217:protein_coding_gene	-	CG9701	0
FBgn0032144	365.729	-9.13717	4.42107	-2.06673	0.0387593	0.401453	FBgn0032144	365.729	-2.28049	4.40443	-0.517771	0.604618	0.999939	FBgn0032144	CG17633	SO0001217:protein_coding_gene	-	CG17633	0
FBgn0034350	537.453	0.278239	0.134713	2.06542	0.0388832	0.401658	FBgn0034350	537.453	0.182881	0.134235	1.36239	0.173076	0.999939	FBgn0034350	CG5189	SO0001217:protein_coding_gene	Late endosomal/lysosomal adaptor, MAPK and MTOR activator 2	Lamtor2	0
FBgn0030641	1487.37	-0.289271	0.140066	-2.06526	0.0388989	0.401658	FBgn0030641	1487.37	-0.120529	0.139929	-0.861356	0.389042	0.999939	FBgn0030641	CG6299	SO0001217:protein_coding_gene	-	CG6299	0
FBgn0025808	179.194	-0.44952	0.217569	-2.0661	0.0388193	0.401658	FBgn0025808	179.194	-0.389025	0.216495	-1.79692	0.072348	0.999939	FBgn0025808	CG7825	SO0001217:protein_coding_gene	Rad17	Rad17	0
FBgn0034219	144.292	-1.25875	0.609505	-2.06521	0.0389032	0.401658	FBgn0034219	144.292	-0.211213	0.591829	-0.356882	0.72118	0.999939	FBgn0034219	CG6536	SO0001217:protein_coding_gene	methuselah-like 4	mthl4	0
FBgn0024361	52.1981	-2.43583	1.18088	-2.06273	0.0391385	0.403766	FBgn0024361	52.1981	-0.192458	1.1838	-0.162576	0.870852	0.999939	FBgn0024361	CG11415	SO0001217:protein_coding_gene	Tetraspanin 2A	Tsp2A	0
FBgn0034346	695.913	0.209029	0.101367	2.06211	0.0391973	0.40405	FBgn0034346	695.913	-0.0341599	0.100321	-0.340507	0.733474	0.999939	FBgn0034346	CG12263	SO0001217:protein_coding_gene	Phosphatidylinositol glycan anchor biosynthesis class O	PIG-O	0
FBgn0030556	1894.26	-0.193129	0.093684	-2.0615	0.0392557	0.40433	FBgn0030556	1894.26	-0.123941	0.0935591	-1.32473	0.18526	0.999939	FBgn0030556	CG1810	SO0001217:protein_coding_gene	mRNA-capping-enzyme	mRNA-cap	0
FBgn0043533	29.3329	-4.60062	2.23209	-2.06113	0.039291	0.404373	FBgn0043533	29.3329	2.10827	2.49323	0.845601	0.397776	0.999939	FBgn0043533	CG30450	SO0001217:protein_coding_gene	Odorant-binding protein 56f	Obp56f	0
FBgn0052442	548.065	0.433249	0.21025	2.06064	0.0393373	0.404528	FBgn0052442	548.065	0.251254	0.21036	1.1944	0.232321	0.999939	FBgn0052442	CG32442	SO0001217:protein_coding_gene	ACAT-related protein required for viability 1	Arv1	0
FBgn0053299	4.46399	-3.32726	1.61497	-2.06026	0.0393737	0.40458	FBgn0053299	4.46399	-4.55408	1.72465	-2.64058	0.00827646	0.653449	FBgn0053299	CG33299	SO0001217:protein_coding_gene	-	CG33299	0
FBgn0037310	14.7862	-7.97007	3.87052	-2.05917	0.0394777	0.405327	FBgn0037310	14.7862	-0.799578	4.08884	-0.195551	0.844961	0.999939	FBgn0037310	CG1158	SO0001217:protein_coding_gene	Tim17b1	Tim17b1	0
FBgn0031055	302.196	-0.471898	0.229292	-2.05806	0.0395843	0.405778	FBgn0031055	302.196	-0.534125	0.229578	-2.32656	0.0199889	0.999939	FBgn0031055	CG14225	SO0001217:protein_coding_gene	eye transformer	et	0
FBgn0039498	52.5811	-14.4689	7.02942	-2.05833	0.0395584	0.405778	FBgn0039498	52.5811	3.32758	7.12727	0.46688	0.640586	0.999939	FBgn0039498	CG17991	SO0001217:protein_coding_gene	-	CG17991	0
FBgn0024245	453.417	-0.26967	0.131068	-2.05748	0.0396397	0.406024	FBgn0024245	453.417	-0.101473	0.130922	-0.775062	0.438303	0.999939	FBgn0024245	CG17559	SO0001217:protein_coding_gene	doughnut on 2	dnt	0
FBgn0028646	7315.13	0.403088	0.196042	2.05613	0.03977	0.407004	FBgn0028646	7315.13	0.274222	0.195978	1.39925	0.161739	0.999939	FBgn0028646	CG2139	SO0001217:protein_coding_gene	aralar1	aralar1	0
FBgn0031723	107.729	-5.40282	2.62845	-2.05551	0.0398296	0.407004	FBgn0031723	107.729	2.38091	2.8	0.850324	0.395145	0.999939	FBgn0031723	CG7251	SO0001217:protein_coding_gene	-	CG7251	0
FBgn0050121	2.97608	-5.46668	2.65951	-2.05552	0.0398289	0.407004	FBgn0050121	2.97608	-3.73479	3.10213	-1.20394	0.228611	0.999939	FBgn0050121	CR30121	SO0002127:lncRNA_gene	long non-coding RNA:CR30121	lncRNA:CR30121	0
FBgn0266258	12.8211	-1.95477	0.951326	-2.05479	0.0398997	0.407077	FBgn0266258	12.8211	-0.746213	0.950198	-0.785324	0.432264	0.999939	FBgn0266258	CR44953	SO0002127:lncRNA_gene	long non-coding RNA:CR44953	lncRNA:CR44953	0
FBgn0261832	35.8195	-2.16158	1.05193	-2.05486	0.0398926	0.407077	FBgn0261832	35.8195	-0.471183	1.0635	-0.443048	0.657731	0.999939	FBgn0261832	CG42764	SO0001217:protein_coding_gene	-	CG42764	0
FBgn0019982	2353.59	0.380973	0.185454	2.05428	0.0399491	0.40726	FBgn0019982	2353.59	0.230472	0.185214	1.24436	0.213368	0.999939	FBgn0019982	CG15441	SO0001217:protein_coding_gene	GS1-like	Gs1l	0
FBgn0030449	19.4663	-6.73584	3.28225	-2.0522	0.0401499	0.408986	FBgn0030449	19.4663	-0.69593	3.43962	-0.202328	0.839661	0.999939	FBgn0030449	CG4349	SO0001217:protein_coding_gene	Ferritin 3 heavy chain homologue	Fer3HCH	0
FBgn0037653	1352.1	-0.646242	0.314963	-2.05181	0.0401884	0.409056	FBgn0037653	1352.1	-0.0389742	0.315036	-0.123713	0.901542	0.999939	FBgn0037653	CG11982	SO0001217:protein_coding_gene	Iruka	Iru	0
FBgn0261844	537.647	-1.05406	0.513907	-2.05107	0.0402601	0.409329	FBgn0261844	537.647	-0.86488	0.513829	-1.68321	0.0923351	0.999939	FBgn0261844	CG42776	SO0001217:protein_coding_gene	-	pre-mod(mdg4)-V	0
FBgn0052073	3.69461	-7.85885	3.83194	-2.05088	0.0402784	0.409329	FBgn0052073	3.69461	-0.597721	3.77153	-0.158482	0.874077	0.999939	FBgn0052073	CG32073	SO0001217:protein_coding_gene	-	CG32073	0
FBgn0031418	3697.35	0.601198	0.293477	2.04854	0.0405075	0.410047	FBgn0031418	3697.35	0.600219	0.293484	2.04515	0.04084	0.999939	FBgn0031418	CG3609	SO0001217:protein_coding_gene	-	CG3609	0
FBgn0000533	582.605	0.60018	0.292926	2.04891	0.0404708	0.410047	FBgn0000533	582.605	0.404235	0.29286	1.3803	0.167494	0.999939	FBgn0000533	CG4920	SO0001217:protein_coding_gene	easter	ea	0
FBgn0004055	5448.88	0.320619	0.156506	2.04861	0.0405004	0.410047	FBgn0004055	5448.88	0.187279	0.156424	1.19725	0.231209	0.999939	FBgn0004055	CG3533	SO0001217:protein_coding_gene	unzipped	uzip	0
FBgn0003655	18.8544	-3.51958	1.71795	-2.04871	0.0404904	0.410047	FBgn0003655	18.8544	-0.458969	1.75293	-0.26183	0.793452	0.999939	FBgn0003655	CG3429	SO0001217:protein_coding_gene	swallow	swa	0
FBgn0004427	19.5027	-4.66674	2.27757	-2.049	0.040462	0.410047	FBgn0004427	19.5027	-2.33917	2.24047	-1.04405	0.296462	0.999939	FBgn0004427	CG9118	SO0001217:protein_coding_gene	Lysozyme D	LysD	0
FBgn0054056	417.773	0.368165	0.179853	2.04703	0.0406553	0.410096	FBgn0054056	417.773	0.160718	0.177845	0.903695	0.366157	0.999939	FBgn0054056	CG34056	SO0001217:protein_coding_gene	-	CG34056	0
FBgn0028554	1774.47	0.235567	0.115046	2.04759	0.0406006	0.410096	FBgn0028554	1774.47	0.171622	0.114778	1.49525	0.134848	0.999939	FBgn0028554	CG10203	SO0001217:protein_coding_gene	x16 splicing factor	x16	0
FBgn0023516	1510.18	-0.2705	0.132159	-2.04678	0.0406799	0.410096	FBgn0023516	1510.18	0.0531203	0.131958	0.402554	0.687276	0.999939	FBgn0023516	CG14815	SO0001217:protein_coding_gene	Peroxin 5	Pex5	0
FBgn0038576	504.35	-0.790352	0.386167	-2.04666	0.0406916	0.410096	FBgn0038576	504.35	-0.111358	0.385839	-0.288611	0.772879	0.999939	FBgn0038576	CG7940	SO0001217:protein_coding_gene	Actin-related protein 5	Arp5	0
FBgn0030409	22.2719	-3.39085	1.65623	-2.04733	0.0406258	0.410096	FBgn0030409	22.2719	-0.279029	1.67748	-0.166338	0.867891	0.999939	FBgn0030409	CG15728	SO0001217:protein_coding_gene	-	CG15728	0
FBgn0015300	36.4745	-4.28168	2.09222	-2.04647	0.0407098	0.410096	FBgn0015300	36.4745	0.711896	2.12074	0.335683	0.73711	0.999939	FBgn0015300	CG13591	SO0001217:protein_coding_gene	Suppressor of Stellate-like	Ssl	0
FBgn0267363	29.3469	-10.4792	5.12125	-2.04623	0.0407341	0.410096	FBgn0267363	29.3469	-0.964728	5.15583	-0.187114	0.851571	0.999939	FBgn0267363	CG45760	SO0001217:protein_coding_gene	JYalpha	JYalpha	0
FBgn0030981	59.5129	1.39814	0.683873	2.04445	0.0409091	0.411439	FBgn0030981	59.5129	0.592461	0.700432	0.845851	0.397636	0.999939	FBgn0030981	CG14191	SO0001217:protein_coding_gene	-	CG14191	0
FBgn0025692	121.549	-2.13175	1.04281	-2.04423	0.040931	0.411439	FBgn0025692	121.549	-0.925071	1.04333	-0.886656	0.375264	0.999939	FBgn0025692	CG3814	SO0001217:protein_coding_gene	Lifeguard	Lfg	0
FBgn0266095	940.306	0.55753	0.272871	2.0432	0.0410327	0.411619	FBgn0266095	940.306	0.20657	0.272155	0.759016	0.447843	0.999939	FBgn0266095	CR44832	SO0002127:lncRNA_gene	long non-coding RNA:CR44832	lncRNA:CR44832	0
FBgn0014857	5853.97	0.248924	0.121817	2.04343	0.04101	0.411619	FBgn0014857	5853.97	0.196858	0.121853	1.61554	0.106194	0.999939	FBgn0014857	CG5825	SO0001217:protein_coding_gene	Histone H3.3A	His3.3A	0
FBgn0263832	1810.21	-0.328376	0.160751	-2.04276	0.041076	0.411619	FBgn0263832	1810.21	-0.0978772	0.160801	-0.608687	0.542732	0.999939	FBgn0263832	CG1135	SO0001217:protein_coding_gene	Reduction in Cnn dots 5	Rcd5	0
FBgn0085232	9.42098	-4.82384	2.36107	-2.04307	0.041045	0.411619	FBgn0085232	9.42098	-0.107941	2.19968	-0.0490713	0.960863	0.999939	FBgn0085232	CG34203	SO0001217:protein_coding_gene	-	CG34203	0
FBgn0029765	1653.5	0.609916	0.298835	2.04098	0.0412529	0.412752	FBgn0029765	1653.5	0.210738	0.299197	0.704343	0.481219	0.999939	FBgn0029765	CG16756	SO0001217:protein_coding_gene	-	CG16756	0
FBgn0032788	5.13551	-3.91392	1.91751	-2.04114	0.0412366	0.412752	FBgn0032788	5.13551	-3.50604	2.17808	-1.60969	0.107465	0.999939	FBgn0032788	CG13084	SO0001217:protein_coding_gene	-	CG13084	0
FBgn0015553	45.606	-0.955289	0.468274	-2.04002	0.0413485	0.413171	FBgn0015553	45.606	-1.22251	0.463171	-2.63944	0.00830435	0.653449	FBgn0015553	CG10387	SO0001217:protein_coding_gene	tosca	tos	0
FBgn0034642	13.3525	-3.90717	1.91536	-2.03992	0.0413586	0.413171	FBgn0034642	13.3525	-0.767223	1.93036	-0.397451	0.691035	0.999939	FBgn0034642	CG15674	SO0001217:protein_coding_gene	-	CG15674	0
FBgn0038919	374.874	-1.52627	0.748655	-2.03868	0.0414822	0.413797	FBgn0038919	374.874	-0.0849394	0.750205	-0.113222	0.909855	0.999939	FBgn0038919	CG17843	SO0001217:protein_coding_gene	Quiescin sulfhydryl oxidase 2	Qsox2	0
FBgn0039478	41.8381	-1.92629	0.945019	-2.03837	0.0415132	0.413797	FBgn0039478	41.8381	0.0901342	0.965175	0.0933865	0.925597	0.999939	FBgn0039478	CG6265	SO0001217:protein_coding_gene	Neprilysin 5	Nep5	0
FBgn0031546	99.0204	-6.84666	3.35896	-2.03833	0.0415172	0.413797	FBgn0031546	99.0204	1.67495	3.36231	0.498153	0.618376	0.999939	FBgn0031546	CG8851	SO0001217:protein_coding_gene	-	CG8851	0
FBgn0001086	25.8773	-4.76667	2.33916	-2.03777	0.0415729	0.414034	FBgn0001086	25.8773	3.3074	2.66323	1.24188	0.214282	0.999939	FBgn0001086	CG4274	SO0001217:protein_coding_gene	fizzy	fzy	0
FBgn0023477	7726.37	0.600156	0.294707	2.03645	0.0417051	0.414128	FBgn0023477	7726.37	0.408602	0.294629	1.38684	0.165492	0.999939	FBgn0023477	CG2827	SO0001217:protein_coding_gene	Transaldolase	Taldo	0
FBgn0050035	11387.1	0.395615	0.194277	2.03634	0.0417157	0.414128	FBgn0050035	11387.1	0.440103	0.194224	2.26595	0.0234543	0.999939	FBgn0050035	CG30035	SO0001217:protein_coding_gene	Trehalose transporter 1-1	Tret1-1	0
FBgn0052446	3115.68	0.313658	0.154033	2.0363	0.0417199	0.414128	FBgn0052446	3115.68	0.261975	0.153932	1.70189	0.0887769	0.999939	FBgn0052446	CG32446	SO0001217:protein_coding_gene	Antioxidant 1 copper chaperone	Atox1	0
FBgn0052461	26.7123	-3.04983	1.497	-2.0373	0.0416203	0.414128	FBgn0052461	26.7123	-1.52663	1.54863	-0.985794	0.324234	0.999939	FBgn0052461	CG32461	SO0001217:protein_coding_gene	-	CG32461	0
FBgn0261363	212.466	-3.64175	1.78861	-2.03608	0.0417423	0.414128	FBgn0261363	212.466	1.7395	1.57958	1.10124	0.270791	0.999939	FBgn0261363	CG42640	SO0001217:protein_coding_gene	Prophenoloxidase 3	PPO3	0
FBgn0030588	342.346	0.920427	0.452783	2.03282	0.0420705	0.41427	FBgn0030588	342.346	0.515387	0.45362	1.13617	0.255887	0.999939	FBgn0030588	CG9521	SO0001217:protein_coding_gene	-	CG9521	0
FBgn0032405	898.533	0.43342	0.213116	2.03373	0.0419792	0.41427	FBgn0032405	898.533	0.323657	0.213196	1.51812	0.128984	0.999939	FBgn0032405	CG14946	SO0001217:protein_coding_gene	firelighter	firl	0
FBgn0035805	788.086	0.412124	0.202669	2.03349	0.0420035	0.41427	FBgn0035805	788.086	0.171718	0.202666	0.847298	0.396829	0.999939	FBgn0035805	CG7506	SO0001217:protein_coding_gene	-	CG7506	0
FBgn0030246	1160.97	-0.505563	0.248769	-2.03226	0.0421276	0.41427	FBgn0030246	1160.97	-0.336916	0.249297	-1.35146	0.176548	0.999939	FBgn0030246	CG1582	SO0001217:protein_coding_gene	-	CG1582	0
FBgn0041100	372.123	-0.535688	0.263621	-2.03204	0.0421495	0.41427	FBgn0041100	372.123	-0.126458	0.26416	-0.478719	0.632139	0.999939	FBgn0041100	CG10523	SO0001217:protein_coding_gene	parkin	park	0
FBgn0266282	637.456	-0.837355	0.412148	-2.03169	0.0421855	0.41427	FBgn0266282	637.456	-0.0213771	0.412387	-0.0518375	0.958658	0.999939	FBgn0266282	CG5524	SO0001217:protein_coding_gene	Structural maintenance of chromosomes 6	SMC6	0
FBgn0263988	101.399	-1.76355	0.867742	-2.03234	0.0421188	0.41427	FBgn0263988	101.399	0.45257	0.86965	0.520405	0.602782	0.999939	FBgn0263988	CG7051	SO0001217:protein_coding_gene	Dynein intermediate chain at 61B	Dic61B	0
FBgn0035006	7.11353	-3.93822	1.93881	-2.03125	0.0422292	0.41427	FBgn0035006	7.11353	1.88848	2.07649	0.909459	0.363108	0.999939	FBgn0035006	CG4563	SO0001217:protein_coding_gene	-	CG4563	0
FBgn0030148	34.8796	-4.03519	1.98619	-2.03162	0.0421921	0.41427	FBgn0030148	34.8796	-0.559479	2.05511	-0.272238	0.785439	0.999939	FBgn0030148	CG3106	SO0001217:protein_coding_gene	-	CG3106	0
FBgn0267764	8.54213	-4.13552	2.03498	-2.03221	0.042132	0.41427	FBgn0267764	8.54213	-2.45372	2.46223	-0.996546	0.318985	0.999939	FBgn0267764	CR46095	SO0002127:lncRNA_gene	long non-coding RNA:CR46095	lncRNA:CR46095	0
FBgn0267757	6.05247	-5.20465	2.55938	-2.03356	0.041996	0.41427	FBgn0267757	6.05247	-0.549946	2.38106	-0.230967	0.817341	0.999939	FBgn0267757	CR46088	SO0002127:lncRNA_gene	long non-coding RNA:CR46088	lncRNA:CR46088	0
FBgn0035852	71.4073	-6.21184	3.0527	-2.03487	0.0418643	0.41427	FBgn0035852	71.4073	0.941759	3.23833	0.290816	0.771192	0.999939	FBgn0035852	CG7387	SO0001217:protein_coding_gene	-	CG7387	0
FBgn0266144	2.90278	-6.38016	3.13869	-2.03275	0.0420782	0.41427	FBgn0266144	2.90278	-2.29501	3.06644	-0.748427	0.454203	0.999939	FBgn0266144	CR44850	SO0002182:antisense_lncRNA_gene	antisense RNA:CR44850	asRNA:CR44850	0
FBgn0051204	123.603	-7.46241	3.66676	-2.03515	0.0418355	0.41427	FBgn0051204	123.603	3.7533	3.89973	0.962451	0.335823	0.999939	FBgn0051204	CG31204	SO0001217:protein_coding_gene	-	CG31204	0
FBgn0034998	36.0227	-7.53846	3.71137	-2.03118	0.0422366	0.41427	FBgn0034998	36.0227	4.02596	3.65745	1.10076	0.271002	0.999939	FBgn0034998	CG13577	SO0001217:protein_coding_gene	-	CG13577	0
FBgn0050378	155.823	-7.19575	3.54423	-2.03027	0.0423289	0.414861	FBgn0050378	155.823	17.5182	3.80706	4.60149	4.1947e-06	0.00137311	FBgn0050378	CG30378	SO0001217:protein_coding_gene	-	CG30378	1
FBgn0052640	196.845	0.865895	0.426635	2.02959	0.0423977	0.415222	FBgn0052640	196.845	0.136233	0.427228	0.318876	0.749821	0.999939	FBgn0052640	CG32640	SO0001217:protein_coding_gene	-	CG32640	0
FBgn0011669	1085.93	7.39253	3.64516	2.02804	0.0425561	0.416144	FBgn0011669	1085.93	16.6832	3.70025	4.50865	6.52406e-06	0.00193266	FBgn0011669	CG5016	SO0001217:protein_coding_gene	Male-specific RNA 57Db	Mst57Db	1
FBgn0264077	34.0658	-3.003	1.48065	-2.02816	0.0425438	0.416144	FBgn0264077	34.0658	1.07978	1.50884	0.715633	0.474218	0.999939	FBgn0264077	CG9906	SO0001217:protein_coding_gene	Calnexin 14D	Cnx14D	0
FBgn0024289	14276.5	0.998511	0.492983	2.02545	0.0428214	0.418422	FBgn0024289	14276.5	0.408804	0.492939	0.829318	0.406924	0.999939	FBgn0024289	CG1982	SO0001217:protein_coding_gene	Sorbitol dehydrogenase 1	Sodh1	0
FBgn0031119	1443.42	-0.276384	0.136485	-2.02502	0.0428656	0.418538	FBgn0031119	1443.42	-0.270879	0.136407	-1.98582	0.0470531	0.999939	FBgn0031119	CG1812	SO0001217:protein_coding_gene	-	CG1812	0
FBgn0004648	13424	0.204825	0.101201	2.02394	0.0429759	0.418667	FBgn0004648	13424	0.0589281	0.101152	0.582568	0.560184	0.999939	FBgn0004648	CG4122	SO0001217:protein_coding_gene	silver	svr	0
FBgn0042127	123.995	-1.33788	0.660973	-2.0241	0.0429594	0.418667	FBgn0042127	123.995	-0.47214	0.660545	-0.714773	0.474749	0.999939	FBgn0042127	CG18789	SO0001217:protein_coding_gene	-	CG18789	0
FBgn0033323	41.83	-7.38624	3.64881	-2.02429	0.0429408	0.418667	FBgn0033323	41.83	1.24857	3.90052	0.320103	0.74889	0.999939	FBgn0033323	CG12376	SO0001217:protein_coding_gene	-	CG12376	0
FBgn0266628	17.7545	1.31324	0.649006	2.02346	0.0430255	0.418766	FBgn0266628	17.7545	1.42018	0.639516	2.22071	0.0263707	0.999939	FBgn0266628	CR45135	SO0002182:antisense_lncRNA_gene	antisense RNA:CR45135	asRNA:CR45135	0
FBgn0032040	21.8846	1.1662	0.57641	2.02322	0.0430507	0.418766	FBgn0032040	21.8846	0.199597	0.579725	0.344296	0.730624	0.999939	FBgn0032040	CG13386	SO0001217:protein_coding_gene	-	CG13386	0
FBgn0035461	446.883	-1.58499	0.784012	-2.02165	0.0432129	0.419497	FBgn0035461	446.883	-0.0287769	0.784366	-0.0366881	0.970734	0.999939	FBgn0035461	CG10855	SO0001217:protein_coding_gene	nutcracker	ntc	0
FBgn0035638	111.034	-2.7693	1.36989	-2.02155	0.0432231	0.419497	FBgn0035638	111.034	0.573065	1.38214	0.414622	0.678419	0.999939	FBgn0035638	CG10541	SO0001217:protein_coding_gene	Tektin C	Tektin-C	0
FBgn0265539	77.808	-9.18749	4.54388	-2.02195	0.0431818	0.419497	FBgn0265539	77.808	2.30373	4.69393	0.490789	0.623576	0.999939	FBgn0265539	CR44389	SO0002127:lncRNA_gene	long non-coding RNA:CR44389	lncRNA:CR44389	0
FBgn0261834	10.0235	-2.84549	1.40831	-2.02049	0.0433324	0.420243	FBgn0261834	10.0235	-0.0590944	1.40577	-0.042037	0.966469	0.999939	FBgn0261834	CG42766	SO0001217:protein_coding_gene	-	CG42766	0
FBgn0033970	2041.16	0.508716	0.251894	2.01956	0.0434285	0.42086	FBgn0033970	2041.16	0.121	0.251834	0.480475	0.63089	0.999939	FBgn0033970	CG10205	SO0001217:protein_coding_gene	-	CG10205	0
FBgn0036652	101.225	-4.4504	2.20444	-2.01884	0.043504	0.421276	FBgn0036652	101.225	-0.135836	2.33255	-0.0582349	0.953561	0.999939	FBgn0036652	CG13032	SO0001217:protein_coding_gene	-	CG13032	0
FBgn0287183	9083.92	0.458639	0.227321	2.01758	0.0436347	0.421596	FBgn0287183	9083.92	0.483991	0.227287	2.12942	0.0332195	0.999939	FBgn0287183	CG40178	SO0001217:protein_coding_gene	lethal (3) 80Fg	l(3)80Fg	0
FBgn0033628	113.531	-0.634847	0.314597	-2.01797	0.0435945	0.421596	FBgn0033628	113.531	-0.152244	0.319759	-0.476119	0.633989	0.999939	FBgn0033628	CG13203	SO0001217:protein_coding_gene	-	CG13203	0
FBgn0029539	77.5934	-7.12033	3.52913	-2.01759	0.0436344	0.421596	FBgn0029539	77.5934	1.55195	3.72313	0.416841	0.676795	0.999939	FBgn0029539	CG11663	SO0001217:protein_coding_gene	-	CG11663	0
FBgn0266149	7.00095	2.36391	1.17253	2.01607	0.0437926	0.42249	FBgn0266149	7.00095	1.60272	1.11291	1.44011	0.149836	0.999939	FBgn0266149	CR44855	SO0002127:lncRNA_gene	long non-coding RNA:CR44855	lncRNA:CR44855	0
FBgn0004644	116.026	0.79016	0.391886	2.0163	0.0437683	0.42249	FBgn0004644	116.026	0.561064	0.395503	1.41861	0.156013	0.999939	FBgn0004644	CG4637	SO0001217:protein_coding_gene	hedgehog	hh	0
FBgn0034693	13126.3	0.286027	0.142006	2.01419	0.0439893	0.424073	FBgn0034693	13126.3	-0.0278537	0.142008	-0.196142	0.844499	0.999939	FBgn0034693	CG11073	SO0001217:protein_coding_gene	flapper	flap	0
FBgn0001187	3173.99	0.398583	0.197919	2.01387	0.0440237	0.424088	FBgn0001187	3173.99	0.339786	0.197883	1.71711	0.0859594	0.999939	FBgn0001187	CG8094	SO0001217:protein_coding_gene	Hexokinase C	Hex-C	0
FBgn0038136	91.1962	-9.29408	4.61832	-2.01244	0.0441739	0.425219	FBgn0038136	91.1962	2.46813	4.76281	0.518208	0.604313	0.999939	FBgn0038136	CG8774	SO0001217:protein_coding_gene	-	CG8774	0
FBgn0039703	3414.95	0.933422	0.464026	2.01157	0.0442649	0.425779	FBgn0039703	3414.95	0.740664	0.464028	1.59616	0.110453	0.999939	FBgn0039703	CG7829	SO0001217:protein_coding_gene	-	CG7829	0
FBgn0028965	862.22	-0.3966	0.19726	-2.01055	0.0443732	0.426187	FBgn0028965	862.22	-0.064336	0.197545	-0.325678	0.744668	0.999939	FBgn0028965	CG9933	SO0001217:protein_coding_gene	-	CG9933	0
FBgn0086442	2561.09	-0.751456	0.373706	-2.01082	0.0443444	0.426187	FBgn0086442	2561.09	0.00193223	0.373807	0.00516905	0.995876	0.999939	FBgn0086442	CG17492	SO0001217:protein_coding_gene	mind bomb 2	mib2	0
FBgn0035092	6542.04	0.37134	0.184773	2.00971	0.0444623	0.426577	FBgn0035092	6542.04	0.354043	0.184663	1.91723	0.0552083	0.999939	FBgn0035092	CG3441	SO0001217:protein_coding_gene	Neuropeptide-like precursor 1	Nplp1	0
FBgn0039379	429.837	-1.40898	0.701461	-2.00864	0.0445755	0.426577	FBgn0039379	429.837	0.059118	0.702245	0.0841843	0.93291	0.999939	FBgn0039379	CG5886	SO0001217:protein_coding_gene	-	CG5886	0
FBgn0040528	113.759	-1.44895	0.721117	-2.00931	0.0445046	0.426577	FBgn0040528	113.759	-0.209446	0.723893	-0.289333	0.772326	0.999939	FBgn0040528	CG15864	SO0001217:protein_coding_gene	-	CG15864	0
FBgn0034566	172.158	-2.73506	1.36138	-2.00904	0.0445327	0.426577	FBgn0034566	172.158	-0.0446799	1.3667	-0.0326919	0.97392	0.999939	FBgn0034566	CG9313	SO0001217:protein_coding_gene	-	CG9313	0
FBgn0033788	92.7593	-6.32946	3.15116	-2.00861	0.0445786	0.426577	FBgn0033788	92.7593	-3.4534	3.14405	-1.09839	0.272034	0.999939	FBgn0033788	CG13323	SO0001217:protein_coding_gene	-	CG13323	0
FBgn0002542	120.393	-1.65497	0.82439	-2.00751	0.0446955	0.42738	FBgn0002542	120.393	-0.31157	0.825167	-0.377584	0.705739	0.999939	FBgn0002542	CG2684	SO0001217:protein_coding_gene	lodestar	lds	0
FBgn0036926	3476.86	0.308452	0.153739	2.00634	0.0448202	0.427641	FBgn0036926	3476.86	0.353804	0.153616	2.30317	0.0212691	0.999939	FBgn0036926	CG7646	SO0001217:protein_coding_gene	-	CG7646	0
FBgn0031628	244.699	-0.474512	0.236545	-2.00601	0.0448549	0.427641	FBgn0031628	244.699	-0.621014	0.238507	-2.60375	0.00922092	0.682891	FBgn0031628	CG3294	SO0001217:protein_coding_gene	-	CG3294	0
FBgn0011706	102.747	-0.555159	0.276637	-2.00681	0.0447694	0.427641	FBgn0011706	102.747	-0.271021	0.272639	-0.994063	0.320192	0.999939	FBgn0011706	CG4319	SO0001217:protein_coding_gene	reaper	rpr	0
FBgn0052703	123.807	-4.78721	2.38634	-2.00609	0.0448467	0.427641	FBgn0052703	123.807	1.77178	2.42415	0.730887	0.464848	0.999939	FBgn0052703	CG32703	SO0001217:protein_coding_gene	Extracellularly regulated kinase 7	Erk7	0
FBgn0262900	2.68888	-6.78612	3.38479	-2.00488	0.0449755	0.428476	FBgn0262900	2.68888	-2.28899	3.17856	-0.720137	0.471441	0.999939	FBgn0262900	CG43255	SO0001217:protein_coding_gene	-	CG43255	0
FBgn0032210	1980.68	-0.500768	0.249927	-2.00365	0.0451071	0.429413	FBgn0032210	1980.68	-0.168504	0.249987	-0.674054	0.500277	0.999939	FBgn0032210	CG5603	SO0001217:protein_coding_gene	Cylindromatosis	CYLD	0
FBgn0266977	16.4623	-3.98498	1.98922	-2.00328	0.0451471	0.429478	FBgn0266977	16.4623	-0.074693	2.02415	-0.0369009	0.970564	0.999939	FBgn0266977	CG45428	SO0001217:protein_coding_gene	-	CG45428	0
FBgn0001978	1541	-0.629499	0.314288	-2.00294	0.045184	0.429514	FBgn0001978	1541	-0.264005	0.314338	-0.839875	0.400978	0.999939	FBgn0001978	CG3647	SO0001217:protein_coding_gene	shuttle craft	stc	0
FBgn0051523	5909.28	-0.602841	0.301056	-2.00242	0.0452394	0.429725	FBgn0051523	5909.28	-0.337022	0.301147	-1.11913	0.263085	0.999939	FBgn0051523	CG31523	SO0001217:protein_coding_gene	-	CG31523	0
FBgn0000406	20618.2	0.518677	0.259166	2.00133	0.0453568	0.430524	FBgn0000406	20618.2	0.139772	0.259153	0.539342	0.589651	0.999939	FBgn0000406	CG13279	SO0001217:protein_coding_gene	Cytochrome b5-related	Cyt-b5-r	0
FBgn0030571	552.047	-0.350923	0.175468	-1.99993	0.0455082	0.431506	FBgn0030571	552.047	-0.363453	0.175827	-2.0671	0.0387246	0.999939	FBgn0030571	CG14414	SO0001217:protein_coding_gene	-	CG14414	0
FBgn0032609	318.414	-1.33393	0.667048	-1.99975	0.045527	0.431506	FBgn0032609	318.414	0.0926628	0.669634	0.138378	0.889942	0.999939	FBgn0032609	CG13280	SO0001217:protein_coding_gene	-	CG13280	0
FBgn0260008	2384.01	0.672785	0.336655	1.99844	0.0456692	0.431591	FBgn0260008	2384.01	0.104344	0.336752	0.309853	0.756673	0.999939	FBgn0260008	CG41623	SO0001217:protein_coding_gene	Ubiquinol-cytochrome c reductase 11 kDa subunit	UQCR-11	0
FBgn0052207	236.309	-1.53025	0.765693	-1.99852	0.0456607	0.431591	FBgn0052207	236.309	-0.151641	0.764045	-0.198472	0.842676	0.999939	FBgn0052207	CR32207	SO0002355:hpRNA_gene	hairpin RNA:CR32207	hpRNA:CR32207	0
FBgn0037227	9.0974	-2.51963	1.26063	-1.99871	0.0456402	0.431591	FBgn0037227	9.0974	-0.987474	1.31298	-0.752089	0.451998	0.999939	FBgn0037227	CG14640	SO0001217:protein_coding_gene	TweedleV	TwdlV	0
FBgn0264510	20.3155	-4.78442	2.39404	-1.99847	0.0456659	0.431591	FBgn0264510	20.3155	0.359498	2.62157	0.137131	0.890927	0.999939	FBgn0264510	CR43909	SO0002127:lncRNA_gene	long non-coding RNA:CR43909	lncRNA:CR43909	0
FBgn0261016	22.062	-1.50031	0.750876	-1.99808	0.045708	0.431642	FBgn0261016	22.062	-0.869613	0.7557	-1.15074	0.24984	0.999939	FBgn0261016	CG42600	SO0001217:protein_coding_gene	closca	clos	0
FBgn0033020	121.003	-5.76057	2.88429	-1.99722	0.0458012	0.432207	FBgn0033020	121.003	-1.79008	3.13593	-0.570829	0.568115	0.999939	FBgn0033020	CG10396	SO0001217:protein_coding_gene	Cytochrome c oxidase subunit 4-like	COX4L	0
FBgn0024734	15727.8	-0.18294	0.0916467	-1.99614	0.0459188	0.432371	FBgn0024734	15727.8	-0.236834	0.0916534	-2.58402	0.00976574	0.702575	FBgn0024734	CG4993	SO0001217:protein_coding_gene	PRL-1 phosphatase	PRL-1	0
FBgn0053514	35.4445	-2.44608	1.22513	-1.99659	0.04587	0.432371	FBgn0053514	35.4445	0.330693	1.23958	0.266778	0.78964	0.999939	FBgn0053514	CG33514	SO0001217:protein_coding_gene	-	CG33514	0
FBgn0039832	6.55648	-3.57316	1.78979	-1.99642	0.0458886	0.432371	FBgn0039832	6.55648	-1.7947	1.87713	-0.956087	0.339028	0.999939	FBgn0039832	CG15563	SO0001217:protein_coding_gene	-	CG15563	0
FBgn0037688	968.135	-0.357456	0.17912	-1.99563	0.0459743	0.432382	FBgn0037688	968.135	0.000688929	0.178859	0.0038518	0.996927	0.999939	FBgn0037688	CG9356	SO0001217:protein_coding_gene	-	CG9356	0
FBgn0050087	17.272	-3.52731	1.76789	-1.99521	0.0460201	0.432382	FBgn0050087	17.272	-1.83939	1.79691	-1.02364	0.306003	0.999939	FBgn0050087	CG30087	SO0001217:protein_coding_gene	-	CG30087	0
FBgn0030386	41.5269	-4.11671	2.06301	-1.99549	0.0459898	0.432382	FBgn0030386	41.5269	-0.751952	2.20037	-0.341739	0.732547	0.999939	FBgn0030386	CG2574	SO0001217:protein_coding_gene	-	CG2574	0
FBgn0052801	37.2887	-0.895109	0.448765	-1.9946	0.046086	0.432687	FBgn0052801	37.2887	-0.175771	0.431875	-0.406995	0.684012	0.999939	FBgn0052801	CG32801	SO0001217:protein_coding_gene	-	CG32801	0
FBgn0000499	1729	-0.381229	0.191174	-1.99415	0.0461362	0.432844	FBgn0000499	1729	0.06958	0.191307	0.363708	0.716076	0.999939	FBgn0000499	CG18361	SO0001217:protein_coding_gene	dishevelled	dsh	0
FBgn0051373	41.9973	-4.62651	2.32105	-1.99328	0.0462303	0.433413	FBgn0051373	41.9973	0.0937214	2.32944	0.0402334	0.967907	0.999939	FBgn0051373	CG31373	SO0001217:protein_coding_gene	-	CG31373	0
FBgn0034704	717.818	-0.358393	0.179936	-1.99179	0.0463946	0.434639	FBgn0034704	717.818	-0.165942	0.179864	-0.922595	0.356218	0.999939	FBgn0034704	CG6758	SO0001217:protein_coding_gene	F-box protein 42	Fbxo42	0
FBgn0053095	2112.26	-0.31333	0.157364	-1.99112	0.0464682	0.434699	FBgn0053095	2112.26	-0.272112	0.15753	-1.72737	0.0841021	0.999939	FBgn0053095	CG33095	SO0001217:protein_coding_gene	-	CG33095	0
FBgn0266111	106.585	-1.11003	0.557462	-1.99122	0.0464565	0.434699	FBgn0266111	106.585	-0.137492	0.56076	-0.245188	0.806311	0.999939	FBgn0266111	CG13162	SO0001217:protein_coding_gene	anastral spindle 3	ana3	0
FBgn0004133	1342.92	-0.477863	0.240127	-1.99005	0.0465857	0.43517	FBgn0004133	1342.92	-0.442278	0.239764	-1.84464	0.0650902	0.999939	FBgn0004133	CG1363	SO0001217:protein_coding_gene	blown fuse	blow	0
FBgn0038655	115.698	-4.72589	2.37475	-1.99006	0.0465843	0.43517	FBgn0038655	115.698	1.49539	2.40955	0.620611	0.534856	0.999939	FBgn0038655	CG14297	SO0001217:protein_coding_gene	-	CG14297	0
FBgn0033524	76.7936	-1.38926	0.698256	-1.98962	0.046633	0.435297	FBgn0033524	76.7936	0.222163	0.69602	0.319191	0.749582	0.999939	FBgn0033524	CG18377	SO0001217:protein_coding_gene	Cytochrome P450 49a1	Cyp49a1	0
FBgn0015803	1866.46	-0.352034	0.177106	-1.9877	0.0468446	0.436835	FBgn0015803	1866.46	-0.378839	0.176949	-2.14095	0.032278	0.999939	FBgn0015803	CG10043	SO0001217:protein_coding_gene	Rho-type guanine nucleotide exchange factor	RtGEF	0
FBgn0051230	10.53	-6.99244	3.51818	-1.98752	0.0468652	0.436835	FBgn0051230	10.53	0.640894	3.75398	0.170724	0.864441	0.999939	FBgn0051230	CG31230	SO0001217:protein_coding_gene	-	CG31230	0
FBgn0005642	1083.86	-0.450164	0.226571	-1.98685	0.0469389	0.436898	FBgn0005642	1083.86	-0.117938	0.226443	-0.520828	0.602487	0.999939	FBgn0005642	CG1454	SO0001217:protein_coding_gene	wings down	wdn	0
FBgn0033512	268.608	-6.06487	3.05251	-1.98685	0.0469395	0.436898	FBgn0033512	268.608	3.14828	3.36814	0.934723	0.349931	0.999939	FBgn0033512	CG12902	SO0001217:protein_coding_gene	-	CG12902	0
FBgn0266868	5.80107	-7.08183	3.56495	-1.98652	0.046976	0.436924	FBgn0266868	5.80107	-4.45246	3.70321	-1.20232	0.229238	0.999939	FBgn0266868	CR45329	SO0002127:lncRNA_gene	long non-coding RNA:CR45329	lncRNA:CR45329	0
FBgn0026634	626.781	-0.354144	0.178305	-1.98617	0.0470146	0.436944	FBgn0026634	626.781	-0.0696578	0.178363	-0.39054	0.696137	0.999939	FBgn0026634	CG6177	SO0001217:protein_coding_gene	Component of oligomeric golgi complex 2	Cog2	0
FBgn0051901	140.46	-7.23244	3.64191	-1.98589	0.0470457	0.436944	FBgn0051901	140.46	-2.42179	3.65389	-0.662798	0.50746	0.999939	FBgn0051901	CG31901	SO0001217:protein_coding_gene	Mucin related 29B	Mur29B	0
FBgn0037472	1239.85	0.279369	0.140755	1.98479	0.0471679	0.437766	FBgn0037472	1239.85	0.409798	0.140558	2.91551	0.00355103	0.35766	FBgn0037472	CG10098	SO0001217:protein_coding_gene	-	CG10098	0
FBgn0037018	431.499	0.346253	0.17454	1.9838	0.0472781	0.438474	FBgn0037018	431.499	0.282535	0.174857	1.61581	0.106136	0.999939	FBgn0037018	CG4042	SO0001217:protein_coding_gene	-	CG4042	0
FBgn0036671	671.08	-0.197164	0.099478	-1.98199	0.0474807	0.440038	FBgn0036671	671.08	-0.100717	0.099364	-1.01362	0.310764	0.999939	FBgn0036671	CG9951	SO0001217:protein_coding_gene	-	CG9951	0
FBgn0037387	5916.84	0.5829	0.29415	1.98164	0.0475197	0.440084	FBgn0037387	5916.84	0.344617	0.294187	1.17142	0.24143	0.999939	FBgn0037387	CG1213	SO0001217:protein_coding_gene	-	CG1213	0
FBgn0032601	807.963	0.52584	0.26544	1.98101	0.0475903	0.440422	FBgn0032601	807.963	0.233559	0.265697	0.87904	0.379379	0.999939	FBgn0032601	CG17914	SO0001217:protein_coding_gene	yellow-b	yellow-b	0
FBgn0262687	32.3985	-7.59302	3.83403	-1.98043	0.0476554	0.440609	FBgn0262687	32.3985	1.71794	3.96774	0.432978	0.665031	0.999939	FBgn0262687	CR43157	SO0002127:lncRNA_gene	long non-coding RNA:CR43157	lncRNA:CR43157	0
FBgn0028935	61.6404	-9.29416	4.69349	-1.98022	0.0476785	0.440609	FBgn0028935	61.6404	0.896901	4.83886	0.185354	0.852952	0.999939	FBgn0028935	CG7653	SO0001217:protein_coding_gene	-	CG7653	0
FBgn0010357	938.086	-8.47855	4.2856	-1.97838	0.0478857	0.442027	FBgn0010357	938.086	-6.17088	4.34907	-1.4189	0.155929	0.999939	FBgn0010357	CG18211	SO0001217:protein_coding_gene	betaTrypsin	betaTry	0
FBgn0035779	86.2657	-10.1253	5.11828	-1.97825	0.0479002	0.442027	FBgn0035779	86.2657	-4.1732	5.16585	-0.807844	0.41918	0.999939	FBgn0035779	CG8562	SO0001217:protein_coding_gene	-	CG8562	0
FBgn0031871	1015.95	-0.746723	0.377555	-1.97779	0.0479526	0.442195	FBgn0031871	1015.95	-0.248049	0.37787	-0.656439	0.511542	0.999939	FBgn0031871	CG10158	SO0001217:protein_coding_gene	Fibroblast growth factor receptor 1 oncogene partner 2	Fgop2	0
FBgn0031986	133.8	-1.08362	0.548017	-1.97735	0.0480023	0.442338	FBgn0031986	133.8	-0.0254988	0.549219	-0.0464274	0.96297	0.999939	FBgn0031986	CG8673	SO0001217:protein_coding_gene	-	CG8673	0
FBgn0031228	2692.87	0.384221	0.194394	1.97651	0.0480973	0.442435	FBgn0031228	2692.87	0.22233	0.194317	1.14416	0.252557	0.999939	FBgn0031228	CG11455	SO0001217:protein_coding_gene	NADH dehydrogenase (ubiquinone) 15 kDa subunit	ND-15	0
FBgn0040319	4205.59	-0.30001	0.151807	-1.97626	0.0481251	0.442435	FBgn0040319	4205.59	-0.196306	0.151915	-1.29221	0.196285	0.999939	FBgn0040319	CG2259	SO0001217:protein_coding_gene	Glutamate-cysteine ligase catalytic subunit	Gclc	0
FBgn0033473	338.221	-0.404954	0.204906	-1.97629	0.0481214	0.442435	FBgn0033473	338.221	-0.298301	0.204673	-1.45745	0.144991	0.999939	FBgn0033473	CG12128	SO0001217:protein_coding_gene	-	CG12128	0
FBgn0036008	333.072	-1.32035	0.668177	-1.97605	0.0481495	0.442435	FBgn0036008	333.072	-0.307313	0.668953	-0.459394	0.645951	0.999939	FBgn0036008	CG3408	SO0001217:protein_coding_gene	-	CG3408	0
FBgn0033961	3880.84	0.483209	0.244911	1.973	0.048496	0.444144	FBgn0033961	3880.84	0.145099	0.244876	0.592542	0.553488	0.999939	FBgn0033961	CG12859	SO0001217:protein_coding_gene	NADH dehydrogenase (ubiquinone) B15 subunit	ND-B15	0
FBgn0039048	2426.79	0.301809	0.152935	1.97345	0.048444	0.444144	FBgn0039048	2426.79	0.0780174	0.153002	0.509912	0.610113	0.999939	FBgn0039048	CG17111	SO0001217:protein_coding_gene	-	CG17111	0
FBgn0029826	246.005	-0.636798	0.322772	-1.9729	0.0485069	0.444144	FBgn0029826	246.005	0.0307179	0.321703	0.0954851	0.92393	0.999939	FBgn0029826	CG6041	SO0001217:protein_coding_gene	-	CG6041	0
FBgn0052985	28.4833	-3.92153	1.98747	-1.97313	0.0484809	0.444144	FBgn0052985	28.4833	1.39038	2.01017	0.691674	0.489142	0.999939	FBgn0052985	CG32985	SO0001217:protein_coding_gene	-	CG32985	0
FBgn0264699	4.84277	-5.51066	2.79211	-1.97366	0.0484209	0.444144	FBgn0264699	4.84277	0.326677	2.93708	0.111225	0.911438	0.999939	FBgn0264699	CG43968	SO0001217:protein_coding_gene	-	CG43968	0
FBgn0050362	192.117	7.8757	3.99898	1.96943	0.0489039	0.444947	FBgn0050362	192.117	21.9586	4.10573	5.34828	8.87964e-08	4.1923e-05	FBgn0050362	CG30362	SO0001217:protein_coding_gene	borrelly	boly	1
FBgn0034894	1490.34	-0.28309	0.143704	-1.96995	0.0488445	0.444947	FBgn0034894	1490.34	-0.382759	0.143986	-2.65831	0.00785328	0.634477	FBgn0034894	CG4091	SO0001217:protein_coding_gene	salivary glands marred	sigmar	0
FBgn0003459	360.869	-0.529763	0.268753	-1.97119	0.0487021	0.444947	FBgn0003459	360.869	-0.40145	0.268952	-1.49264	0.13553	0.999939	FBgn0003459	CG3836	SO0001217:protein_coding_gene	stonewall	stwl	0
FBgn0052829	5.06599	-2.50556	1.27196	-1.96983	0.0488575	0.444947	FBgn0052829	5.06599	-1.02505	1.31384	-0.780197	0.435275	0.999939	FBgn0052829	CG32829	SO0001217:protein_coding_gene	-	CG32829	0
FBgn0038575	67.3255	-2.78536	1.41415	-1.96963	0.0488805	0.444947	FBgn0038575	67.3255	0.572846	1.44263	0.397083	0.691306	0.999939	FBgn0038575	CG7208	SO0001217:protein_coding_gene	-	CG7208	0
FBgn0267779	4.29101	-3.58804	1.82038	-1.97104	0.0487189	0.444947	FBgn0267779	4.29101	-2.02848	1.51943	-1.33503	0.181867	0.999939	FBgn0267779	CR46110	SO0002127:lncRNA_gene	long non-coding RNA:CR46110	lncRNA:CR46110	0
FBgn0046793	67.0751	-6.83386	3.46746	-1.97085	0.0487406	0.444947	FBgn0046793	67.0751	4.01618	3.39075	1.18445	0.236235	0.999939	FBgn0046793	CG32236	SO0001217:protein_coding_gene	-	CG32236	0
FBgn0051482	41.6945	-9.04808	4.59191	-1.97044	0.0487878	0.444947	FBgn0051482	41.6945	1.53583	4.74031	0.323994	0.745943	0.999939	FBgn0051482	CG31482	SO0001217:protein_coding_gene	-	CG31482	0
FBgn0043471	40.9912	-11.831	6.0025	-1.971	0.0487234	0.444947	FBgn0043471	40.9912	-5.60346	6.01798	-0.931119	0.351792	0.999939	FBgn0043471	CG12388	SO0001217:protein_coding_gene	kappaTry	kappaTry	0
FBgn0036056	123.018	-2.06725	1.04989	-1.96901	0.0489517	0.445069	FBgn0036056	123.018	0.329709	1.05164	0.313519	0.753887	0.999939	FBgn0036056	CG6709	SO0001217:protein_coding_gene	-	CG6709	0
FBgn0001185	804.209	-0.169273	0.0860194	-1.96784	0.049086	0.445778	FBgn0001185	804.209	-0.22403	0.0851047	-2.63241	0.00847823	0.657004	FBgn0001185	CG4694	SO0001217:protein_coding_gene	hermaphrodite	her	0
FBgn0011668	1078.52	-7.95944	4.04498	-1.96773	0.0490986	0.445778	FBgn0011668	1078.52	3.49936	4.34465	0.805441	0.420565	0.999939	FBgn0011668	CG9074	SO0001217:protein_coding_gene	Male-specific RNA 57Da	Mst57Da	0
FBgn0020509	216.607	7.40833	3.76689	1.9667	0.0492181	0.446408	FBgn0020509	216.607	14.3846	4.06263	3.54071	0.000399052	0.066477	FBgn0020509	CG1262	SO0001217:protein_coding_gene	Accessory gland protein 62F	Acp62F	0
FBgn0031068	554.07	-0.826821	0.42051	-1.96624	0.0492714	0.446408	FBgn0031068	554.07	-0.260623	0.420746	-0.619431	0.535633	0.999939	FBgn0031068	CG12534	SO0001217:protein_coding_gene	Augmenter of liver regeneration	Alr	0
FBgn0028943	40.7169	-7.35795	3.7421	-1.96626	0.0492681	0.446408	FBgn0028943	40.7169	4.07796	3.8782	1.05151	0.293026	0.999939	FBgn0028943	CG15638	SO0001217:protein_coding_gene	-	CG15638	0
FBgn0011335	330.043	0.365683	0.186103	1.96495	0.0494197	0.446592	FBgn0011335	330.043	0.282317	0.18654	1.51344	0.130168	0.999939	FBgn0011335	CG6801	SO0001217:protein_coding_gene	versatile	vers	0
FBgn0030343	2049.21	-0.503951	0.256501	-1.96471	0.0494474	0.446592	FBgn0030343	2049.21	-0.178575	0.256526	-0.696128	0.486348	0.999939	FBgn0030343	CG1886	SO0001217:protein_coding_gene	ATP7	ATP7	0
FBgn0039004	226.43	-0.605064	0.307974	-1.96466	0.0494537	0.446592	FBgn0039004	226.43	0.0767517	0.308382	0.248885	0.80345	0.999939	FBgn0039004	CG6958	SO0001217:protein_coding_gene	Nucleoporin 133kD	Nup133	0
FBgn0034062	352.996	-0.674067	0.34306	-1.96487	0.0494294	0.446592	FBgn0034062	352.996	-0.201778	0.343787	-0.586927	0.557253	0.999939	FBgn0034062	CG8388	SO0001217:protein_coding_gene	-	CG8388	0
FBgn0028516	60.5496	-3.65396	1.85993	-1.96457	0.0494642	0.446592	FBgn0028516	60.5496	0.324567	1.85986	0.174512	0.861463	0.999939	FBgn0028516	CG3994	SO0001217:protein_coding_gene	Zinc transporter 35C	ZnT35C	0
FBgn0030525	21.3602	-4.49937	2.29094	-1.96398	0.0495324	0.446896	FBgn0030525	21.3602	-0.265437	2.56932	-0.10331	0.917717	0.999939	FBgn0030525	CG10996	SO0001217:protein_coding_gene	-	CG10996	0
FBgn0034878	1266.44	-0.340948	0.173649	-1.96343	0.0495957	0.447155	FBgn0034878	1266.44	-0.282481	0.173735	-1.62593	0.103964	0.999939	FBgn0034878	CG3941	SO0001217:protein_coding_gene	pita	pita	0
FBgn0259174	7036.79	-0.228202	0.116252	-1.963	0.0496467	0.44716	FBgn0259174	7036.79	-0.145566	0.116309	-1.25154	0.210736	0.999939	FBgn0259174	CG42279	SO0001217:protein_coding_gene	Nedd4	Nedd4	0
FBgn0262568	27.1035	-5.77561	2.94248	-1.96284	0.0496652	0.44716	FBgn0262568	27.1035	4.02328	3.07391	1.30885	0.190586	0.999939	FBgn0262568	CG43108	SO0001217:protein_coding_gene	-	CG43108	0
FBgn0029896	9970.26	-0.695506	0.354424	-1.96236	0.049721	0.447198	FBgn0029896	9970.26	-0.193345	0.354453	-0.545475	0.585427	0.999939	FBgn0029896	CG3168	SO0001217:protein_coding_gene	-	CG3168	0
FBgn0037610	476.065	-1.56022	0.795293	-1.96181	0.0497843	0.447198	FBgn0037610	476.065	0.295238	0.795825	0.370984	0.71065	0.999939	FBgn0037610	CG8043	SO0001217:protein_coding_gene	-	CG8043	0
FBgn0033138	26.7468	-3.39511	1.73069	-1.96171	0.049796	0.447198	FBgn0033138	26.7468	1.01308	1.73911	0.582527	0.560212	0.999939	FBgn0033138	CG12832	SO0001217:protein_coding_gene	Tetraspanin 42Eq	Tsp42Eq	0
FBgn0036110	9.16921	-4.24608	2.16459	-1.96161	0.0498076	0.447198	FBgn0036110	9.16921	0.175783	1.94625	0.0903188	0.928034	0.999939	FBgn0036110	CG18348	SO0001217:protein_coding_gene	Cuticular protein 67Fb	Cpr67Fb	0
FBgn0259737	12.939	-3.97943	2.03023	-1.96008	0.0499859	0.448487	FBgn0259737	12.939	-1.28129	2.02126	-0.633906	0.526142	0.999939	FBgn0259737	CG42391	SO0001217:protein_coding_gene	-	CG42391	0
FBgn0037490	155.419	-1.25714	0.641756	-1.9589	0.0501246	0.449421	FBgn0037490	155.419	-0.667064	0.641919	-1.03917	0.298725	0.999939	FBgn0037490	CG10053	SO0001217:protein_coding_gene	-	CG10053	0
FBgn0031381	8771.35	0.374944	0.191566	1.95726	0.0503174	0.449754	FBgn0031381	8771.35	0.300392	0.191589	1.5679	0.116904	0.999939	FBgn0031381	CG7291	SO0001217:protein_coding_gene	Niemann-Pick type C-2a	Npc2a	0
FBgn0265102	208.449	-0.630071	0.321755	-1.95823	0.0502032	0.449754	FBgn0265102	208.449	-0.280366	0.32221	-0.870134	0.384227	0.999939	FBgn0265102	CG7161	SO0001217:protein_coding_gene	Outer segment 1	Oseg1	0
FBgn0000114	3905.02	-0.957476	0.489231	-1.9571	0.0503355	0.449754	FBgn0000114	3905.02	-0.0276465	0.489295	-0.0565027	0.954941	0.999939	FBgn0000114	CG31762	SO0001217:protein_coding_gene	bruno 1	bru1	0
FBgn0052364	26.0509	-1.44316	0.737171	-1.9577	0.0502646	0.449754	FBgn0052364	26.0509	-0.497788	0.72609	-0.685574	0.492982	0.999939	FBgn0052364	CG32364	SO0001217:protein_coding_gene	tumorous testis	tut	0
FBgn0266416	7.12505	-6.67229	3.40897	-1.95727	0.0503152	0.449754	FBgn0266416	7.12505	0.82942	3.45828	0.239836	0.810457	0.999939	FBgn0266416	CR45056	SO0002182:antisense_lncRNA_gene	antisense RNA:CR45056	asRNA:CR45056	0
FBgn0051784	49.3527	-6.40056	3.27093	-1.9568	0.050371	0.449761	FBgn0051784	49.3527	1.56957	3.59844	0.436181	0.662705	0.999939	FBgn0051784	CG31784	SO0001217:protein_coding_gene	-	CG31784	0
FBgn0061196	23.5288	-6.86137	3.50698	-1.95649	0.0504074	0.449776	FBgn0061196	23.5288	2.7835	3.45533	0.805568	0.420492	0.999939	FBgn0061196	CG15468	SO0001217:protein_coding_gene	-	CG15468	0
FBgn0032283	991.647	0.922728	0.471959	1.9551	0.0505709	0.450924	FBgn0032283	991.647	0.270104	0.471638	0.572694	0.566852	0.999939	FBgn0032283	CG7296	SO0001217:protein_coding_gene	-	CG7296	0
FBgn0039612	434.604	0.452888	0.231733	1.95436	0.0506589	0.451087	FBgn0039612	434.604	0.0415934	0.232523	0.178879	0.858033	0.999939	FBgn0039612	CG14523	SO0001217:protein_coding_gene	Neprilysin-like 19	Nepl19	0
FBgn0036689	54.064	-2.17008	1.11035	-1.95442	0.0506519	0.451087	FBgn0036689	54.064	-0.138794	1.11163	-0.124856	0.900638	0.999939	FBgn0036689	CG7730	SO0001217:protein_coding_gene	-	CG7730	0
FBgn0001226	389.051	-2.17397	1.11261	-1.95394	0.0507087	0.451221	FBgn0001226	389.051	-0.138434	1.11241	-0.124445	0.900963	0.999939	FBgn0001226	CG4466	SO0001217:protein_coding_gene	Heat shock protein 27	Hsp27	0
FBgn0025680	5995.03	0.253161	0.129588	1.95359	0.0507501	0.451279	FBgn0025680	5995.03	0.407832	0.129094	3.15919	0.00158206	0.19808	FBgn0025680	CG3772	SO0001217:protein_coding_gene	cryptochrome	cry	0
FBgn0262353	538.13	0.525461	0.269086	1.95276	0.0508478	0.451837	FBgn0262353	538.13	0.388799	0.271261	1.4333	0.151772	0.999939	FBgn0262353	CG43051	SO0001217:protein_coding_gene	-	CG43051	0
FBgn0013303	4041.48	0.34297	0.175754	1.95143	0.0510064	0.451911	FBgn0013303	4041.48	0.268614	0.175666	1.52912	0.126236	0.999939	FBgn0013303	CG7641	SO0001217:protein_coding_gene	Neurocalcin	Nca	0
FBgn0016984	1937.43	-0.276256	0.141522	-1.95204	0.0509333	0.451911	FBgn0016984	1937.43	-0.294366	0.141512	-2.08015	0.0375118	0.999939	FBgn0016984	CG9985	SO0001217:protein_coding_gene	skittles	sktl	0
FBgn0011725	3459.45	-0.909347	0.46604	-1.95122	0.0510306	0.451911	FBgn0011725	3459.45	-0.0758569	0.466102	-0.162747	0.870717	0.999939	FBgn0011725	CG31137	SO0001217:protein_coding_gene	twin	twin	0
FBgn0011822	12.5852	-4.29279	2.19982	-1.95143	0.051006	0.451911	FBgn0011822	12.5852	-1.82869	2.55513	-0.715693	0.474181	0.999939	FBgn0011822	CG13374	SO0001217:protein_coding_gene	Pepsinogen C-like	Pgcl	0
FBgn0085476	22.4276	-7.72101	3.95669	-1.95138	0.0510116	0.451911	FBgn0085476	22.4276	-1.19612	4.26572	-0.280404	0.779168	0.999939	FBgn0085476	CG34447	SO0001217:protein_coding_gene	-	CG34447	0
FBgn0287463	5.03166	2.06717	1.05963	1.95085	0.0510749	0.451994	FBgn0287463	5.03166	1.21228	1.0276	1.17972	0.23811	0.999939	FBgn0287463	CR46452	SO0002182:antisense_lncRNA_gene	antisense RNA:CR46452	asRNA:CR46452	0
FBgn0011288	18437.1	0.319399	0.16378	1.95017	0.0511559	0.452179	FBgn0011288	18437.1	0.289732	0.163778	1.76905	0.0768858	0.999939	FBgn0011288	CG40452	SO0001217:protein_coding_gene	Synaptosomal-associated protein 25kDa	Snap25	0
FBgn0087013	10802.9	-0.367876	0.188674	-1.94979	0.0512006	0.452179	FBgn0087013	10802.9	-0.218579	0.188681	-1.15846	0.246678	0.999939	FBgn0087013	CG1059	SO0001217:protein_coding_gene	Karyopherin beta 3	Karybeta3	0
FBgn0040355	12.34	-6.85272	3.51435	-1.94992	0.0511851	0.452179	FBgn0040355	12.34	-0.681209	3.69898	-0.184161	0.853887	0.999939	FBgn0040355	CG3526	SO0001217:protein_coding_gene	-	CG3526	0
FBgn0051226	304.75	-5.57664	2.86152	-1.94884	0.051315	0.452881	FBgn0051226	304.75	5.42657	2.88682	1.87978	0.0601385	0.999939	FBgn0051226	CG31226	SO0001217:protein_coding_gene	-	CG31226	0
FBgn0051007	78.3319	-4.83504	2.48272	-1.94748	0.0514769	0.454	FBgn0051007	78.3319	3.02846	2.52703	1.19843	0.23075	0.999939	FBgn0051007	CG31007	SO0001217:protein_coding_gene	-	CG31007	0
FBgn0044048	894.217	0.625892	0.321551	1.94647	0.0515977	0.454258	FBgn0044048	894.217	0.543447	0.320783	1.69413	0.0902414	0.999939	FBgn0044048	CG33273	SO0001217:protein_coding_gene	Insulin-like peptide 5	Ilp5	0
FBgn0043010	807.204	-0.376392	0.193417	-1.94601	0.0516532	0.454258	FBgn0043010	807.204	-0.299729	0.193716	-1.54726	0.121801	0.999939	FBgn0043010	CG4643	SO0001217:protein_coding_gene	F-box synaptic protein	Fsn	0
FBgn0029667	27.2192	-3.47775	1.78733	-1.94578	0.0516816	0.454258	FBgn0029667	27.2192	0.633189	1.88328	0.336217	0.736708	0.999939	FBgn0029667	CG14271	SO0001217:protein_coding_gene	Growth arrest specific protein 8	Gas8	0
FBgn0036437	116.668	-3.92848	2.01856	-1.94617	0.0516339	0.454258	FBgn0036437	116.668	1.9741	2.04574	0.964977	0.334556	0.999939	FBgn0036437	CG5048	SO0001217:protein_coding_gene	Dynein axonemal assembly factor 6	Dnaaf6	0
FBgn0265096	7.98916	-7.53562	3.87273	-1.94581	0.051677	0.454258	FBgn0265096	7.98916	-0.353787	4.04626	-0.0874354	0.930325	0.999939	FBgn0265096	CR44201	SO0002182:antisense_lncRNA_gene	antisense RNA:CR44201	asRNA:CR44201	0
FBgn0037063	3381.71	0.269109	0.138354	1.94508	0.0517653	0.454457	FBgn0037063	3381.71	0.19144	0.138252	1.38472	0.166139	0.999939	FBgn0037063	CG9391	SO0001217:protein_coding_gene	-	CG9391	0
FBgn0033649	1208.05	-0.377472	0.194073	-1.945	0.0517745	0.454457	FBgn0033649	1208.05	-0.424908	0.194061	-2.18956	0.0285559	0.999939	FBgn0033649	CG13194	SO0001217:protein_coding_gene	pyramus	pyr	0
FBgn0035619	26.5562	-6.13474	3.15513	-1.94437	0.0518507	0.454818	FBgn0035619	26.5562	-1.27793	3.3511	-0.381346	0.702947	0.999939	FBgn0035619	CG10592	SO0001217:protein_coding_gene	Alkaline phosphatase 10	Alp10	0
FBgn0033737	565.658	-0.841694	0.433164	-1.94313	0.0520005	0.455823	FBgn0033737	565.658	-0.115301	0.433335	-0.266079	0.790179	0.999939	FBgn0033737	CG8831	SO0001217:protein_coding_gene	Nucleoporin 54kD	Nup54	0
FBgn0036154	48.8147	-9.77235	5.03278	-1.94174	0.0521685	0.456986	FBgn0036154	48.8147	-2.82379	5.1682	-0.546379	0.584806	0.999939	FBgn0036154	CG6168	SO0001217:protein_coding_gene	-	CG6168	0
FBgn0031617	351.257	5.84818	3.01232	1.94142	0.0522068	0.457012	FBgn0031617	351.257	17.9717	3.1654	5.67754	1.36643e-08	9.38362e-06	FBgn0031617	CG15635	SO0001217:protein_coding_gene	-	CG15635	1
FBgn0040717	420.677	0.687867	0.354609	1.93979	0.0524051	0.457212	FBgn0040717	420.677	0.292747	0.352316	0.830924	0.406017	0.999939	FBgn0040717	CG15361	SO0001217:protein_coding_gene	Neuropeptide-like precursor 4	Nplp4	0
FBgn0260463	2873.88	-1.52365	0.785473	-1.93978	0.0524062	0.457212	FBgn0260463	2873.88	0.127531	0.73856	0.172675	0.862907	0.999939	FBgn0260463	CG31332	SO0001217:protein_coding_gene	Uncoordinated 115b	Unc-115b	0
FBgn0039373	59.9068	-5.58827	2.87967	-1.94059	0.0523077	0.457212	FBgn0039373	59.9068	-0.205109	3.11113	-0.0659273	0.947436	0.999939	FBgn0039373	CG5024	SO0001217:protein_coding_gene	-	CG5024	0
FBgn0051679	34.3279	-8.50808	4.38358	-1.9409	0.0522708	0.457212	FBgn0051679	34.3279	4.22681	4.46123	0.947454	0.343407	0.999939	FBgn0051679	CG31679	SO0001217:protein_coding_gene	Testis EndoG-Like 3	Tengl3	0
FBgn0043539	19.7226	-8.66048	4.46452	-1.93984	0.0523987	0.457212	FBgn0043539	19.7226	-1.00142	4.65169	-0.21528	0.829549	0.999939	FBgn0043539	CG31941	SO0001217:protein_coding_gene	Odorant-binding protein 22a	Obp22a	0
FBgn0036920	842.728	0.341146	0.17598	1.93855	0.0525561	0.458146	FBgn0036920	842.728	0.2396	0.176221	1.35965	0.17394	0.999939	FBgn0036920	CG8004	SO0001217:protein_coding_gene	-	CG8004	0
FBgn0030228	1542.89	-0.385629	0.19895	-1.93832	0.052584	0.458146	FBgn0030228	1542.89	-0.250691	0.199232	-1.25828	0.208289	0.999939	FBgn0030228	CG1826	SO0001217:protein_coding_gene	BTB (POZ) domain containing 9	BTBD9	0
FBgn0000084	6346.2	0.269211	0.138972	1.93717	0.0527248	0.459006	FBgn0000084	6346.2	0.227602	0.138904	1.63856	0.101304	0.999939	FBgn0000084	CG9579	SO0001217:protein_coding_gene	Annexin B10	AnxB10	0
FBgn0034363	55.1827	-3.86495	1.9954	-1.93693	0.0527537	0.459006	FBgn0034363	55.1827	1.43153	2.01318	0.711078	0.477036	0.999939	FBgn0034363	CG5327	SO0001217:protein_coding_gene	-	CG5327	0
FBgn0051345	1704.31	0.468873	0.242243	1.93555	0.0529227	0.459961	FBgn0051345	1704.31	0.154501	0.241967	0.63852	0.523135	0.999939	FBgn0051345	CG31345	SO0001217:protein_coding_gene	-	CG31345	0
FBgn0010380	4966.88	0.257598	0.133117	1.93513	0.0529746	0.459961	FBgn0010380	4966.88	0.316417	0.133069	2.37784	0.0174145	0.946398	FBgn0010380	CG12532	SO0001217:protein_coding_gene	Adaptor Protein complex 1/2, beta subunit	AP-1-2beta	0
FBgn0261683	39.4469	-2.3166	1.19729	-1.93488	0.0530055	0.459961	FBgn0261683	39.4469	-0.781462	1.20519	-0.648412	0.516719	0.999939	FBgn0261683	CG42730	SO0001217:protein_coding_gene	B9d2	B9d2	0
FBgn0250845	406.914	-5.90724	3.05241	-1.93527	0.0529568	0.459961	FBgn0250845	406.914	5.32062	3.07315	1.73133	0.0833933	0.999939	FBgn0250845	CG1288	SO0001217:protein_coding_gene	-	CG1288	0
FBgn0052437	150.782	8.06405	4.16901	1.93428	0.0530786	0.459979	FBgn0052437	150.782	-1.6874	4.37009	-0.386125	0.699404	0.999939	FBgn0052437	CG32437	SO0001217:protein_coding_gene	-	CG32437	0
FBgn0035187	685.688	0.273091	0.141168	1.93451	0.0530502	0.459979	FBgn0035187	685.688	0.420033	0.140314	2.99353	0.00275772	0.297698	FBgn0035187	CG9122	SO0001217:protein_coding_gene	Tryptophan hydroxylase neuronal	Trhn	0
FBgn0030396	315.216	-0.831129	0.430056	-1.9326	0.0532849	0.461458	FBgn0030396	315.216	-0.0534343	0.432246	-0.12362	0.901616	0.999939	FBgn0030396	CG2556	SO0001217:protein_coding_gene	-	CG2556	0
FBgn0036031	113.085	-2.7982	1.44827	-1.9321	0.0533468	0.461685	FBgn0036031	113.085	1.06984	1.45349	0.73605	0.4617	0.999939	FBgn0036031	CG6761	SO0001217:protein_coding_gene	-	CG6761	0
FBgn0010197	104.57	-0.609481	0.315548	-1.9315	0.0534214	0.461713	FBgn0010197	104.57	-0.717194	0.320604	-2.23701	0.0252858	0.999939	FBgn0010197	CG33114	SO0001217:protein_coding_gene	Guanylyl cyclase at 32E	Gyc32E	0
FBgn0003129	28.8421	-1.72022	0.89054	-1.93166	0.0534021	0.461713	FBgn0003129	28.8421	-0.174648	0.893546	-0.195455	0.845037	0.999939	FBgn0003129	CG9610	SO0001217:protein_coding_gene	Pox meso	Poxm	0
FBgn0032373	42.8519	-7.49595	3.88247	-1.93072	0.0535179	0.462239	FBgn0032373	42.8519	-2.86441	3.98234	-0.719278	0.47197	0.999939	FBgn0032373	CG12602	SO0001217:protein_coding_gene	Vacuolar H[+] ATPase 100kD subunit 5	Vha100-5	0
FBgn0003067	55479.4	0.758612	0.393179	1.92943	0.0536774	0.462444	FBgn0003067	55479.4	0.244574	0.393181	0.622041	0.533915	0.999939	FBgn0003067	CG17725	SO0001217:protein_coding_gene	Phosphoenolpyruvate carboxykinase 1	Pepck1	0
FBgn0031801	1808.03	0.656766	0.340357	1.92964	0.0536517	0.462444	FBgn0031801	1808.03	0.20674	0.34039	0.607362	0.543611	0.999939	FBgn0031801	CG9498	SO0001217:protein_coding_gene	-	CG9498	0
FBgn0030926	865.285	0.509056	0.264133	1.92727	0.0539462	0.462444	FBgn0030926	865.285	0.350733	0.26465	1.32527	0.185082	0.999939	FBgn0030926	CG6367	SO0001217:protein_coding_gene	persephone	psh	0
FBgn0085736	2685.75	0.500735	0.260022	1.92574	0.0541364	0.462444	FBgn0085736	2685.75	0.110744	0.260342	0.425381	0.670559	0.999939	FBgn0085736	CG40472	SO0001217:protein_coding_gene	-	CG40472	0
FBgn0040398	12913.3	0.461333	0.239609	1.92536	0.0541846	0.462444	FBgn0040398	12913.3	-0.0697238	0.239656	-0.290933	0.771103	0.999939	FBgn0040398	CG14629	SO0001217:protein_coding_gene	-	CG14629	0
FBgn0035335	566.504	0.372576	0.193447	1.92598	0.0541064	0.462444	FBgn0035335	566.504	0.0933359	0.193514	0.482322	0.629577	0.999939	FBgn0035335	CG1320	SO0001217:protein_coding_gene	mitochondrial ribosomal protein L23	mRpL23	0
FBgn0038809	8153.31	0.142543	0.0740131	1.92591	0.0541154	0.462444	FBgn0038809	8153.31	0.0290458	0.073979	0.392622	0.694598	0.999939	FBgn0038809	CG16953	SO0001217:protein_coding_gene	-	CG16953	0
FBgn0002121	2712.46	-0.466679	0.241833	-1.92976	0.0536372	0.462444	FBgn0002121	2712.46	-0.402393	0.242003	-1.66276	0.0963605	0.999939	FBgn0002121	CG2671	SO0001217:protein_coding_gene	lethal (2) giant larvae	l(2)gl	0
FBgn0035704	573.935	-0.593506	0.307672	-1.92902	0.0537284	0.462444	FBgn0035704	573.935	-0.0358542	0.306684	-0.116909	0.906932	0.999939	FBgn0035704	CG10144	SO0001217:protein_coding_gene	Vacuolar protein sorting 8	Vps8	0
FBgn0259876	726.385	-0.763356	0.396145	-1.92696	0.0539845	0.462444	FBgn0259876	726.385	0.00138395	0.396408	0.00349124	0.997214	0.999939	FBgn0259876	CG34438	SO0001217:protein_coding_gene	Chromosome associated protein G	Cap-G	0
FBgn0002939	103.31	-1.47584	0.766444	-1.92556	0.054159	0.462444	FBgn0002939	103.31	-0.503683	0.767525	-0.656244	0.511667	0.999939	FBgn0002939	CG31783	SO0001217:protein_coding_gene	neither inactivation nor afterpotential D	ninaD	0
FBgn0002715	99.4263	-1.64291	0.851788	-1.92878	0.0537583	0.462444	FBgn0002715	99.4263	0.244675	0.856262	0.285748	0.775071	0.999939	FBgn0002715	CG5303	SO0001217:protein_coding_gene	meiotic from via Salaria 332	mei-S332	0
FBgn0034612	29.5594	-2.25329	1.17013	-1.92567	0.0541458	0.462444	FBgn0034612	29.5594	0.123774	1.15141	0.107499	0.914393	0.999939	FBgn0034612	CG10505	SO0001217:protein_coding_gene	-	CG10505	0
FBgn0031533	34.4654	-2.59013	1.34504	-1.92569	0.0541426	0.462444	FBgn0031533	34.4654	-0.684072	1.36894	-0.499709	0.61728	0.999939	FBgn0031533	CG2772	SO0001217:protein_coding_gene	-	CG2772	0
FBgn0266205	3.1853	-5.99173	3.10908	-1.92717	0.0539581	0.462444	FBgn0266205	3.1853	-2.12448	3.04048	-0.698732	0.484719	0.999939	FBgn0266205	CR44900	SO0002127:lncRNA_gene	long non-coding RNA:CR44900	lncRNA:CR44900	0
FBgn0034463	28.1563	-6.70583	3.4823	-1.92569	0.054143	0.462444	FBgn0034463	28.1563	-0.0554124	3.72097	-0.0148919	0.988118	0.999939	FBgn0034463	CG15125	SO0001217:protein_coding_gene	-	CG15125	0
FBgn0052203	80.0338	-6.7462	3.50168	-1.92656	0.0540345	0.462444	FBgn0052203	80.0338	1.88965	3.81136	0.495795	0.620039	0.999939	FBgn0052203	CG32203	SO0001217:protein_coding_gene	Serpin 75F	Spn75F	0
FBgn0031128	226.531	-6.98973	3.62641	-1.92745	0.0539234	0.462444	FBgn0031128	226.531	5.20079	3.81109	1.36465	0.172364	0.999939	FBgn0031128	CG1338	SO0001217:protein_coding_gene	hydra	hydra	0
FBgn0032110	67.5525	7.98206	4.14717	1.9247	0.0542672	0.462539	FBgn0032110	67.5525	-3.882	4.35467	-0.891456	0.372684	0.999939	FBgn0032110	CG3748	SO0001217:protein_coding_gene	-	CG3748	0
FBgn0013765	3029.16	-0.618194	0.321179	-1.92477	0.0542583	0.462539	FBgn0013765	3029.16	-0.157009	0.321277	-0.488704	0.625052	0.999939	FBgn0013765	CG4832	SO0001217:protein_coding_gene	centrosomin	cnn	0
FBgn0011693	77641.8	0.406214	0.211124	1.92405	0.0543479	0.462766	FBgn0011693	77641.8	0.312946	0.211113	1.48236	0.138244	0.999939	FBgn0011693	CG4899	SO0001217:protein_coding_gene	Photoreceptor dehydrogenase	Pdh	0
FBgn0031301	22.0966	-9.06955	4.71411	-1.92391	0.0543653	0.462766	FBgn0031301	22.0966	0.599664	4.85856	0.123424	0.901771	0.999939	FBgn0031301	CG14339	SO0001217:protein_coding_gene	-	CG14339	0
FBgn0014869	17224.3	0.420007	0.218359	1.92347	0.0544214	0.46294	FBgn0014869	17224.3	0.260702	0.218328	1.19409	0.232444	0.999939	FBgn0014869	CG1721	SO0001217:protein_coding_gene	Phosphoglyceromutase 78	Pglym78	0
FBgn0035620	16.8785	-6.65398	3.46157	-1.92225	0.0545748	0.46394	FBgn0035620	16.8785	-2.41057	3.59036	-0.671401	0.501965	0.999939	FBgn0035620	CG5150	SO0001217:protein_coding_gene	Alkaline phosphatase 9	Alp9	0
FBgn0004516	24366.7	0.43414	0.225891	1.9219	0.054618	0.464002	FBgn0004516	24366.7	0.247738	0.225884	1.09675	0.272751	0.999939	FBgn0004516	CG14994	SO0001217:protein_coding_gene	Glutamic acid decarboxylase 1	Gad1	0
FBgn0031182	1164.39	0.605277	0.315281	1.9198	0.0548829	0.464344	FBgn0031182	1164.39	0.380587	0.31521	1.20741	0.227276	0.999939	FBgn0031182	CG1644	SO0001217:protein_coding_gene	Cytochrome P450 6t1	Cyp6t1	0
FBgn0035186	537.355	0.547902	0.285425	1.9196	0.0549085	0.464344	FBgn0035186	537.355	0.516653	0.286528	1.80315	0.0713649	0.999939	FBgn0035186	CG13912	SO0001217:protein_coding_gene	-	CG13912	0
FBgn0026562	10706.2	0.454645	0.236799	1.91996	0.0548629	0.464344	FBgn0026562	10706.2	0.214773	0.236764	0.907118	0.364345	0.999939	FBgn0026562	CG6378	SO0001217:protein_coding_gene	Secreted protein, acidic, cysteine-rich	SPARC	0
FBgn0003567	898.534	-0.279228	0.14551	-1.91896	0.0549899	0.464344	FBgn0003567	898.534	-0.152331	0.145409	-1.0476	0.294822	0.999939	FBgn0003567	CG8573	SO0001217:protein_coding_gene	suppressor of Hairy wing	su(Hw)	0
FBgn0033784	982.675	-0.806861	0.420683	-1.91798	0.0551136	0.464344	FBgn0033784	982.675	-0.261247	0.421024	-0.620503	0.534927	0.999939	FBgn0033784	CG13322	SO0001217:protein_coding_gene	Squamous cell carcinoma-related oncogene 3	SCCRO3	0
FBgn0263321	1083.97	-0.875892	0.456722	-1.91778	0.055139	0.464344	FBgn0263321	1083.97	-0.308794	0.456101	-0.677031	0.498386	0.999939	FBgn0263321	CG43402	SO0001217:protein_coding_gene	-	CG43402	0
FBgn0002905	185.597	-0.984768	0.513573	-1.91748	0.0551765	0.464344	FBgn0002905	185.597	-0.528109	0.514968	-1.02552	0.305119	0.999939	FBgn0002905	CG6019	SO0001217:protein_coding_gene	DNA polymerase theta	PolQ	0
FBgn0031247	593.037	-1.33928	0.697585	-1.91987	0.0548737	0.464344	FBgn0031247	593.037	-0.209186	0.69787	-0.299749	0.764368	0.999939	FBgn0031247	CG11562	SO0001217:protein_coding_gene	-	CG11562	0
FBgn0032047	97.666	-1.34436	0.701271	-1.91704	0.055233	0.464344	FBgn0032047	97.666	0.212071	0.70303	0.301654	0.762916	0.999939	FBgn0032047	CG13088	SO0001217:protein_coding_gene	-	CG13088	0
FBgn0262141	26.3186	-1.76377	0.919095	-1.91903	0.0549805	0.464344	FBgn0262141	26.3186	-0.762099	0.892399	-0.853989	0.393111	0.999939	FBgn0262141	CG42867	SO0001217:protein_coding_gene	-	CG42867	0
FBgn0265705	11.9509	-1.80184	0.939595	-1.91767	0.0551523	0.464344	FBgn0265705	11.9509	-1.17938	0.862615	-1.36721	0.17156	0.999939	FBgn0265705	CR44512	SO0002182:antisense_lncRNA_gene	antisense RNA:CR44512	asRNA:CR44512	0
FBgn0031091	26.8739	-1.98381	1.0344	-1.91785	0.0551302	0.464344	FBgn0031091	26.8739	0.04794	1.04783	0.0457515	0.963508	0.999939	FBgn0031091	CG9576	SO0001217:protein_coding_gene	PHD finger protein 7	Phf7	0
FBgn0000404	99.8422	-1.99452	1.04057	-1.91676	0.055268	0.464344	FBgn0000404	99.8422	0.0377355	1.04259	0.0361942	0.971128	0.999939	FBgn0000404	CG5940	SO0001217:protein_coding_gene	Cyclin A	CycA	0
FBgn0263829	10.5824	-3.8465	2.00222	-1.92111	0.0547173	0.464344	FBgn0263829	10.5824	0.175255	2.01566	0.086947	0.930714	0.999939	FBgn0263829	CG34334	SO0001217:protein_coding_gene	-	CG34334	0
FBgn0037996	5.63782	-4.37226	2.27782	-1.91949	0.054922	0.464344	FBgn0037996	5.63782	-3.03879	2.46633	-1.23211	0.217909	0.999939	FBgn0037996	CG4830	SO0001217:protein_coding_gene	-	CG4830	0
FBgn0038014	10.4094	-4.97942	2.59403	-1.91957	0.0549125	0.464344	FBgn0038014	10.4094	-0.190289	2.61327	-0.0728165	0.941952	0.999939	FBgn0038014	CG10041	SO0001217:protein_coding_gene	-	CG10041	0
FBgn0037782	20.8217	-9.41026	4.90883	-1.917	0.0552373	0.464344	FBgn0037782	20.8217	-2.69928	5.13271	-0.525897	0.59896	0.999939	FBgn0037782	CG12813	SO0001217:protein_coding_gene	Niemann-Pick type C-2d	Npc2d	0
FBgn0033999	29.7764	-11.4626	5.98137	-1.91638	0.0553168	0.464453	FBgn0033999	29.7764	-3.86197	6.00985	-0.642608	0.520479	0.999939	FBgn0033999	CG8093	SO0001217:protein_coding_gene	-	CG8093	0
FBgn0036987	421.902	0.329266	0.171904	1.91541	0.0554406	0.465191	FBgn0036987	421.902	0.331243	0.172081	1.92493	0.0542385	0.999939	FBgn0036987	CG5274	SO0001217:protein_coding_gene	-	CG5274	0
FBgn0051200	2060.04	0.430398	0.224784	1.91472	0.0555283	0.465193	FBgn0051200	2060.04	0.168778	0.223816	0.754095	0.450792	0.999939	FBgn0051200	CG31200	SO0001217:protein_coding_gene	-	CG31200	0
FBgn0267339	43.8384	-2.24982	1.17478	-1.9151	0.0554796	0.465193	FBgn0267339	43.8384	-1.4964	1.18842	-1.25915	0.207977	0.999939	FBgn0267339	CG33338	SO0001217:protein_coding_gene	p38c MAP kinase	p38c	0
FBgn0035761	9.83395	-2.30017	1.20141	-1.91456	0.0555486	0.465193	FBgn0035761	9.83395	-1.20628	1.23564	-0.976237	0.328947	0.999939	FBgn0035761	CG8606	SO0001217:protein_coding_gene	Rho guanine nucleotide exchange factor 4	RhoGEF4	0
FBgn0063499	22.8611	-3.31796	1.73372	-1.91378	0.0556487	0.46573	FBgn0063499	22.8611	1.39038	1.72799	0.804623	0.421037	0.999939	FBgn0063499	CG17522	SO0001217:protein_coding_gene	Glutathione S transferase E10	GstE10	0
FBgn0040250	3.50162	-4.37357	2.28618	-1.91305	0.0557423	0.466211	FBgn0040250	3.50162	0.212307	2.14669	0.0988997	0.921218	0.999939	FBgn0040250	CG15902	SO0001217:protein_coding_gene	UDP-glycosyltransferase family 304 member A1	Ugt304A1	0
FBgn0034456	5.72081	2.54628	1.33229	1.9112	0.0559787	0.467092	FBgn0034456	5.72081	0.247313	1.26755	0.19511	0.845307	0.999939	FBgn0034456	CG15121	SO0001217:protein_coding_gene	Ionotropic receptor 56b	Ir56b	0
FBgn0036359	596.683	0.529851	0.277615	1.90858	0.0563165	0.467092	FBgn0036359	596.683	0.222715	0.276249	0.806213	0.42012	0.999939	FBgn0036359	CG14105	SO0001217:protein_coding_gene	-	CG14105	0
FBgn0259722	1072.51	0.370148	0.193861	1.90935	0.0562172	0.467092	FBgn0259722	1072.51	0.224718	0.193817	1.15943	0.24628	0.999939	FBgn0259722	CG42376	SO0001217:protein_coding_gene	-	CG42376	0
FBgn0039321	5129.67	0.32461	0.16997	1.90981	0.0561579	0.467092	FBgn0039321	5129.67	0.359113	0.169917	2.11346	0.034561	0.999939	FBgn0039321	CG10550	SO0001217:protein_coding_gene	-	CG10550	0
FBgn0265193	611.795	-0.454602	0.23816	-1.90881	0.0562869	0.467092	FBgn0265193	611.795	-0.239496	0.238082	-1.00594	0.314446	0.999939	FBgn0265193	CG44246	SO0001217:protein_coding_gene	Activating transcription factor-2	Atf-2	0
FBgn0027512	2588.16	-0.838747	0.439412	-1.90879	0.0562886	0.467092	FBgn0027512	2588.16	-0.132346	0.439498	-0.30113	0.763315	0.999939	FBgn0027512	CG10254	SO0001217:protein_coding_gene	-	CG10254	0
FBgn0039313	411.848	-1.79473	0.939536	-1.91023	0.0561041	0.467092	FBgn0039313	411.848	0.521175	0.940352	0.554234	0.579419	0.999939	FBgn0039313	CG11892	SO0001217:protein_coding_gene	-	CG11892	0
FBgn0250816	26.387	-2.28129	1.19472	-1.90948	0.0561997	0.467092	FBgn0250816	26.387	-1.0468	1.24616	-0.840015	0.4009	0.999939	FBgn0250816	CG40300	SO0001217:protein_coding_gene	Argonaute 3	AGO3	0
FBgn0032105	20.5575	-2.498	1.30815	-1.90956	0.0561893	0.467092	FBgn0032105	20.5575	-1.16744	1.38218	-0.844636	0.398314	0.999939	FBgn0032105	CG4454	SO0001217:protein_coding_gene	borealin-related	borr	0
FBgn0035154	53.2002	-3.15925	1.65505	-1.90886	0.05628	0.467092	FBgn0035154	53.2002	0.412958	1.71295	0.24108	0.809493	0.999939	FBgn0035154	CG3344	SO0001217:protein_coding_gene	highroad	hiro	0
FBgn0261058	15.1556	-4.57346	2.39488	-1.90968	0.0561746	0.467092	FBgn0261058	15.1556	1.99588	2.63652	0.757012	0.449043	0.999939	FBgn0261058	CG42606	SO0001217:protein_coding_gene	Seminal fluid protein 38D	Sfp38D	0
FBgn0040729	10.402	-6.96862	3.64886	-1.90981	0.0561576	0.467092	FBgn0040729	10.402	0.187027	3.62324	0.0516187	0.958833	0.999939	FBgn0040729	CG15126	SO0001217:protein_coding_gene	-	CG15126	0
FBgn0035926	76.8706	-8.64879	4.52402	-1.91175	0.0559082	0.467092	FBgn0035926	76.8706	-4.35383	4.64277	-0.937767	0.348364	0.999939	FBgn0035926	CG5804	SO0001217:protein_coding_gene	Acyl-CoA binding protein 5	Acbp5	0
FBgn0025621	1117.64	-0.28637	0.150123	-1.90757	0.0564469	0.467461	FBgn0025621	1117.64	-0.0967207	0.152039	-0.636157	0.524674	0.999939	FBgn0025621	CG16989	SO0001217:protein_coding_gene	-	CG16989	0
FBgn0037924	999.734	-1.12796	0.591364	-1.9074	0.0564694	0.467461	FBgn0037924	999.734	-0.140601	0.591654	-0.237641	0.812159	0.999939	FBgn0037924	CG14712	SO0001217:protein_coding_gene	-	CG14712	0
FBgn0035768	41.0681	-2.45265	1.28565	-1.90772	0.0564278	0.467461	FBgn0035768	41.0681	0.137957	1.28939	0.106994	0.914793	0.999939	FBgn0035768	CG14834	SO0001217:protein_coding_gene	-	CG14834	0
FBgn0027561	3383.35	-0.371789	0.19504	-1.90622	0.0566218	0.468423	FBgn0027561	3383.35	-0.114122	0.195117	-0.584888	0.558623	0.999939	FBgn0027561	CG18659	SO0001217:protein_coding_gene	-	CG18659	0
FBgn0013347	2294.47	0.230217	0.120822	1.90541	0.0567263	0.468988	FBgn0013347	2294.47	0.14762	0.120822	1.2218	0.221785	0.999939	FBgn0013347	CG5163	SO0001217:protein_coding_gene	Transcription-factor-IIA-S	TfIIA-S	0
FBgn0041588	614.573	-0.289321	0.151885	-1.90487	0.056797	0.469273	FBgn0041588	614.573	-0.293072	0.149849	-1.95579	0.0504902	0.999939	FBgn0041588	CG31426	SO0001217:protein_coding_gene	eukaryotic translation initiation factor 2D	eIF2D	0
FBgn0039519	68.9784	-8.52699	4.47719	-1.90454	0.0568397	0.469326	FBgn0039519	68.9784	0.865327	4.62938	0.186921	0.851723	0.999939	FBgn0039519	CG13977	SO0001217:protein_coding_gene	Cytochrome P450 6a18	Cyp6a18	0
FBgn0036046	2366.12	0.534806	0.280879	1.90405	0.0569041	0.469558	FBgn0036046	2366.12	0.567722	0.280855	2.0214	0.0432379	0.999939	FBgn0036046	CG8167	SO0001217:protein_coding_gene	Insulin-like peptide 2	Ilp2	0
FBgn0010403	445.234	4.38231	2.3025	1.90328	0.0570038	0.470075	FBgn0010403	445.234	-0.00984419	2.31301	-0.004256	0.996604	0.999939	FBgn0010403	CG11422	SO0001217:protein_coding_gene	Odorant-binding protein 83b	Obp83b	0
FBgn0010014	4991.4	0.242007	0.12717	1.90301	0.0570393	0.470075	FBgn0010014	4991.4	0.00740259	0.126967	0.0583034	0.953507	0.999939	FBgn0010014	CG4209	SO0001217:protein_coding_gene	Calcineurin B	CanB	0
FBgn0000077	371.278	0.346331	0.182064	1.90225	0.057139	0.470222	FBgn0000077	371.278	0.464943	0.182415	2.54882	0.0108089	0.729021	FBgn0000077	CG12127	SO0001217:protein_coding_gene	almondex	amx	0
FBgn0022724	248.628	-0.557844	0.293297	-1.90197	0.0571748	0.470222	FBgn0022724	248.628	-0.353115	0.294365	-1.19958	0.230302	0.999939	FBgn0022724	CG7128	SO0001217:protein_coding_gene	TBP-associated factor 8	Taf8	0
FBgn0037205	2.70184	-5.6553	2.97413	-1.9015	0.0572371	0.470222	FBgn0037205	2.70184	1.35463	3.05163	0.443904	0.657112	0.999939	FBgn0037205	CG11133	SO0001217:protein_coding_gene	Brother of Yb	BoYb	0
FBgn0040814	21.0084	-6.18419	3.25267	-1.90126	0.0572674	0.470222	FBgn0040814	21.0084	4.59339	3.06023	1.50099	0.133357	0.999939	FBgn0040814	CG14113	SO0001217:protein_coding_gene	-	CG14113	0
FBgn0262010	17.8384	-6.60309	3.4729	-1.90132	0.0572603	0.470222	FBgn0262010	17.8384	0.260397	3.57018	0.0729366	0.941857	0.999939	FBgn0262010	CG42828	SO0001217:protein_coding_gene	-	CG42828	0
FBgn0051008	51.3107	-7.09139	3.72994	-1.90121	0.057275	0.470222	FBgn0051008	51.3107	2.31328	3.99896	0.57847	0.562947	0.999939	FBgn0051008	CG31008	SO0001217:protein_coding_gene	-	CG31008	0
FBgn0034500	1600.84	0.544952	0.286724	1.90062	0.0573523	0.470558	FBgn0034500	1600.84	0.101922	0.2867	0.355502	0.722213	0.999939	FBgn0034500	CG11200	SO0001217:protein_coding_gene	-	CG11200	0
FBgn0030327	2228.09	0.201031	0.105863	1.89898	0.0575673	0.470806	FBgn0030327	2228.09	0.276303	0.105576	2.61711	0.00886788	0.666547	FBgn0030327	CG2448	SO0001217:protein_coding_gene	alpha1,6-fucosyltransferase	FucT6	0
FBgn0038168	643.374	-0.457313	0.240773	-1.89935	0.0575182	0.470806	FBgn0038168	643.374	-0.107326	0.241051	-0.445244	0.656144	0.999939	FBgn0038168	CG9591	SO0001217:protein_coding_gene	oocyte maintenance defects	omd	0
FBgn0036057	298.403	-0.914632	0.48169	-1.8988	0.057591	0.470806	FBgn0036057	298.403	-0.560658	0.481117	-1.16532	0.243888	0.999939	FBgn0036057	CG14164	SO0001217:protein_coding_gene	Hezron	Hez	0
FBgn0000043	1168.32	-1.27124	0.669073	-1.9	0.0574328	0.470806	FBgn0000043	1168.32	-0.26528	0.669353	-0.396323	0.691867	0.999939	FBgn0000043	CG12051	SO0001217:protein_coding_gene	Actin 42A	Act42A	0
FBgn0267555	13.2529	-1.72	0.906006	-1.89845	0.0576371	0.470806	FBgn0267555	13.2529	-0.731181	0.910919	-0.802685	0.422157	0.999939	FBgn0267555	CR45895	SO0002182:antisense_lncRNA_gene	antisense RNA:CR45895	asRNA:CR45895	0
FBgn0012042	776.932	-2.79501	1.47215	-1.89859	0.0576185	0.470806	FBgn0012042	776.932	-1.85852	1.47408	-1.2608	0.207382	0.999939	FBgn0012042	CG10146	SO0001217:protein_coding_gene	Attacin-A	AttA	0
FBgn0266088	4.40051	-3.49366	1.84014	-1.89858	0.0576198	0.470806	FBgn0266088	4.40051	-1.59487	2.01123	-0.792982	0.427788	0.999939	FBgn0266088	CR44830	SO0002127:lncRNA_gene	long non-coding RNA:CR44830	lncRNA:CR44830	0
FBgn0011768	2560.03	0.399534	0.210566	1.89743	0.0577717	0.471014	FBgn0011768	2560.03	0.120488	0.210388	0.572696	0.566851	0.999939	FBgn0011768	CG6598	SO0001217:protein_coding_gene	Formaldehyde dehydrogenase	Fdh	0
FBgn0033216	14.3401	-4.27591	2.25306	-1.89782	0.0577197	0.471014	FBgn0033216	14.3401	-0.205935	2.33731	-0.0881076	0.929791	0.999939	FBgn0033216	CG1946	SO0001217:protein_coding_gene	-	CG1946	0
FBgn0033283	142.834	-4.77153	2.51469	-1.89746	0.0577671	0.471014	FBgn0033283	142.834	3.9169	2.54023	1.54194	0.123087	0.999939	FBgn0033283	CG11635	SO0001217:protein_coding_gene	-	CG11635	0
FBgn0028567	376.531	-5.59401	2.95281	-1.89447	0.0581621	0.4736	FBgn0028567	376.531	7.20338	3.17874	2.26611	0.0234448	0.999939	FBgn0028567	CG1014	SO0001217:protein_coding_gene	robl62A	robl62A	0
FBgn0031929	26.35	-10.2869	5.42931	-1.89469	0.0581331	0.4736	FBgn0031929	26.35	-2.80082	5.49264	-0.509922	0.610106	0.999939	FBgn0031929	CG18585	SO0001217:protein_coding_gene	-	CG18585	0
FBgn0030773	26817.3	0.985787	0.520787	1.89288	0.0583741	0.474333	FBgn0030773	26817.3	0.77944	0.520781	1.49668	0.134478	0.999939	FBgn0030773	CG9676	SO0001217:protein_coding_gene	-	CG9676	0
FBgn0036015	27330.7	0.964588	0.509637	1.89269	0.0583986	0.474333	FBgn0036015	27330.7	0.750363	0.509629	1.47237	0.140921	0.999939	FBgn0036015	CG3088	SO0001217:protein_coding_gene	-	CG3088	0
FBgn0262123	272.379	-1.02935	0.543719	-1.89317	0.0583347	0.474333	FBgn0262123	272.379	-0.0446101	0.54461	-0.0819121	0.934717	0.999939	FBgn0262123	CG41265	SO0001217:protein_coding_gene	lethal (2) 41Ab	l(2)41Ab	0
FBgn0052266	6.80052	-2.87757	1.51999	-1.89315	0.0583386	0.474333	FBgn0052266	6.80052	-0.780998	1.40146	-0.557275	0.57734	0.999939	FBgn0052266	CG32266	SO0001217:protein_coding_gene	-	CG32266	0
FBgn0033366	1479.91	0.5675	0.299992	1.89171	0.0585292	0.475096	FBgn0033366	1479.91	0.174026	0.300605	0.578918	0.562644	0.999939	FBgn0033366	CG8196	SO0001217:protein_coding_gene	Ance-4	Ance-4	0
FBgn0263095	11.1178	-1.51194	0.799393	-1.89136	0.0585768	0.475184	FBgn0263095	11.1178	-0.308176	0.830992	-0.370854	0.710746	0.999939	FBgn0263095	CR43363	SO0002127:lncRNA_gene	long non-coding RNA:CR43363	lncRNA:CR43363	0
FBgn0038373	482.286	-3.7918	2.00532	-1.89087	0.0586411	0.475408	FBgn0038373	482.286	3.14019	2.02075	1.55397	0.120191	0.999939	FBgn0038373	CG4546	SO0001217:protein_coding_gene	-	CG4546	0
FBgn0264848	1464.76	-0.632175	0.334415	-1.89039	0.0587054	0.475631	FBgn0264848	1464.76	-0.121115	0.33459	-0.361979	0.717368	0.999939	FBgn0264848	CG10682	SO0001217:protein_coding_gene	vihar	vih	0
FBgn0028583	1799.5	4.69459	2.48504	1.88914	0.0588734	0.475707	FBgn0028583	1799.5	3.56745	2.4859	1.43508	0.151266	0.999939	FBgn0028583	CG12794	SO0001217:protein_coding_gene	la costa	lcs	0
FBgn0037301	892.009	-0.408508	0.216343	-1.88824	0.0589934	0.475707	FBgn0037301	892.009	-0.146727	0.216399	-0.678036	0.497749	0.999939	FBgn0037301	CG12005	SO0001217:protein_coding_gene	Mms19	Mms19	0
FBgn0038167	772.827	-0.566524	0.300053	-1.88808	0.0590152	0.475707	FBgn0038167	772.827	-0.207268	0.300219	-0.690391	0.489948	0.999939	FBgn0038167	CG9374	SO0001217:protein_coding_gene	Lkb1 kinase	Lkb1	0
FBgn0039212	637.275	-0.63168	0.334509	-1.88838	0.0589746	0.475707	FBgn0039212	637.275	0.0718081	0.334526	0.214657	0.830035	0.999939	FBgn0039212	CG13626	SO0001217:protein_coding_gene	Syntaxin 18	Syx18	0
FBgn0036266	104.253	-1.0031	0.531034	-1.88895	0.0588984	0.475707	FBgn0036266	104.253	-0.377022	0.530638	-0.710508	0.477389	0.999939	FBgn0036266	CG5626	SO0001217:protein_coding_gene	tRNA splicing endonuclease subunit 54	Tsen54	0
FBgn0014865	1954.93	-2.5212	1.33442	-1.88936	0.0588435	0.475707	FBgn0014865	1954.93	-2.46266	1.33499	-1.8447	0.065081	0.999939	FBgn0014865	CG8175	SO0001217:protein_coding_gene	Metchnikowin	Mtk	0
FBgn0265941	3.60173	-3.63266	1.92324	-1.88882	0.0589156	0.475707	FBgn0265941	3.60173	1.19043	1.71691	0.693356	0.488086	0.999939	FBgn0265941	CR44728	SO0002127:lncRNA_gene	long non-coding RNA:CR44728	lncRNA:CR44728	0
FBgn0052141	76.2612	-6.36936	3.37386	-1.88785	0.0590455	0.475707	FBgn0052141	76.2612	4.12457	3.57186	1.15474	0.248197	0.999939	FBgn0052141	CG32141	SO0001217:protein_coding_gene	saturn	saturn	0
FBgn0030313	36.4555	-6.44117	3.40812	-1.88995	0.0587647	0.475707	FBgn0030313	36.4555	4.82441	3.5566	1.35647	0.174951	0.999939	FBgn0030313	CG11697	SO0001217:protein_coding_gene	Receptor accessory protein like 1	Reepl1	0
FBgn0050033	1306.38	0.691882	0.366826	1.88613	0.0592773	0.476133	FBgn0050033	1306.38	0.275946	0.366558	0.752804	0.451568	0.999939	FBgn0050033	CG30033	SO0001217:protein_coding_gene	-	CG30033	0
FBgn0032682	910.923	0.492094	0.261015	1.88531	0.0593884	0.476133	FBgn0032682	910.923	0.254158	0.261289	0.972707	0.330699	0.999939	FBgn0032682	CG10176	SO0001217:protein_coding_gene	grindelwald	grnd	0
FBgn0267385	31278.9	0.314297	0.166629	1.88621	0.0592673	0.476133	FBgn0267385	31278.9	0.145947	0.166607	0.875998	0.381031	0.999939	FBgn0267385	CG7070	SO0001217:protein_coding_gene	Pyruvate kinase	PyK	0
FBgn0038478	811.862	-0.494537	0.262315	-1.88528	0.0593925	0.476133	FBgn0038478	811.862	-0.160348	0.262756	-0.610255	0.541693	0.999939	FBgn0038478	CG5148	SO0001217:protein_coding_gene	chromosome alignment defect 1	cal1	0
FBgn0025709	63.335	-1.77477	0.940505	-1.88704	0.0591556	0.476133	FBgn0025709	63.335	0.042288	0.89812	0.047085	0.962445	0.999939	FBgn0025709	CG8083	SO0001217:protein_coding_gene	Concentrative nucleoside transporter 2	CNT2	0
FBgn0033234	16.7826	-2.90834	1.54172	-1.88642	0.0592378	0.476133	FBgn0033234	16.7826	-0.953751	1.56835	-0.608125	0.543105	0.999939	FBgn0033234	CG8791	SO0001217:protein_coding_gene	Major Facilitator Superfamily Transporter 12	MFS12	0
FBgn0032755	243.604	-6.47761	3.43492	-1.88581	0.0593209	0.476133	FBgn0032755	243.604	-12.8099	3.77891	-3.38986	0.000699291	0.105649	FBgn0032755	CG17344	SO0001217:protein_coding_gene	-	CG17344	0
FBgn0052081	147.891	-7.74141	4.10586	-1.88545	0.0593686	0.476133	FBgn0052081	147.891	5.74252	4.16923	1.37736	0.168402	0.999939	FBgn0052081	CG32081	SO0001217:protein_coding_gene	-	CG32081	0
FBgn0287592	4423.45	0.374007	0.198441	1.88473	0.0594662	0.476395	FBgn0287592	4423.45	0.459142	0.19837	2.31458	0.0206361	0.999939	FBgn0287592	CG46462	SO0001217:protein_coding_gene	-	CG46462	0
FBgn0039854	1082.88	0.231247	0.122906	1.8815	0.0599043	0.476395	FBgn0039854	1082.88	0.286268	0.122389	2.339	0.0193357	0.986902	FBgn0039854	CG1635	SO0001217:protein_coding_gene	-	CG1635	0
FBgn0031474	5254.56	0.154499	0.0820085	1.88393	0.0595741	0.476395	FBgn0031474	5254.56	-0.0144289	0.0819304	-0.176111	0.860206	0.999939	FBgn0031474	CG2991	SO0001217:protein_coding_gene	-	CG2991	0
FBgn0036239	3014.73	-0.289847	0.153907	-1.88326	0.0596645	0.476395	FBgn0036239	3014.73	-0.160114	0.154141	-1.03875	0.298921	0.999939	FBgn0036239	CG5684	SO0001217:protein_coding_gene	Pop2	Pop2	0
FBgn0038826	23670.8	-0.401838	0.213558	-1.88164	0.0598855	0.476395	FBgn0038826	23670.8	-0.284828	0.213566	-1.33368	0.18231	0.999939	FBgn0038826	CG17838	SO0001217:protein_coding_gene	Syncrip	Syp	0
FBgn0026147	3578.24	-0.84952	0.451586	-1.88119	0.0599454	0.476395	FBgn0026147	3578.24	-0.227472	0.451641	-0.503657	0.614503	0.999939	FBgn0026147	CG16833	SO0001217:protein_coding_gene	Tubulin tyrosine ligase-like 4A	TTLL4A	0
FBgn0038488	1542.46	-0.918479	0.488303	-1.88096	0.0599771	0.476395	FBgn0038488	1542.46	-0.113976	0.488554	-0.233292	0.815534	0.999939	FBgn0038488	CG11896	SO0001217:protein_coding_gene	mann-cup	m-cup	0
FBgn0015316	42.1694	-1.09144	0.579399	-1.88375	0.0595986	0.476395	FBgn0015316	42.1694	-1.12798	0.57942	-1.94675	0.0515648	0.999939	FBgn0015316	CG9564	SO0001217:protein_coding_gene	Trypsin 29F	Try29F	0
FBgn0030955	140.108	-1.46966	0.780782	-1.8823	0.059796	0.476395	FBgn0030955	140.108	-0.231101	0.783036	-0.295135	0.767891	0.999939	FBgn0030955	CG6891	SO0001217:protein_coding_gene	-	CG6891	0
FBgn0050323	41.3352	-1.92821	1.02405	-1.88293	0.0597103	0.476395	FBgn0050323	41.3352	-0.561551	1.02731	-0.546622	0.584638	0.999939	FBgn0050323	CG30323	SO0001217:protein_coding_gene	-	CG30323	0
FBgn0036482	65.6975	-5.4202	2.87711	-1.8839	0.0595779	0.476395	FBgn0036482	65.6975	0.692241	3.24287	0.213466	0.830964	0.999939	FBgn0036482	CG13457	SO0001217:protein_coding_gene	-	CG13457	0
FBgn0032371	273.049	-5.93866	3.15429	-1.88272	0.0597381	0.476395	FBgn0032371	273.049	7.01662	3.35331	2.09245	0.0363985	0.999939	FBgn0032371	CG4983	SO0001217:protein_coding_gene	-	CG4983	0
FBgn0040725	20.3368	-6.18062	3.28404	-1.88201	0.0598342	0.476395	FBgn0040725	20.3368	1.64012	3.36994	0.48669	0.626478	0.999939	FBgn0040725	CG13946	SO0001217:protein_coding_gene	-	CG13946	0
FBgn0033301	8.10328	-9.68872	5.15016	-1.88125	0.0599384	0.476395	FBgn0033301	8.10328	-2.48196	5.2819	-0.469899	0.638427	0.999939	FBgn0033301	CG12780	SO0001217:protein_coding_gene	-	CG12780	0
FBgn0034464	87.8574	-13.6877	7.27322	-1.88193	0.0598457	0.476395	FBgn0034464	87.8574	3.59554	7.36788	0.488001	0.625549	0.999939	FBgn0034464	CG11018	SO0001217:protein_coding_gene	-	CG11018	0
FBgn0050020	1667.7	-0.374571	0.199219	-1.88019	0.0600816	0.47675	FBgn0050020	1667.7	-0.281899	0.19916	-1.41544	0.156938	0.999939	FBgn0050020	CG30020	SO0001217:protein_coding_gene	-	CG30020	0
FBgn0030592	100.883	-0.881683	0.468957	-1.88009	0.0600955	0.47675	FBgn0030592	100.883	-0.607701	0.475184	-1.27887	0.200941	0.999939	FBgn0030592	CG9514	SO0001217:protein_coding_gene	-	CG9514	0
FBgn0035878	699.648	-0.652495	0.347289	-1.87883	0.0602682	0.477591	FBgn0035878	699.648	-0.0483484	0.347472	-0.139143	0.889337	0.999939	FBgn0035878	CG7182	SO0001217:protein_coding_gene	-	CG7182	0
FBgn0038144	34.1313	-1.61658	0.860444	-1.87877	0.0602753	0.477591	FBgn0038144	34.1313	-0.203637	0.890774	-0.228606	0.819175	0.999939	FBgn0038144	CG8870	SO0001217:protein_coding_gene	-	CG8870	0
FBgn0037117	976.803	-0.403963	0.215083	-1.87817	0.0603581	0.477955	FBgn0037117	976.803	-0.189606	0.215468	-0.879971	0.378875	0.999939	FBgn0037117	CG11248	SO0001217:protein_coding_gene	-	CG11248	0
FBgn0032078	1662.56	0.135495	0.0721732	1.87736	0.0604693	0.478543	FBgn0032078	1662.56	0.150389	0.0711496	2.11371	0.0345402	0.999939	FBgn0032078	CG9520	SO0001217:protein_coding_gene	Core 1 Galactosyltransferase A	C1GalTA	0
FBgn0031697	2200.06	0.42456	0.226207	1.87687	0.0605363	0.47878	FBgn0031697	2200.06	0.405248	0.226216	1.79142	0.0732262	0.999939	FBgn0031697	CG14024	SO0001217:protein_coding_gene	-	CG14024	0
FBgn0015570	928.294	0.620619	0.331125	1.87428	0.0608923	0.479257	FBgn0015570	928.294	0.267321	0.329667	0.810881	0.417434	0.999939	FBgn0015570	CG2505	SO0001217:protein_coding_gene	alpha-Esterase-2	alpha-Est2	0
FBgn0030157	10747.7	0.587023	0.313148	1.87459	0.0608495	0.479257	FBgn0030157	10747.7	0.0330808	0.313234	0.105611	0.915891	0.999939	FBgn0030157	CG1468	SO0001217:protein_coding_gene	-	CG1468	0
FBgn0287595	678.848	0.481728	0.256888	1.87524	0.0607592	0.479257	FBgn0287595	678.848	0.53738	0.256226	2.09729	0.035968	0.999939	FBgn0287595	CG46464	SO0001217:protein_coding_gene	-	CG46464	0
FBgn0061469	1380.69	-0.584806	0.312018	-1.87427	0.0608927	0.479257	FBgn0061469	1380.69	-0.199266	0.312191	-0.638283	0.523289	0.999939	FBgn0061469	CG6190	SO0001217:protein_coding_gene	Ubiquitin protein ligase E3A	Ube3a	0
FBgn0010424	450.801	-0.796248	0.424788	-1.87446	0.0608672	0.479257	FBgn0010424	450.801	-0.19982	0.425875	-0.469198	0.638928	0.999939	FBgn0010424	CG7930	SO0001217:protein_coding_gene	Troponin C at 73F	TpnC73F	0
FBgn0034007	16.9057	-6.22519	3.31961	-1.87528	0.0607547	0.479257	FBgn0034007	16.9057	2.43925	3.56943	0.683373	0.494371	0.999939	FBgn0034007	CG8102	SO0001217:protein_coding_gene	NADH dehydrogenase (ubiquinone) 51 kDa subunit-like 2	ND-51L2	0
FBgn0038700	22.8938	-7.02082	3.74357	-1.87543	0.0607331	0.479257	FBgn0038700	22.8938	-0.184507	3.81163	-0.0484064	0.961392	0.999939	FBgn0038700	CG3734	SO0001217:protein_coding_gene	-	CG3734	0
FBgn0033369	21.8218	-9.31015	4.96643	-1.87462	0.0608457	0.479257	FBgn0033369	21.8218	0.333508	5.10374	0.0653459	0.947899	0.999939	FBgn0033369	CG8197	SO0001217:protein_coding_gene	-	CG8197	0
FBgn0033067	4890.58	1.00966	0.538812	1.87387	0.0609487	0.479406	FBgn0033067	4890.58	0.564075	0.538749	1.04701	0.295095	0.999939	FBgn0033067	CG11211	SO0001217:protein_coding_gene	-	CG11211	0
FBgn0033315	266.447	0.356126	0.19008	1.87356	0.0609908	0.479446	FBgn0033315	266.447	0.370623	0.188471	1.96648	0.0492435	0.999939	FBgn0033315	CG8734	SO0001217:protein_coding_gene	beta-1,3-Galactosyltransferase II	beta3GalTII	0
FBgn0038407	4518.22	0.502482	0.268345	1.87252	0.0611348	0.480286	FBgn0038407	4518.22	0.41236	0.268384	1.53646	0.124427	0.999939	FBgn0038407	CG6126	SO0001217:protein_coding_gene	-	CG6126	0
FBgn0028901	88.7121	-8.02601	4.28719	-1.87209	0.0611937	0.480457	FBgn0028901	88.7121	3.29979	4.40446	0.749193	0.453741	0.999939	FBgn0028901	CG18109	SO0001217:protein_coding_gene	testis-specific gamma-tubulin ring protein 91	t-Grip91	0
FBgn0033607	825.487	-0.364747	0.194904	-1.87142	0.0612866	0.480895	FBgn0033607	825.487	-0.180701	0.194389	-0.929587	0.352585	0.999939	FBgn0033607	CG9062	SO0001217:protein_coding_gene	-	CG9062	0
FBgn0263120	17463.1	0.238805	0.127723	1.8697	0.0615254	0.48102	FBgn0263120	17463.1	0.0916951	0.127721	0.717935	0.472798	0.999939	FBgn0263120	CG8732	SO0001217:protein_coding_gene	Acyl-CoA synthetase long-chain	Acsl	0
FBgn0037944	2141.41	-0.535249	0.286262	-1.86978	0.0615139	0.48102	FBgn0037944	2141.41	-0.202186	0.286298	-0.706208	0.480059	0.999939	FBgn0037944	CG6923	SO0001217:protein_coding_gene	-	CG6923	0
FBgn0267643	2.78315	-3.79738	2.03063	-1.87005	0.0614765	0.48102	FBgn0267643	2.78315	-1.38521	1.95548	-0.708374	0.478713	0.999939	FBgn0267643	CR45981	SO0002127:lncRNA_gene	long non-coding RNA:CR45981	lncRNA:CR45981	0
FBgn0270925	2812.4	-4.67939	2.50115	-1.8709	0.061359	0.48102	FBgn0270925	2812.4	7.24763	2.51297	2.88409	0.00392541	0.387615	FBgn0270925	CG4836	SO0001217:protein_coding_gene	-	CG4836	0
FBgn0259794	238.967	-4.94655	2.64437	-1.87059	0.0614014	0.48102	FBgn0259794	238.967	7.23308	2.57091	2.81344	0.00490152	0.462674	FBgn0259794	CG13030	SO0001217:protein_coding_gene	sina homologue	sinah	0
FBgn0037464	235.606	-5.57436	2.98124	-1.86981	0.06151	0.48102	FBgn0037464	235.606	3.83621	3.03062	1.26582	0.205579	0.999939	FBgn0037464	CG1988	SO0001217:protein_coding_gene	Male-specific transcript 84B	Mst84B	0
FBgn0261514	42.0515	-1.80205	0.964144	-1.86907	0.0616127	0.48103	FBgn0261514	42.0515	-0.445835	0.97725	-0.456214	0.648236	0.999939	FBgn0261514	CG42282	SO0001217:protein_coding_gene	Nimrod A	NimA	0
FBgn0266954	6.47299	-3.51529	1.88122	-1.86862	0.0616752	0.48103	FBgn0266954	6.47299	-1.94128	1.30715	-1.48513	0.137509	0.999939	FBgn0266954	CR45405	SO0002127:lncRNA_gene	long non-coding RNA:CR45405	lncRNA:CR45405	0
FBgn0028872	26.6773	-3.69872	1.97917	-1.86882	0.0616477	0.48103	FBgn0028872	26.6773	1.0975	2.01388	0.544969	0.585775	0.999939	FBgn0028872	CG18095	SO0001217:protein_coding_gene	-	CG18095	0
FBgn0033442	213.152	-6.67422	3.57064	-1.8692	0.0615955	0.48103	FBgn0033442	213.152	1.94634	3.71362	0.52411	0.600202	0.999939	FBgn0033442	CG1690	SO0001217:protein_coding_gene	-	CG1690	0
FBgn0034663	157.069	-8.32657	4.4597	-1.86707	0.0618918	0.482428	FBgn0034663	157.069	-4.28238	4.563	-0.9385	0.347988	0.999939	FBgn0034663	CG4363	SO0001217:protein_coding_gene	-	CG4363	0
FBgn0000018	162.384	-0.501723	0.268846	-1.86621	0.0620118	0.483073	FBgn0000018	162.384	-0.530635	0.262181	-2.02393	0.0429778	0.999939	FBgn0000018	CG6093	SO0001217:protein_coding_gene	abnormal oocyte	abo	0
FBgn0001075	232.462	-1.52393	0.816941	-1.86541	0.0621239	0.483144	FBgn0001075	232.462	-0.258174	0.818078	-0.315586	0.752317	0.999939	FBgn0001075	CG3352	SO0001217:protein_coding_gene	fat	ft	0
FBgn0024227	9.25431	-3.94907	2.11707	-1.86535	0.0621329	0.483144	FBgn0024227	9.25431	0.837772	2.16444	0.387062	0.69871	0.999939	FBgn0024227	CG6620	SO0001217:protein_coding_gene	aurora B	aurB	0
FBgn0039503	44.6513	-8.0941	4.33886	-1.86549	0.0621128	0.483144	FBgn0039503	44.6513	2.54469	4.49714	0.565845	0.571499	0.999939	FBgn0039503	CG14262	SO0001217:protein_coding_gene	-	CG14262	0
FBgn0017556	59.8339	-4.12811	2.2135	-1.86497	0.0621858	0.483265	FBgn0017556	59.8339	0.480449	2.24904	0.213624	0.830841	0.999939	FBgn0017556	CG4569	SO0001217:protein_coding_gene	Proteasome alpha4 subunit, Testis-specific 2	Prosalpha4T2	0
FBgn0039792	273.742	8.91195	4.78031	1.8643	0.0622792	0.483586	FBgn0039792	273.742	15.5465	4.9191	3.16043	0.00157535	0.19808	FBgn0039792	CG2267	SO0001217:protein_coding_gene	-	CG2267	0
FBgn0015766	63349.3	0.208788	0.112002	1.86414	0.0623018	0.483586	FBgn0015766	63349.3	0.0176087	0.111989	0.157235	0.875059	0.999939	FBgn0015766	CG10596	SO0001217:protein_coding_gene	Msr-110	Msr-110	0
FBgn0026324	895.241	0.258441	0.138662	1.86382	0.0623465	0.483643	FBgn0026324	895.241	0.416381	0.138935	2.99694	0.00272701	0.297698	FBgn0026324	CG3069	SO0001217:protein_coding_gene	TBP-associated factor 10b	Taf10b	0
FBgn0288967	13.2184	-4.11551	2.20881	-1.86322	0.0624314	0.484011	FBgn0288967	13.2184	1.28978	2.4751	0.521103	0.602295	0.999939	FBgn0288967	CG10793	SO0001217:protein_coding_gene	-	CG10793	0
FBgn0085321	32.4781	-6.14783	3.30118	-1.86232	0.0625586	0.484708	FBgn0085321	32.4781	4.04531	3.50457	1.15429	0.248379	0.999939	FBgn0085321	CG34292	SO0001217:protein_coding_gene	-	CG34292	0
FBgn0286029	32.816	1.01417	0.545227	1.86009	0.0628724	0.486556	FBgn0286029	32.816	0.600061	0.546945	1.09712	0.272591	0.999939	FBgn0286029	CR46349	SO0002127:lncRNA_gene	long non-coding RNA:CR46349	lncRNA:CR46349	0
FBgn0285926	5008.17	-0.599653	0.322366	-1.86016	0.0628627	0.486556	FBgn0285926	5008.17	-0.277294	0.322405	-0.86008	0.389745	0.999939	FBgn0285926	CG1691	SO0001217:protein_coding_gene	IGF-II mRNA-binding protein	Imp	0
FBgn0031722	57.5171	-8.82802	4.74867	-1.85905	0.06302	0.487407	FBgn0031722	57.5171	3.11953	4.85671	0.642314	0.520669	0.999939	FBgn0031722	CG14011	SO0001217:protein_coding_gene	-	CG14011	0
FBgn0036967	1754.3	-0.313818	0.168845	-1.85862	0.0630813	0.48759	FBgn0036967	1754.3	-0.358064	0.168847	-2.12064	0.0339517	0.999939	FBgn0036967	CG6597	SO0001217:protein_coding_gene	Squamous cell carcinoma-related oncogene 4	SCCRO4	0
FBgn0031451	39.2415	-4.90807	2.64137	-1.85815	0.0631475	0.487811	FBgn0031451	39.2415	0.0605187	2.71104	0.0223231	0.98219	0.999939	FBgn0031451	CG9961	SO0001217:protein_coding_gene	-	CG9961	0
FBgn0051907	91.473	-7.44359	4.00725	-1.85753	0.0632359	0.488202	FBgn0051907	91.473	4.42979	4.11216	1.07724	0.281372	0.999939	FBgn0051907	CG31907	SO0001217:protein_coding_gene	Male specific transcript 27D	Mst27D	0
FBgn0038269	667.155	-1.1189	0.602808	-1.85615	0.0634328	0.488267	FBgn0038269	667.155	-0.129464	0.603242	-0.214613	0.830069	0.999939	FBgn0038269	CG7292	SO0001217:protein_coding_gene	Rrp6	Rrp6	0
FBgn0038448	9.57594	-3.72446	2.00647	-1.85623	0.0634215	0.488267	FBgn0038448	9.57594	-1.02987	2.00843	-0.512774	0.608109	0.999939	FBgn0038448	CG12783	SO0001217:protein_coding_gene	-	CG12783	0
FBgn0050355	38.3874	-5.14524	2.7709	-1.85689	0.0633272	0.488267	FBgn0050355	38.3874	3.40708	2.73724	1.24472	0.213236	0.999939	FBgn0050355	CG30355	SO0001217:protein_coding_gene	-	CG30355	0
FBgn0032530	53.0624	-5.3609	2.88655	-1.8572	0.0632831	0.488267	FBgn0032530	53.0624	1.88791	3.18047	0.593595	0.552783	0.999939	FBgn0032530	CG9263	SO0001217:protein_coding_gene	-	CG9263	0
FBgn0037460	79.825	-6.41147	3.45335	-1.8566	0.0633685	0.488267	FBgn0037460	79.825	0.652896	3.78968	0.172283	0.863215	0.999939	FBgn0037460	CG15178	SO0001217:protein_coding_gene	solwind	sowi	0
FBgn0261112	929.231	-0.499799	0.269329	-1.85572	0.0634934	0.488442	FBgn0261112	929.231	-0.0622204	0.269887	-0.230542	0.81767	0.999939	FBgn0261112	CG7828	SO0001217:protein_coding_gene	beta-Amyloid precursor protein binding protein 1	APP-BP1	0
FBgn0036035	451.119	-0.778483	0.419746	-1.85465	0.0636461	0.489036	FBgn0036035	451.119	-0.478028	0.420399	-1.13708	0.255504	0.999939	FBgn0036035	CG18178	SO0001217:protein_coding_gene	-	CG18178	0
FBgn0051902	9.02281	-6.21441	3.35038	-1.85484	0.0636194	0.489036	FBgn0051902	9.02281	-3.2594	3.44802	-0.945297	0.344507	0.999939	FBgn0051902	CG31902	SO0001217:protein_coding_gene	Serpin 28Da	Spn28Da	0
FBgn0051040	957.25	0.192074	0.103614	1.85374	0.0637764	0.489422	FBgn0051040	957.25	0.182185	0.103154	1.76615	0.0773699	0.999939	FBgn0051040	CG31040	SO0001217:protein_coding_gene	Component of oligomeric golgi complex 7	Cog7	0
FBgn0033195	120.103	-0.550415	0.297085	-1.85272	0.0639231	0.489422	FBgn0033195	120.103	-0.707453	0.300713	-2.35258	0.0186436	0.968835	FBgn0033195	CG1360	SO0001217:protein_coding_gene	-	CG1360	0
FBgn0003900	29.7945	-1.88716	1.01819	-1.85346	0.0638171	0.489422	FBgn0003900	29.7945	-0.107769	1.02442	-0.105201	0.916217	0.999939	FBgn0003900	CG2956	SO0001217:protein_coding_gene	twist	twi	0
FBgn0034382	50.252	-5.64347	3.04518	-1.85325	0.0638467	0.489422	FBgn0034382	50.252	1.3623	3.43262	0.396869	0.691464	0.999939	FBgn0034382	CG18609	SO0001217:protein_coding_gene	-	CG18609	0
FBgn0264086	451.952	-6.64158	3.58457	-1.85283	0.0639073	0.489422	FBgn0264086	451.952	8.54762	3.72238	2.29628	0.0216599	0.999939	FBgn0264086	CG43755	SO0001217:protein_coding_gene	-	CG43755	0
FBgn0034837	35.2311	-8.06333	4.35124	-1.85311	0.0638663	0.489422	FBgn0034837	35.2311	0.431989	4.54401	0.0950679	0.924261	0.999939	FBgn0034837	CG9871	SO0001217:protein_coding_gene	Ribosomal protein L22-like	RpL22-like	0
FBgn0031061	1105.38	-0.305012	0.164664	-1.85233	0.0639789	0.489449	FBgn0031061	1105.38	-0.0779667	0.164723	-0.473322	0.635984	0.999939	FBgn0031061	CG14232	SO0001217:protein_coding_gene	-	CG14232	0
FBgn0250834	74.3653	-7.25903	3.91922	-1.85216	0.0640022	0.489449	FBgn0250834	74.3653	1.55576	3.81002	0.408335	0.683028	0.999939	FBgn0250834	CG33308	SO0001217:protein_coding_gene	-	CG33308	0
FBgn0011710	900.356	-0.2395	0.129351	-1.85155	0.0640902	0.489832	FBgn0011710	900.356	-0.181728	0.129138	-1.40724	0.159356	0.999939	FBgn0011710	CG1403	SO0001217:protein_coding_gene	Septin 1	Septin1	0
FBgn0262682	61.8327	-1.71442	0.926545	-1.85034	0.0642651	0.490186	FBgn0262682	61.8327	-0.53167	0.935149	-0.56854	0.569668	0.999939	FBgn0262682	CR43152	SO0002182:antisense_lncRNA_gene	antisense RNA:CR43152	asRNA:CR43152	0
FBgn0264955	17.0597	-1.87699	1.01438	-1.85038	0.0642584	0.490186	FBgn0264955	17.0597	-2.04028	1.08474	-1.8809	0.0599859	0.999939	FBgn0264955	CR44124	SO0002182:antisense_lncRNA_gene	antisense RNA:CR44124	asRNA:CR44124	0
FBgn0041579	3702.11	-3.0393	1.64271	-1.85018	0.064288	0.490186	FBgn0041579	3702.11	-2.46668	1.64362	-1.50077	0.133416	0.999939	FBgn0041579	CG4740	SO0001217:protein_coding_gene	Attacin-C	AttC	0
FBgn0032654	46.4263	-5.39773	2.91625	-1.85091	0.0641818	0.490186	FBgn0032654	46.4263	1.69918	2.93719	0.578506	0.562923	0.999939	FBgn0032654	CG15147	SO0001217:protein_coding_gene	-	CG15147	0
FBgn0038236	11631.9	0.50803	0.274672	1.84959	0.0643726	0.49041	FBgn0038236	11631.9	0.336862	0.274641	1.22655	0.219991	0.999939	FBgn0038236	CG3360	SO0001217:protein_coding_gene	Cytochrome P450 313a1	Cyp313a1	0
FBgn0037581	57.5643	-1.96488	1.06241	-1.84945	0.0643931	0.49041	FBgn0037581	57.5643	-0.597502	1.07244	-0.557144	0.577429	0.999939	FBgn0037581	CG7352	SO0001217:protein_coding_gene	-	CG7352	0
FBgn0032782	1594.67	0.285019	0.154201	1.84836	0.0645506	0.491032	FBgn0032782	1594.67	0.305139	0.153463	1.98836	0.0467719	0.999939	FBgn0032782	CG9994	SO0001217:protein_coding_gene	Rab9	Rab9	0
FBgn0040233	932.004	-0.612806	0.331501	-1.84858	0.0645184	0.491032	FBgn0040233	932.004	-0.146407	0.331634	-0.441472	0.658872	0.999939	FBgn0040233	CG33694	SO0001217:protein_coding_gene	CENP-ana	cana	0
FBgn0288686	578.15	-1.16237	0.629058	-1.84779	0.0646332	0.491372	FBgn0288686	578.15	-0.69327	0.629574	-1.10117	0.270821	0.999939	FBgn0288686	CG3401	SO0001217:protein_coding_gene	beta-Tubulin at 60D	betaTub60D	0
FBgn0000536	5538.73	0.216716	0.11733	1.84707	0.0647367	0.491581	FBgn0000536	5538.73	0.050549	0.117471	0.43031	0.66697	0.999939	FBgn0000536	CG3525	SO0001217:protein_coding_gene	easily shocked	eas	0
FBgn0034513	11.7061	-3.33182	1.80383	-1.84708	0.0647349	0.491581	FBgn0034513	11.7061	1.60774	1.7754	0.905562	0.365168	0.999939	FBgn0034513	CG13423	SO0001217:protein_coding_gene	-	CG13423	0
FBgn0267795	3270.04	-0.462555	0.250469	-1.84675	0.0647831	0.491646	FBgn0267795	3270.04	-0.286389	0.250363	-1.14389	0.252667	0.999939	FBgn0267795	CG32138	SO0001217:protein_coding_gene	Formin-like	Frl	0
FBgn0261274	1239.36	-0.69804	0.378153	-1.84592	0.0649039	0.492273	FBgn0261274	1239.36	-0.416293	0.378281	-1.10048	0.271121	0.999939	FBgn0261274	CG1333	SO0001217:protein_coding_gene	Endoplasmic reticulum oxidoreductin-1-like	Ero1L	0
FBgn0031538	3086.55	0.455618	0.246974	1.8448	0.065066	0.492453	FBgn0031538	3086.55	0.162559	0.246876	0.658464	0.51024	0.999939	FBgn0031538	CG3246	SO0001217:protein_coding_gene	-	CG3246	0
FBgn0030638	750.696	0.386546	0.209542	1.84472	0.0650782	0.492453	FBgn0030638	750.696	0.410994	0.209603	1.96082	0.0499	0.999939	FBgn0030638	CG11655	SO0001217:protein_coding_gene	-	CG11655	0
FBgn0046225	849.995	-0.950212	0.515101	-1.84471	0.0650798	0.492453	FBgn0046225	849.995	-0.0255614	0.515405	-0.0495948	0.960445	0.999939	FBgn0046225	CG17230	SO0001217:protein_coding_gene	-	CG17230	0
FBgn0034601	81.0346	-4.49569	2.43675	-1.84495	0.0650442	0.492453	FBgn0034601	81.0346	2.49409	2.52785	0.986646	0.323816	0.999939	FBgn0034601	CG4286	SO0001217:protein_coding_gene	-	CG4286	0
FBgn0001128	28563.6	0.437005	0.237037	1.84361	0.0652399	0.493377	FBgn0001128	28563.6	0.13027	0.237019	0.54962	0.58258	0.999939	FBgn0001128	CG9042	SO0001217:protein_coding_gene	Glycerol-3-phosphate dehydrogenase 1	Gpdh1	0
FBgn0013467	18433.6	0.30276	0.164291	1.84283	0.0653536	0.493948	FBgn0013467	18433.6	0.151969	0.164272	0.925109	0.354909	0.999939	FBgn0013467	CG18285	SO0001217:protein_coding_gene	igloo	igl	0
FBgn0033041	8.92935	2.93994	1.59776	1.84004	0.0657631	0.494358	FBgn0033041	8.92935	3.47846	1.64041	2.12048	0.0339653	0.999939	FBgn0033041	CG17250	SO0001217:protein_coding_gene	Odorant receptor 42a	Or42a	0
FBgn0038316	1058.74	-0.229468	0.124715	-1.83995	0.0657762	0.494358	FBgn0038316	1058.74	-0.177152	0.124798	-1.41951	0.15575	0.999939	FBgn0038316	CG6276	SO0001217:protein_coding_gene	-	CG6276	0
FBgn0039507	1887.76	-0.353121	0.191713	-1.84193	0.0654854	0.494358	FBgn0039507	1887.76	-0.172184	0.191755	-0.897937	0.369219	0.999939	FBgn0039507	CG3361	SO0001217:protein_coding_gene	martik	mrt	0
FBgn0051249	452.143	-0.36504	0.198251	-1.8413	0.0655774	0.494358	FBgn0051249	452.143	-0.213251	0.198512	-1.07424	0.282713	0.999939	FBgn0051249	CG31249	SO0001217:protein_coding_gene	-	CG31249	0
FBgn0034931	186.384	-0.443594	0.240952	-1.841	0.065621	0.494358	FBgn0034931	186.384	-0.570012	0.240679	-2.36834	0.0178679	0.960671	FBgn0034931	CG2812	SO0001217:protein_coding_gene	-	CG2812	0
FBgn0031970	202.732	-0.80957	0.440018	-1.83985	0.0657897	0.494358	FBgn0031970	202.732	-0.25578	0.443771	-0.576379	0.564359	0.999939	FBgn0031970	CG7227	SO0001217:protein_coding_gene	-	CG7227	0
FBgn0265067	12.2009	-3.27475	1.77858	-1.84121	0.0655902	0.494358	FBgn0265067	12.2009	-0.340725	1.88797	-0.180472	0.856782	0.999939	FBgn0265067	CR44178	SO0002127:lncRNA_gene	long non-coding RNA:CR44178	lncRNA:CR44178	0
FBgn0266069	13.3125	-3.50808	1.90589	-1.84065	0.0656731	0.494358	FBgn0266069	13.3125	-2.08547	1.92102	-1.08561	0.277653	0.999939	FBgn0266069	CR44822	SO0002127:lncRNA_gene	long non-coding RNA:CR44822	lncRNA:CR44822	0
FBgn0031409	11.9758	-5.66199	3.07661	-1.84033	0.0657191	0.494358	FBgn0031409	11.9758	0.19078	3.21145	0.0594061	0.952629	0.999939	FBgn0031409	CG4271	SO0001217:protein_coding_gene	-	CG4271	0
FBgn0030015	32.2695	-10.6287	5.77538	-1.84034	0.0657178	0.494358	FBgn0030015	32.2695	-2.33404	5.89399	-0.396004	0.692102	0.999939	FBgn0030015	CG10761	SO0001217:protein_coding_gene	-	CG10761	0
FBgn0033929	798.053	-0.354063	0.192527	-1.83903	0.0659106	0.494938	FBgn0033929	798.053	-0.166984	0.192311	-0.8683	0.38523	0.999939	FBgn0033929	CG8151	SO0001217:protein_coding_gene	Transcription factor B1	Tfb1	0
FBgn0037135	8052.88	-0.448609	0.243967	-1.83881	0.0659433	0.494938	FBgn0037135	8052.88	-0.205159	0.243978	-0.84089	0.400409	0.999939	FBgn0037135	CG7414	SO0001217:protein_coding_gene	eukaryotic translation initiation factor 2A	eIF2A	0
FBgn0063492	472.259	0.897822	0.488513	1.83787	0.0660822	0.4951	FBgn0063492	472.259	1.11627	0.489662	2.27968	0.0226269	0.999939	FBgn0063492	CG17533	SO0001217:protein_coding_gene	Glutathione S transferase E8	GstE8	0
FBgn0023479	16378.5	0.663449	0.361098	1.83731	0.0661636	0.4951	FBgn0023479	16378.5	0.412675	0.361111	1.14279	0.253125	0.999939	FBgn0023479	CG4821	SO0001217:protein_coding_gene	Tequila	teq	0
FBgn0032652	5719.95	0.365715	0.199087	1.83696	0.0662161	0.4951	FBgn0032652	5719.95	0.210427	0.199049	1.05716	0.290437	0.999939	FBgn0032652	CG6870	SO0001217:protein_coding_gene	-	CG6870	0
FBgn0027621	13083	0.363069	0.197523	1.83811	0.0660464	0.4951	FBgn0027621	13083	0.2547	0.197528	1.28944	0.197246	0.999939	FBgn0027621	CG3400	SO0001217:protein_coding_gene	6-phosphofructo-2-kinase	Pfrx	0
FBgn0266907	12.0549	-4.44555	2.42021	-1.83685	0.0662326	0.4951	FBgn0266907	12.0549	-1.16987	2.41933	-0.483553	0.628703	0.999939	FBgn0266907	CR45367	SO0002182:antisense_lncRNA_gene	antisense RNA:CR45367	asRNA:CR45367	0
FBgn0032868	59.0574	-8.03727	4.37525	-1.83698	0.0662122	0.4951	FBgn0032868	59.0574	-3.22748	4.54876	-0.70953	0.477995	0.999939	FBgn0032868	CG17472	SO0001217:protein_coding_gene	-	CG17472	0
FBgn0085358	61.3727	-8.64392	4.70226	-1.83825	0.0660259	0.4951	FBgn0085358	61.3727	-0.362104	4.88637	-0.0741049	0.940927	0.999939	FBgn0085358	CG34329	SO0001217:protein_coding_gene	Diedel 3	Diedel3	0
FBgn0000052	3516.43	0.408159	0.222283	1.83622	0.0663253	0.495507	FBgn0000052	3516.43	0.25388	0.222439	1.14135	0.253726	0.999939	FBgn0000052	CG9127	SO0001217:protein_coding_gene	Phosphoribosylformylglycinamidine synthase	Pfas	0
FBgn0033738	2423.2	-0.442958	0.241343	-1.83539	0.0664479	0.496105	FBgn0033738	2423.2	-0.146207	0.241413	-0.605628	0.544762	0.999939	FBgn0033738	CG8830	SO0001217:protein_coding_gene	Deubiquitinating apoptotic inhibitor	DUBAI	0
FBgn0051146	509.64	-0.562455	0.306488	-1.83516	0.0664819	0.496105	FBgn0051146	509.64	-0.510048	0.305753	-1.66817	0.0952814	0.999939	FBgn0051146	CG31146	SO0001217:protein_coding_gene	Neuroligin 1	Nlg1	0
FBgn0283525	187.751	-0.454425	0.247714	-1.83447	0.0665838	0.496292	FBgn0283525	187.751	-0.256258	0.247906	-1.03369	0.30128	0.999939	FBgn0283525	CG4749	SO0001217:protein_coding_gene	lethal (2) 10685	l(2)10685	0
FBgn0267627	2.79655	-8.5964	4.68548	-1.83469	0.066552	0.496292	FBgn0267627	2.79655	-6.40261	4.72449	-1.3552	0.175355	0.999939	FBgn0267627	CR45965	SO0002127:lncRNA_gene	long non-coding RNA:CR45965	lncRNA:CR45965	0
FBgn0085209	654.511	0.664391	0.362351	1.83355	0.0667202	0.496737	FBgn0085209	654.511	0.160539	0.363251	0.44195	0.658526	0.999939	FBgn0085209	CG34180	SO0001217:protein_coding_gene	-	CG34180	0
FBgn0031057	6472.01	-0.261346	0.142524	-1.8337	0.066699	0.496737	FBgn0031057	6472.01	-0.177383	0.142554	-1.24433	0.21338	0.999939	FBgn0031057	CG14224	SO0001217:protein_coding_gene	Ubiquilin	Ubqn	0
FBgn0038291	656.839	0.86048	0.46938	1.83323	0.066769	0.496815	FBgn0038291	656.839	0.114269	0.470716	0.242756	0.808194	0.999939	FBgn0038291	CG3984	SO0001217:protein_coding_gene	-	CG3984	0
FBgn0040239	2639.6	-0.269042	0.146789	-1.83285	0.0668252	0.496948	FBgn0040239	2639.6	-0.448265	0.146718	-3.05529	0.00224845	0.265387	FBgn0040239	CG4867	SO0001217:protein_coding_gene	bc10	bc10	0
FBgn0052252	10.1384	-6.99404	3.81695	-1.83236	0.0668972	0.497197	FBgn0052252	10.1384	5.42845	3.83072	1.41708	0.156458	0.999939	FBgn0052252	CR32252	SO0002182:antisense_lncRNA_gene	antisense RNA:CR32252	asRNA:CR32252	0
FBgn0029823	7674.63	0.664386	0.362983	1.83035	0.067198	0.498546	FBgn0029823	7674.63	0.262703	0.36301	0.72368	0.469262	0.999939	FBgn0029823	CG3011	SO0001217:protein_coding_gene	Serine hydroxymethyl transferase	Shmt	0
FBgn0032402	2970.32	0.428527	0.234186	1.82986	0.0672716	0.498546	FBgn0032402	2970.32	0.222757	0.234009	0.951916	0.341139	0.999939	FBgn0032402	CG14945	SO0001217:protein_coding_gene	Phosphatidylinositol-specific phospholipase C X domain containing	PLCXD	0
FBgn0037716	535.624	-0.373903	0.204296	-1.8302	0.0672199	0.498546	FBgn0037716	535.624	-0.114379	0.204676	-0.558826	0.57628	0.999939	FBgn0037716	CG8273	SO0001217:protein_coding_gene	Son RNA binding protein	Son	0
FBgn0031039	1001.75	-0.727658	0.397674	-1.82979	0.0672819	0.498546	FBgn0031039	1001.75	-0.282952	0.397976	-0.710979	0.477097	0.999939	FBgn0031039	CG14209	SO0001217:protein_coding_gene	Shawn	Shawn	0
FBgn0029838	393.075	-1.17972	0.644794	-1.8296	0.0673097	0.498546	FBgn0029838	393.075	-0.144617	0.64713	-0.223475	0.823166	0.999939	FBgn0029838	CG4666	SO0001217:protein_coding_gene	-	CG4666	0
FBgn0262478	30.3457	-1.7645	0.964398	-1.82963	0.0673048	0.498546	FBgn0262478	30.3457	-0.216766	0.965462	-0.22452	0.822352	0.999939	FBgn0262478	CG43068	SO0001217:protein_coding_gene	-	CG43068	0
FBgn0265050	40.0451	-0.738458	0.403862	-1.82849	0.0674759	0.498921	FBgn0265050	40.0451	-0.732476	0.394489	-1.85677	0.0633438	0.999939	FBgn0265050	CR44165	SO0002182:antisense_lncRNA_gene	antisense RNA:CR44165	asRNA:CR44165	0
FBgn0036590	3.72033	-5.79906	3.17147	-1.82851	0.067473	0.498921	FBgn0036590	3.72033	2.02496	3.17967	0.636847	0.524225	0.999939	FBgn0036590	CG13065	SO0001217:protein_coding_gene	-	CG13065	0
FBgn0085204	16.7855	-6.81422	3.72567	-1.82899	0.0674011	0.498921	FBgn0085204	16.7855	4.58518	3.75289	1.22177	0.221794	0.999939	FBgn0085204	CG34175	SO0001217:protein_coding_gene	-	CG34175	0
FBgn0039622	23.8515	-1.39409	0.76258	-1.82813	0.0675307	0.499041	FBgn0039622	23.8515	-1.02203	0.757133	-1.34986	0.177059	0.999939	FBgn0039622	CG1442	SO0001217:protein_coding_gene	eukaryotic translation initiation factor 4E6	eIF4E6	0
FBgn0015575	7912.94	0.446663	0.244576	1.82627	0.0678094	0.499675	FBgn0015575	7912.94	0.0891413	0.244569	0.364483	0.715497	0.999939	FBgn0015575	CG1112	SO0001217:protein_coding_gene	alpha-Esterase-7	alpha-Est7	0
FBgn0035483	562.001	-0.733109	0.401382	-1.82647	0.0677802	0.499675	FBgn0035483	562.001	-0.219807	0.40176	-0.547111	0.584302	0.999939	FBgn0035483	CG1134	SO0001217:protein_coding_gene	Mitochondrial E3 ubiquitin protein ligase 1	Mul1	0
FBgn0065108	36.0289	-1.00438	0.549929	-1.82638	0.0677935	0.499675	FBgn0065108	36.0289	-0.949613	0.584577	-1.62444	0.104281	0.999939	FBgn0065108	CG34059	SO0001217:protein_coding_gene	pickpocket 16	ppk16	0
FBgn0261807	19.5308	-6.25436	3.42286	-1.82723	0.0676652	0.499675	FBgn0261807	19.5308	1.36192	3.57119	0.381364	0.702933	0.999939	FBgn0261807	CG42753	SO0001217:protein_coding_gene	-	CG42753	0
FBgn0028531	150.692	-6.5388	3.58023	-1.82637	0.0677951	0.499675	FBgn0028531	150.692	5.55352	3.60176	1.54189	0.1231	0.999939	FBgn0028531	CG15286	SO0001217:protein_coding_gene	-	CG15286	0
FBgn0051108	1335.93	-0.599041	0.328135	-1.82559	0.0679115	0.500142	FBgn0051108	1335.93	-0.114453	0.328231	-0.348696	0.727318	0.999939	FBgn0051108	CG31108	SO0001217:protein_coding_gene	Tubulin tyrosine ligase-like 5	TTLL5	0
FBgn0030181	9.49389	-3.92877	2.15277	-1.82499	0.0680031	0.500414	FBgn0030181	9.49389	0.26592	2.27655	0.116808	0.907012	0.999939	FBgn0030181	CG12645	SO0001217:protein_coding_gene	-	CG12645	0
FBgn0037579	51.4628	-6.56316	3.59658	-1.82484	0.0680257	0.500414	FBgn0037579	51.4628	3.64845	3.83255	0.951964	0.341115	0.999939	FBgn0037579	CG18193	SO0001217:protein_coding_gene	Cytochrome c oxidase subunit 7A-like	COX7AL	0
FBgn0266654	676.603	0.554012	0.30378	1.82373	0.0681935	0.500511	FBgn0266654	676.603	0.243278	0.303249	0.802239	0.422415	0.999939	FBgn0266654	CR45161	SO0002182:antisense_lncRNA_gene	antisense RNA:CR45161	asRNA:CR45161	0
FBgn0265262	16262.1	0.330033	0.180906	1.82434	0.0681014	0.500511	FBgn0265262	16262.1	0.29881	0.180903	1.65177	0.0985823	0.999939	FBgn0265262	CG12403	SO0001217:protein_coding_gene	Vacuolar H[+] ATPase 68kD subunit 1	Vha68-1	0
FBgn0029114	434.68	-0.302113	0.165621	-1.82412	0.0681344	0.500511	FBgn0029114	434.68	-0.52791	0.163784	-3.2232	0.00126766	0.169484	FBgn0029114	CG6890	SO0001217:protein_coding_gene	Tollo	Tollo	0
FBgn0051015	9.35877	-2.70089	1.4808	-1.82394	0.068161	0.500511	FBgn0051015	9.35877	-1.5365	1.18469	-1.29696	0.194645	0.999939	FBgn0051015	CG31015	SO0001217:protein_coding_gene	prolyl-4-hydroxylase-alpha PV	PH4alphaPV	0
FBgn0051459	111.36	6.91899	3.79815	1.82167	0.0685045	0.500867	FBgn0051459	111.36	-7.92582	3.94184	-2.01069	0.0443581	0.999939	FBgn0051459	CG31459	SO0001217:protein_coding_gene	-	CG31459	0
FBgn0011737	1712.9	-0.323139	0.177272	-1.82284	0.0683271	0.500867	FBgn0011737	1712.9	-0.0339193	0.17733	-0.191278	0.848308	0.999939	FBgn0011737	CG4488	SO0001217:protein_coding_gene	Wee1 kinase	Wee1	0
FBgn0031317	443.656	-0.793492	0.435451	-1.82223	0.0684203	0.500867	FBgn0031317	443.656	-0.923041	0.435541	-2.1193	0.0340652	0.999939	FBgn0031317	CG5118	SO0001217:protein_coding_gene	Charon	Charon	0
FBgn0031426	113.026	-1.24634	0.684196	-1.82162	0.0685129	0.500867	FBgn0031426	113.026	-0.300201	0.689295	-0.435519	0.663185	0.999939	FBgn0031426	CG18641	SO0001217:protein_coding_gene	-	CG18641	0
FBgn0030455	43.7302	-1.55264	0.851907	-1.82254	0.0683724	0.500867	FBgn0030455	43.7302	-0.372977	0.862604	-0.432385	0.665462	0.999939	FBgn0030455	CG4318	SO0001217:protein_coding_gene	-	CG4318	0
FBgn0028561	25.6232	-6.7932	3.72867	-1.82188	0.0684732	0.500867	FBgn0028561	25.6232	3.76845	3.61438	1.04263	0.297121	0.999939	FBgn0028561	CG17976	SO0001217:protein_coding_gene	sugar transporter 3	sut3	0
FBgn0032175	25.9734	-6.95541	3.81555	-1.82291	0.0683167	0.500867	FBgn0032175	25.9734	1.45919	3.90575	0.373601	0.708701	0.999939	FBgn0032175	CG13131	SO0001217:protein_coding_gene	-	CG13131	0
FBgn0262579	19315.1	-0.37314	0.204901	-1.82107	0.0685955	0.500906	FBgn0262579	19315.1	-0.477144	0.204913	-2.32852	0.0198845	0.999189	FBgn0262579	CG43119	SO0001217:protein_coding_gene	Sterile alpha and Armadillo motif	Sarm	0
FBgn0261004	123.373	-1.37998	0.757681	-1.82132	0.0685575	0.500906	FBgn0261004	123.373	-0.160734	0.761727	-0.211013	0.832877	0.999939	FBgn0261004	CG2919	SO0001217:protein_coding_gene	asterless	asl	0
FBgn0032172	2615.26	-0.170705	0.0938068	-1.81975	0.0687977	0.502099	FBgn0032172	2615.26	-0.0995714	0.0937551	-1.06204	0.288219	0.999939	FBgn0032172	CG5850	SO0001217:protein_coding_gene	-	CG5850	0
FBgn0027657	11918.2	0.415561	0.228478	1.81882	0.0689384	0.502518	FBgn0027657	11918.2	0.101468	0.228528	0.444007	0.657038	0.999939	FBgn0027657	CG9734	SO0001217:protein_coding_gene	globin 1	glob1	0
FBgn0040321	1388.75	0.409375	0.225135	1.81835	0.0690103	0.502518	FBgn0040321	1388.75	0.314035	0.224508	1.39877	0.161883	0.999939	FBgn0040321	CG5008	SO0001217:protein_coding_gene	Gram-negative bacteria binding protein 3	GNBP3	0
FBgn0028504	286.856	-0.451232	0.248103	-1.81873	0.0689529	0.502518	FBgn0028504	286.856	-0.174186	0.247256	-0.704477	0.481136	0.999939	FBgn0028504	CG12182	SO0001217:protein_coding_gene	-	CG12182	0
FBgn0034417	851.891	-0.867554	0.477062	-1.81854	0.0689823	0.502518	FBgn0034417	851.891	-0.0924599	0.477324	-0.193705	0.846407	0.999939	FBgn0034417	CG15117	SO0001217:protein_coding_gene	-	CG15117	0
FBgn0030704	680.031	0.245867	0.135255	1.8178	0.069094	0.502575	FBgn0030704	680.031	0.273809	0.135475	2.0211	0.0432699	0.999939	FBgn0030704	CG15916	SO0001217:protein_coding_gene	-	CG15916	0
FBgn0036020	453.374	-0.48028	0.264211	-1.81779	0.0690959	0.502575	FBgn0036020	453.374	-0.12203	0.264956	-0.460567	0.645109	0.999939	FBgn0036020	CG8336	SO0001217:protein_coding_gene	Cyclophilin 40	Cyp40	0
FBgn0029754	4.53974	-8.24962	4.53906	-1.81747	0.0691447	0.502648	FBgn0029754	4.53974	-5.41553	4.57414	-1.18394	0.236435	0.999939	FBgn0029754	CG15930	SO0001217:protein_coding_gene	-	CG15930	0
FBgn0030796	4272.95	0.311838	0.171715	1.81601	0.0693681	0.503142	FBgn0030796	4272.95	0.0774483	0.171491	0.451618	0.651545	0.999939	FBgn0030796	CG4829	SO0001217:protein_coding_gene	-	CG4829	0
FBgn0034814	285.172	-0.353072	0.194376	-1.81644	0.0693031	0.503142	FBgn0034814	285.172	0.0409767	0.195642	0.209447	0.834099	0.999939	FBgn0034814	CG9890	SO0001217:protein_coding_gene	-	CG9890	0
FBgn0051467	87.4394	-1.36857	0.753339	-1.81667	0.0692673	0.503142	FBgn0051467	87.4394	-0.667498	0.756659	-0.882165	0.377688	0.999939	FBgn0051467	CG31467	SO0001217:protein_coding_gene	-	CG31467	0
FBgn0029963	51.4502	-13.0214	7.17024	-1.81604	0.0693644	0.503142	FBgn0029963	51.4502	3.26699	7.26619	0.449615	0.652988	0.999939	FBgn0029963	CG10920	SO0001217:protein_coding_gene	-	CG10920	0
FBgn0053300	91.1271	-2.7542	1.51712	-1.81542	0.0694597	0.503525	FBgn0053300	91.1271	-0.15754	1.53002	-0.102966	0.91799	0.999939	FBgn0053300	CG33300	SO0001217:protein_coding_gene	Mucin 30E	Muc30E	0
FBgn0262948	12.195	-4.54487	2.50528	-1.81412	0.0696597	0.504692	FBgn0262948	12.195	0.832903	2.36014	0.352904	0.724161	0.999939	FBgn0262948	CG43267	SO0001217:protein_coding_gene	-	CG43267	0
FBgn0250849	424.985	-7.72428	4.25933	-1.8135	0.0697553	0.505102	FBgn0250849	424.985	4.75127	4.30173	1.1045	0.269375	0.999939	FBgn0250849	CG32388	SO0001217:protein_coding_gene	-	CG32388	0
FBgn0035034	41.7086	-6.39425	3.52648	-1.81321	0.0697994	0.505139	FBgn0035034	41.7086	5.74652	3.54148	1.62263	0.104668	0.999939	FBgn0035034	CG3565	SO0001217:protein_coding_gene	-	CG3565	0
FBgn0051344	1133.48	0.270286	0.14909	1.8129	0.0698473	0.505203	FBgn0051344	1133.48	0.13604	0.146994	0.925477	0.354718	0.999939	FBgn0051344	CG31344	SO0001217:protein_coding_gene	-	CG31344	0
FBgn0032839	16.6085	-6.40211	3.53477	-1.81118	0.0701124	0.506837	FBgn0032839	16.6085	-1.36244	3.61987	-0.376379	0.706635	0.999939	FBgn0032839	CG10659	SO0001217:protein_coding_gene	Arylalkylamine N-acetyltransferase-like 3	AANATL3	0
FBgn0264831	3.08936	-6.17102	3.40857	-1.81044	0.0702269	0.507382	FBgn0264831	3.08936	1.92159	3.43866	0.558821	0.576284	0.999939	FBgn0264831	CR44039	SO0002127:lncRNA_gene	long non-coding RNA:CR44039	lncRNA:CR44039	0
FBgn0010287	110.075	-0.842505	0.465809	-1.80869	0.0704991	0.509064	FBgn0010287	110.075	-0.28294	0.466733	-0.606215	0.544372	0.999939	FBgn0010287	CG7562	SO0001217:protein_coding_gene	TBP-related factor	Trf	0
FBgn0001092	35013.3	0.279081	0.154349	1.80811	0.0705886	0.509143	FBgn0001092	35013.3	0.203607	0.154336	1.31925	0.187087	0.999939	FBgn0001092	CG8893	SO0001217:protein_coding_gene	Glyceraldehyde 3 phosphate dehydrogenase 2	Gapdh2	0
FBgn0051418	41.9841	-10	5.52993	-1.80835	0.0705522	0.509143	FBgn0051418	41.9841	-1.23176	5.6247	-0.218992	0.826657	0.999939	FBgn0051418	CG31418	SO0001217:protein_coding_gene	-	CG31418	0
FBgn0038799	1840.86	0.476432	0.263865	1.80559	0.0709826	0.509306	FBgn0038799	1840.86	0.716426	0.263896	2.7148	0.00663148	0.575796	FBgn0038799	CG4288	SO0001217:protein_coding_gene	Major Facilitator Superfamily Transporter 9	MFS9	0
FBgn0038570	8112.54	0.369224	0.204524	1.80529	0.0710299	0.509306	FBgn0038570	8112.54	0.136148	0.204475	0.66584	0.505513	0.999939	FBgn0038570	CG7217	SO0001217:protein_coding_gene	Peroxiredoxin 5	Prx5	0
FBgn0031734	7763.06	0.360488	0.199694	1.8052	0.071044	0.509306	FBgn0031734	7763.06	0.0945083	0.199674	0.473313	0.63599	0.999939	FBgn0031734	CG11147	SO0001217:protein_coding_gene	-	CG11147	0
FBgn0004580	15947.9	0.318103	0.176012	1.80728	0.0707181	0.509306	FBgn0004580	15947.9	0.210011	0.176005	1.19321	0.232788	0.999939	FBgn0004580	CG6702	SO0001217:protein_coding_gene	Calbindin 53E	Cbp53E	0
FBgn0033183	1298.65	-0.224721	0.124411	-1.80628	0.0708752	0.509306	FBgn0033183	1298.65	-0.150201	0.124364	-1.20776	0.227141	0.999939	FBgn0033183	CG1620	SO0001217:protein_coding_gene	-	CG1620	0
FBgn0086779	2526.24	-0.239941	0.132791	-1.8069	0.0707774	0.509306	FBgn0086779	2526.24	-0.332804	0.132821	-2.50565	0.0122226	0.792526	FBgn0086779	CG11628	SO0001217:protein_coding_gene	steppke	step	0
FBgn0004876	4453.35	-0.428392	0.237216	-1.80592	0.0709313	0.509306	FBgn0004876	4453.35	-0.306642	0.237306	-1.29218	0.196295	0.999939	FBgn0004876	CG6027	SO0001217:protein_coding_gene	center divider	cdi	0
FBgn0260936	2837.06	-0.520642	0.288237	-1.8063	0.0708719	0.509306	FBgn0260936	2837.06	-0.179118	0.288205	-0.621495	0.534274	0.999939	FBgn0260936	CG5505	SO0001217:protein_coding_gene	scrawny	scny	0
FBgn0010314	33.8499	-1.45654	0.806775	-1.80539	0.0710138	0.509306	FBgn0010314	33.8499	-0.287702	0.813515	-0.353653	0.723599	0.999939	FBgn0010314	CG3738	SO0001217:protein_coding_gene	Cyclin-dependent kinase subunit 30A	Cks30A	0
FBgn0261952	12.6168	-2.58217	1.42887	-1.80714	0.0707407	0.509306	FBgn0261952	12.6168	-2.90596	1.4367	-2.02266	0.0431083	0.999939	FBgn0261952	CG11582	SO0001217:protein_coding_gene	shrew	srw	0
FBgn0002856	85.5781	-8.19524	4.53451	-1.8073	0.0707149	0.509306	FBgn0002856	85.5781	1.56142	4.77554	0.326963	0.743696	0.999939	FBgn0002856	CG9024	SO0001217:protein_coding_gene	Accessory gland protein 26Ab	Acp26Ab	0
FBgn0028429	2255.32	-0.222644	0.123494	-1.80287	0.071409	0.510791	FBgn0028429	2255.32	-0.0801938	0.123591	-0.648862	0.516427	0.999939	FBgn0028429	CG10574	SO0001217:protein_coding_gene	Inhibitor-2	I-2	0
FBgn0016756	5515.1	-0.555127	0.307829	-1.80336	0.0713313	0.510791	FBgn0016756	5515.1	-0.196395	0.307861	-0.637932	0.523518	0.999939	FBgn0016756	CG5486	SO0001217:protein_coding_gene	Ubiquitin specific protease 47	Usp47	0
FBgn0052832	62.631	-6.07624	3.36997	-1.80305	0.0713798	0.510791	FBgn0052832	62.631	6.89732	3.50133	1.96991	0.0488483	0.999939	FBgn0052832	CG32832	SO0001217:protein_coding_gene	-	CG32832	0
FBgn0037862	100.939	-7.23525	4.01249	-1.80318	0.0713597	0.510791	FBgn0037862	100.939	5.52221	4.13989	1.3339	0.182236	0.999939	FBgn0037862	CG4706	SO0001217:protein_coding_gene	Mitochondrial aconitase 2	mAcon2	0
FBgn0034091	3575.85	-0.52102	0.289073	-1.80239	0.0714848	0.510803	FBgn0034091	3575.85	-0.152007	0.289211	-0.525594	0.599171	0.999939	FBgn0034091	CG8448	SO0001217:protein_coding_gene	mrj	mrj	0
FBgn0262106	17.2266	-7.91066	4.38907	-1.80235	0.0714896	0.510803	FBgn0262106	17.2266	1.36414	4.54371	0.300227	0.764004	0.999939	FBgn0262106	CR42859	SO0002127:lncRNA_gene	long non-coding RNA:CR42859	lncRNA:CR42859	0
FBgn0040502	58547.4	0.900959	0.500324	1.80075	0.0717421	0.51121	FBgn0040502	58547.4	0.711613	0.500324	1.42231	0.154938	0.999939	FBgn0040502	CG8343	SO0001217:protein_coding_gene	-	CG8343	0
FBgn0036157	438.724	0.652195	0.362182	1.80074	0.0717439	0.51121	FBgn0036157	438.724	0.167473	0.360217	0.464924	0.641986	0.999939	FBgn0036157	CG7560	SO0001217:protein_coding_gene	-	CG7560	0
FBgn0266642	15.3164	-2.57511	1.4295	-1.8014	0.0716395	0.51121	FBgn0266642	15.3164	-0.359183	1.45652	-0.246604	0.805215	0.999939	FBgn0266642	CR45149	SO0002182:antisense_lncRNA_gene	antisense RNA:CR45149	asRNA:CR45149	0
FBgn0051542	124.253	-5.31136	2.94948	-1.80078	0.0717379	0.51121	FBgn0051542	124.253	1.88893	3.22937	0.584923	0.558599	0.999939	FBgn0051542	CG31542	SO0001217:protein_coding_gene	-	CG31542	0
FBgn0040996	41.1015	-5.76104	3.19876	-1.80102	0.0716993	0.51121	FBgn0040996	41.1015	5.3699	3.3559	1.60013	0.109569	0.999939	FBgn0040996	CG12617	SO0001217:protein_coding_gene	-	CG12617	0
FBgn0030898	12.5085	-4.82951	2.6828	-1.80017	0.0718334	0.511522	FBgn0030898	12.5085	1.60024	2.52776	0.633068	0.526689	0.999939	FBgn0030898	CG12611	SO0001217:protein_coding_gene	Andorra	Andorra	0
FBgn0039246	85.892	-5.91383	3.28553	-1.79996	0.0718667	0.511522	FBgn0039246	85.892	2.30503	3.38997	0.679956	0.496533	0.999939	FBgn0039246	CG10845	SO0001217:protein_coding_gene	-	CG10845	0
FBgn0034025	754.65	-0.185517	0.103105	-1.79929	0.0719724	0.511993	FBgn0034025	754.65	-0.230949	0.103369	-2.23422	0.0254687	0.999939	FBgn0034025	CG8182	SO0001217:protein_coding_gene	Polypeptide N-Acetylgalactosaminyltransferase 1	Pgant1	0
FBgn0038332	259.113	-0.531858	0.295763	-1.79826	0.0721363	0.512595	FBgn0038332	259.113	-0.307961	0.298434	-1.03192	0.302108	0.999939	FBgn0038332	CG6136	SO0001217:protein_coding_gene	-	CG6136	0
FBgn0263251	362.096	-0.923332	0.513433	-1.79835	0.0721217	0.512595	FBgn0263251	362.096	-0.14061	0.514148	-0.273482	0.784483	0.999939	FBgn0263251	CG11989	SO0001217:protein_coding_gene	variable nurse cells	vnc	0
FBgn0036208	889.235	0.839052	0.466782	1.79753	0.0722521	0.512739	FBgn0036208	889.235	0.306219	0.465784	0.657427	0.510906	0.999939	FBgn0036208	CG10361	SO0001217:protein_coding_gene	Glycine C-acetyltransferase	Gcat	0
FBgn0032910	1305.2	-0.279059	0.15528	-1.79713	0.072315	0.512739	FBgn0032910	1305.2	-0.0351248	0.155076	-0.2265	0.820812	0.999939	FBgn0032910	CG9265	SO0001217:protein_coding_gene	-	CG9265	0
FBgn0004882	1849.26	-1.14976	0.639748	-1.79721	0.0723027	0.512739	FBgn0004882	1849.26	-0.0534258	0.639836	-0.0834992	0.933455	0.999939	FBgn0004882	CG10868	SO0001217:protein_coding_gene	oo18 RNA-binding protein	orb	0
FBgn0265798	3.73257	-3.87958	2.15847	-1.79738	0.0722756	0.512739	FBgn0265798	3.73257	-2.42061	2.27159	-1.0656	0.286603	0.999939	FBgn0265798	CR44587	SO0002127:lncRNA_gene	long non-coding RNA:CR44587	lncRNA:CR44587	0
FBgn0028622	1166.02	0.267698	0.14898	1.79687	0.0723564	0.512752	FBgn0028622	1166.02	0.16199	0.148445	1.09125	0.275163	0.999939	FBgn0028622	CG13432	SO0001217:protein_coding_gene	quasimodo	qsm	0
FBgn0027066	5068.76	-0.18775	0.104556	-1.79569	0.0725437	0.513798	FBgn0027066	5068.76	-0.0853536	0.104517	-0.81665	0.414128	0.999939	FBgn0027066	CG3265	SO0001217:protein_coding_gene	Eb1	Eb1	0
FBgn0037102	797.3	0.318131	0.177263	1.79469	0.0727036	0.514649	FBgn0037102	797.3	0.319054	0.176922	1.80336	0.0713325	0.999939	FBgn0037102	CG7172	SO0001217:protein_coding_gene	CR6-interacting factor	CRIF	0
FBgn0023415	207.372	6.22858	3.4722	1.79384	0.0728379	0.515088	FBgn0023415	207.372	12.1938	3.61138	3.37649	0.000734182	0.109822	FBgn0023415	CG4605	SO0001217:protein_coding_gene	Accessory gland protein 32CD	Acp32CD	0
FBgn0036262	17492.8	0.66271	0.369558	1.79325	0.0729333	0.515088	FBgn0036262	17492.8	0.44452	0.369587	1.20275	0.229074	0.999939	FBgn0036262	CG6910	SO0001217:protein_coding_gene	-	CG6910	0
FBgn0265048	3642.42	0.427591	0.238497	1.79286	0.0729958	0.515088	FBgn0265048	3642.42	0.418175	0.238555	1.75295	0.0796112	0.999939	FBgn0265048	CG31150	SO0001217:protein_coding_gene	crossveinless d	cv-d	0
FBgn0030850	4151.18	0.234939	0.131046	1.7928	0.0730043	0.515088	FBgn0030850	4151.18	0.225137	0.131179	1.71626	0.0861152	0.999939	FBgn0030850	CG8408	SO0001217:protein_coding_gene	Stasimon	stas	0
FBgn0000057	1051.73	-0.236806	0.132026	-1.79363	0.0728718	0.515088	FBgn0000057	1051.73	-0.151606	0.132584	-1.14347	0.252843	0.999939	FBgn0000057	CG5124	SO0001217:protein_coding_gene	adipose	adp	0
FBgn0264952	11.0517	-1.98726	1.10813	-1.79335	0.0729166	0.515088	FBgn0264952	11.0517	-0.317951	1.0398	-0.305781	0.759771	0.999939	FBgn0264952	CR44121	SO0002127:lncRNA_gene	long non-coding RNA:CR44121	lncRNA:CR44121	0
FBgn0034380	648.177	-0.198458	0.11074	-1.79211	0.0731151	0.515589	FBgn0034380	648.177	-0.0761577	0.110834	-0.687135	0.491998	0.999939	FBgn0034380	CG15087	SO0001217:protein_coding_gene	Vacuolar protein sorting 51	Vps51	0
FBgn0033828	8.21309	-6.3793	3.5613	-1.79128	0.073248	0.516245	FBgn0033828	8.21309	3.8388	3.5271	1.08837	0.27643	0.999939	FBgn0033828	CG17048	SO0001217:protein_coding_gene	-	CG17048	0
FBgn0046879	8.82374	1.60376	0.895459	1.791	0.0732937	0.516286	FBgn0046879	8.82374	2.20384	0.79669	2.76625	0.00567058	0.509947	FBgn0046879	CG30128	SO0001217:protein_coding_gene	Odorant-binding protein 56c	Obp56c	0
FBgn0035137	1233.84	-0.350284	0.195639	-1.79046	0.0733794	0.516609	FBgn0035137	1233.84	-0.216826	0.195611	-1.10845	0.267665	0.999939	FBgn0035137	CG1233	SO0001217:protein_coding_gene	-	CG1233	0
FBgn0032318	28.8829	-8.54342	4.77302	-1.78994	0.0734635	0.516919	FBgn0032318	28.8829	-0.362072	4.95216	-0.073114	0.941715	0.999939	FBgn0032318	CG14072	SO0001217:protein_coding_gene	-	CG14072	0
FBgn0039323	38.7851	-0.933042	0.521444	-1.78934	0.0735597	0.517035	FBgn0039323	38.7851	-0.823933	0.524317	-1.57144	0.116081	0.999939	FBgn0039323	CG10559	SO0001217:protein_coding_gene	-	CG10559	0
FBgn0264496	4.628	-5.0192	2.80469	-1.78957	0.0735224	0.517035	FBgn0264496	4.628	-2.24334	2.83069	-0.792509	0.428064	0.999939	FBgn0264496	CR43898	SO0002182:antisense_lncRNA_gene	antisense RNA:CR43898	asRNA:CR43898	0
FBgn0039774	2264.48	0.37776	0.211364	1.78725	0.0738977	0.517135	FBgn0039774	2264.48	0.382316	0.211057	1.81143	0.0700738	0.999939	FBgn0039774	CG1471	SO0001217:protein_coding_gene	Ceramidase	CDase	0
FBgn0243511	706.241	-0.740538	0.414261	-1.78761	0.0738382	0.517135	FBgn0243511	706.241	-0.0256341	0.414592	-0.0618298	0.950698	0.999939	FBgn0243511	CG4845	SO0001217:protein_coding_gene	phagocyte signaling impaired	psidin	0
FBgn0265343	7.43823	-3.2274	1.80562	-1.78742	0.0738704	0.517135	FBgn0265343	7.43823	1.64572	1.32273	1.24418	0.213433	0.999939	FBgn0265343	CR44297	SO0002182:antisense_lncRNA_gene	antisense RNA:CR44297	asRNA:CR44297	0
FBgn0037003	32.6993	-3.36621	1.88163	-1.78898	0.0736178	0.517135	FBgn0037003	32.6993	0.364901	1.89483	0.192578	0.84729	0.999939	FBgn0037003	CG18281	SO0001217:protein_coding_gene	-	CG18281	0
FBgn0035143	73.1213	-4.76456	2.66389	-1.78857	0.0736834	0.517135	FBgn0035143	73.1213	4.5359	2.85654	1.5879	0.112309	0.999939	FBgn0035143	CG12169	SO0001217:protein_coding_gene	Ppm1	Ppm1	0
FBgn0262140	7.16147	-5.68894	3.18322	-1.78717	0.0739108	0.517135	FBgn0262140	7.16147	0.135725	3.46424	0.0391789	0.968748	0.999939	FBgn0262140	CG42866	SO0001217:protein_coding_gene	-	CG42866	0
FBgn0264447	4.50024	-6.58019	3.68064	-1.78778	0.0738109	0.517135	FBgn0264447	4.50024	-1.75826	3.77026	-0.46635	0.640965	0.999939	FBgn0264447	CR43865	SO0002182:antisense_lncRNA_gene	antisense RNA:CR43865	asRNA:CR43865	0
FBgn0051910	70.894	-6.63903	3.71513	-1.78702	0.0739335	0.517135	FBgn0051910	70.894	2.81219	3.94517	0.712818	0.475958	0.999939	FBgn0051910	CG31910	SO0001217:protein_coding_gene	-	CG31910	0
FBgn0051358	33.082	-8.90869	4.98497	-1.78711	0.0739195	0.517135	FBgn0051358	33.082	3.54964	5.02632	0.706209	0.480058	0.999939	FBgn0051358	CG31358	SO0001217:protein_coding_gene	-	CG31358	0
FBgn0039563	302.788	-0.438565	0.245554	-1.78602	0.0740955	0.517316	FBgn0039563	302.788	-0.194834	0.246487	-0.790444	0.429269	0.999939	FBgn0039563	CG4951	SO0001217:protein_coding_gene	-	CG4951	0
FBgn0031939	589.189	-0.58947	0.330142	-1.78551	0.0741794	0.517316	FBgn0031939	589.189	-0.355801	0.329879	-1.07858	0.280775	0.999939	FBgn0031939	CG13796	SO0001217:protein_coding_gene	-	CG13796	0
FBgn0038741	105.711	-0.592386	0.331762	-1.78557	0.0741682	0.517316	FBgn0038741	105.711	-0.162857	0.334544	-0.486803	0.626398	0.999939	FBgn0038741	CG17186	SO0001217:protein_coding_gene	-	CG17186	0
FBgn0031052	1055.34	-0.735609	0.411882	-1.78597	0.0741042	0.517316	FBgn0031052	1055.34	0.146394	0.411359	0.355879	0.721931	0.999939	FBgn0031052	CG14215	SO0001217:protein_coding_gene	-	Elys	0
FBgn0033918	1172.46	-0.799904	0.448091	-1.78514	0.074239	0.517316	FBgn0033918	1172.46	-0.208761	0.448184	-0.465792	0.641364	0.999939	FBgn0033918	CG8531	SO0001217:protein_coding_gene	-	CG8531	0
FBgn0266405	246.905	-3.23661	1.81214	-1.78607	0.0740887	0.517316	FBgn0266405	246.905	-4.51415	1.83164	-2.46454	0.0137188	0.858287	FBgn0266405	CG45045	SO0001217:protein_coding_gene	-	CG45045	0
FBgn0032913	174.034	-4.92624	2.75927	-1.78534	0.0742063	0.517316	FBgn0032913	174.034	2.8274	2.91793	0.968974	0.332558	0.999939	FBgn0032913	CG9259	SO0001217:protein_coding_gene	-	CG9259	0
FBgn0036480	208.633	-0.728454	0.408189	-1.7846	0.0743265	0.517647	FBgn0036480	208.633	-0.073276	0.410272	-0.178603	0.858249	0.999939	FBgn0036480	CG17081	SO0001217:protein_coding_gene	Centrosomal protein 135kDa	Cep135	0
FBgn0033889	2790.16	-0.481833	0.270091	-1.78397	0.0744291	0.517804	FBgn0033889	2790.16	-0.261651	0.270213	-0.968312	0.332889	0.999939	FBgn0033889	CG6701	SO0001217:protein_coding_gene	-	CG6701	0
FBgn0033184	1041	-0.638131	0.357658	-1.78419	0.0743925	0.517804	FBgn0033184	1041	-0.0610815	0.35802	-0.170609	0.864531	0.999939	FBgn0033184	CG12736	SO0001217:protein_coding_gene	mitochondrial translation elongation factor Tu 2	mEFTu2	0
FBgn0263503	28.6235	0.930624	0.521978	1.78288	0.0746059	0.517921	FBgn0263503	28.6235	0.853381	0.512944	1.66369	0.0961741	0.999939	FBgn0263503	CR43492	SO0002127:lncRNA_gene	long non-coding RNA:CR43492	lncRNA:CR43492	0
FBgn0039385	279.131	-0.401763	0.225324	-1.78305	0.0745785	0.517921	FBgn0039385	279.131	-0.0956601	0.225104	-0.42496	0.670866	0.999939	FBgn0039385	CG5913	SO0001217:protein_coding_gene	-	CG5913	0
FBgn0036285	701.561	-0.571106	0.320282	-1.78313	0.0745647	0.517921	FBgn0036285	701.561	-0.093292	0.320848	-0.290767	0.771229	0.999939	FBgn0036285	CG10704	SO0001217:protein_coding_gene	twin of eyg	toe	0
FBgn0053530	24.6704	-3.90928	2.19181	-1.78359	0.074491	0.517921	FBgn0053530	24.6704	0.4681	2.5436	0.184031	0.853989	0.999939	FBgn0053530	CG33530	SO0001217:protein_coding_gene	Accessory gland protein 53C14c	Acp53C14c	0
FBgn0027513	60.3433	-1.45817	0.818161	-1.78225	0.0747077	0.51835	FBgn0027513	60.3433	-0.497177	0.824195	-0.603228	0.546357	0.999939	FBgn0027513	CG8262	SO0001217:protein_coding_gene	anastral spindle 2	ana2	0
FBgn0038889	472.82	-0.670296	0.376165	-1.78192	0.0747621	0.518449	FBgn0038889	472.82	-0.20063	0.375812	-0.533858	0.59344	0.999939	FBgn0038889	CG7922	SO0001217:protein_coding_gene	Fanconi anemia group M helicase	Fancm	0
FBgn0260859	1132.41	0.272654	0.153088	1.78102	0.0749091	0.519191	FBgn0260859	1132.41	0.263414	0.153723	1.71356	0.0866092	0.999939	FBgn0260859	CG3911	SO0001217:protein_coding_gene	Blocked early in transport 3	Bet3	0
FBgn0260812	345.428	-1.22814	0.689929	-1.78009	0.0750609	0.519409	FBgn0260812	345.428	-0.884653	0.690111	-1.2819	0.199878	0.999939	FBgn0260812	CG42563	SO0001217:protein_coding_gene	inaF-D	inaF-D	0
FBgn0030495	5.08507	-4.27611	2.40161	-1.78052	0.0749905	0.519409	FBgn0030495	5.08507	-0.165057	2.34883	-0.0702721	0.943977	0.999939	FBgn0030495	CG11816	SO0001217:protein_coding_gene	-	CG11816	0
FBgn0038445	34.6114	-7.63377	4.28789	-1.78031	0.0750254	0.519409	FBgn0038445	34.6114	-0.195927	4.34795	-0.0450618	0.964058	0.999939	FBgn0038445	CG14891	SO0001217:protein_coding_gene	-	CG14891	0
FBgn0032339	627.672	-0.57243	0.321647	-1.77968	0.0751279	0.519594	FBgn0032339	627.672	0.179357	0.321589	0.557721	0.577035	0.999939	FBgn0032339	CG4705	SO0001217:protein_coding_gene	WD repeat domain 59	Wdr59	0
FBgn0033132	21839.6	0.327225	0.184106	1.77737	0.0755071	0.520044	FBgn0033132	21839.6	0.41666	0.18413	2.26286	0.0236443	0.999939	FBgn0033132	CG12143	SO0001217:protein_coding_gene	Tetraspanin 42Ej	Tsp42Ej	0
FBgn0000473	7532.22	0.273017	0.153653	1.77684	0.0755946	0.520044	FBgn0000473	7532.22	0.170959	0.153279	1.11535	0.264701	0.999939	FBgn0000473	CG9438	SO0001217:protein_coding_gene	Cytochrome P450 6a2	Cyp6a2	0
FBgn0039213	5730.85	-0.199167	0.112024	-1.77789	0.0754226	0.520044	FBgn0039213	5730.85	-0.199474	0.112099	-1.77943	0.0751685	0.999939	FBgn0039213	CG6668	SO0001217:protein_coding_gene	atlastin	atl	0
FBgn0034521	1655.54	-0.304526	0.171193	-1.77885	0.0752645	0.520044	FBgn0034521	1655.54	-0.19731	0.171164	-1.15275	0.249011	0.999939	FBgn0034521	CG13431	SO0001217:protein_coding_gene	Mannosyl (alpha-1,3-)-glycoprotein beta-1,2-N-acetylglucosaminyltransferase	Mgat1	0
FBgn0004872	66.723	-0.746808	0.420187	-1.77732	0.0755155	0.520044	FBgn0004872	66.723	-0.425942	0.46444	-0.917109	0.359085	0.999939	FBgn0004872	CG6122	SO0001217:protein_coding_gene	P-element induced wimpy testis	piwi	0
FBgn0031267	280.063	-0.758456	0.426815	-1.77702	0.0755657	0.520044	FBgn0031267	280.063	-0.501884	0.426023	-1.17807	0.23877	0.999939	FBgn0031267	CG13688	SO0001217:protein_coding_gene	Inositol phosphate kinase 2	Ipk2	0
FBgn0032883	585.101	-1.15692	0.650999	-1.77715	0.0755439	0.520044	FBgn0032883	585.101	-0.0583102	0.651543	-0.0894956	0.928688	0.999939	FBgn0032883	CG9323	SO0001217:protein_coding_gene	RHAU helicase	Rhau	0
FBgn0038967	12.0473	-2.65101	1.49037	-1.77876	0.0752791	0.520044	FBgn0038967	12.0473	0.188965	1.5063	0.12545	0.900168	0.999939	FBgn0038967	CG13847	SO0001217:protein_coding_gene	-	CG13847	0
FBgn0036925	292.191	-6.42017	3.61139	-1.77776	0.075444	0.520044	FBgn0036925	292.191	23.9186	3.6669	6.52285	6.89847e-11	1.04222e-07	FBgn0036925	CG17736	SO0001217:protein_coding_gene	schumacher-levy	schuy	1
FBgn0031164	13.9721	-7.63255	4.29431	-1.77737	0.0755082	0.520044	FBgn0031164	13.9721	0.337041	4.45205	0.0757047	0.939654	0.999939	FBgn0031164	CG1724	SO0001217:protein_coding_gene	-	CG1724	0
FBgn0267351	1040.68	-0.532352	0.299728	-1.77612	0.0757136	0.520587	FBgn0267351	1040.68	-0.00876756	0.299765	-0.0292482	0.976667	0.999939	FBgn0267351	CG15104	SO0001217:protein_coding_gene	Topoisomerase I-interacting protein	Topors	0
FBgn0025642	29.6842	-2.20143	1.2397	-1.77577	0.0757702	0.520699	FBgn0025642	29.6842	-0.68915	1.24906	-0.551737	0.581129	0.999939	FBgn0025642	CG32812	SO0001217:protein_coding_gene	-	CG32812	0
FBgn0025720	1982.09	-0.156026	0.0878876	-1.77529	0.0758507	0.520713	FBgn0025720	1982.09	0.085118	0.0878786	0.968585	0.332752	0.999939	FBgn0025720	CG9204	SO0001217:protein_coding_gene	Arginyltransferase 1	Ate1	0
FBgn0036180	2165.02	-0.705522	0.397416	-1.77527	0.0758527	0.520713	FBgn0036180	2165.02	-0.0616357	0.397556	-0.155037	0.876792	0.999939	FBgn0036180	CG6091	SO0001217:protein_coding_gene	Deubiquitinating enzyme A	Duba	0
FBgn0043530	139.203	-7.96127	4.48776	-1.774	0.0760633	0.521882	FBgn0043530	139.203	4.79868	4.46982	1.07357	0.283014	0.999939	FBgn0043530	CG30473	SO0001217:protein_coding_gene	Odorant-binding protein 51a	Obp51a	0
FBgn0263236	1944.9	0.345845	0.19505	1.77311	0.076211	0.521978	FBgn0263236	1944.9	0.338696	0.194752	1.73912	0.0820139	0.999939	FBgn0263236	CG11956	SO0001217:protein_coding_gene	SP1029	SP1029	0
FBgn0040389	538.9	0.343608	0.193846	1.77258	0.0762983	0.521978	FBgn0040389	538.9	0.211353	0.192865	1.09586	0.273141	0.999939	FBgn0040389	CG14048	SO0001217:protein_coding_gene	mitochondrial ribosomal protein L14	mRpL14	0
FBgn0033526	165.341	-0.697382	0.393404	-1.77269	0.0762804	0.521978	FBgn0033526	165.341	-0.526143	0.394445	-1.33388	0.182242	0.999939	FBgn0033526	CG12892	SO0001217:protein_coding_gene	Chromatin assembly factor 1, p105 subunit	Caf1-105	0
FBgn0036365	2424.37	-0.707219	0.398887	-1.77298	0.0762316	0.521978	FBgn0036365	2424.37	-0.179526	0.3989	-0.450053	0.652672	0.999939	FBgn0036365	CG10732	SO0001217:protein_coding_gene	combover	cmb	0
FBgn0036286	887.742	-0.75386	0.42517	-1.77308	0.0762153	0.521978	FBgn0036286	887.742	0.0438501	0.425582	0.103036	0.917935	0.999939	FBgn0036286	CG10616	SO0001217:protein_coding_gene	-	CG10616	0
FBgn0033787	61.4747	-8.36806	4.72117	-1.77245	0.0763192	0.521978	FBgn0033787	61.4747	-4.00894	4.68629	-0.855461	0.392296	0.999939	FBgn0033787	CG13321	SO0001217:protein_coding_gene	-	CG13321	0
FBgn0028436	317.486	-0.243502	0.137452	-1.77153	0.076472	0.522471	FBgn0028436	317.486	-0.161334	0.136858	-1.17884	0.238463	0.999939	FBgn0028436	CG10610	SO0001217:protein_coding_gene	ECSIT	ECSIT	0
FBgn0262025	10.8662	-7.38267	4.16714	-1.77164	0.0764545	0.522471	FBgn0262025	10.8662	2.19201	4.32931	0.506319	0.612633	0.999939	FBgn0262025	CR42836	SO0002127:lncRNA_gene	long non-coding RNA:CR42836	lncRNA:CR42836	0
FBgn0267028	42.8811	0.939532	0.530943	1.76955	0.0768019	0.523997	FBgn0267028	42.8811	1.10554	0.531474	2.08014	0.0375129	0.999939	FBgn0267028	CR45472	SO0002127:lncRNA_gene	long non-coding RNA:CR45472	lncRNA:CR45472	0
FBgn0035983	2481.75	-0.308477	0.174346	-1.76934	0.0768379	0.523997	FBgn0035983	2481.75	-0.266022	0.174327	-1.526	0.127011	0.999939	FBgn0035983	CG4080	SO0001217:protein_coding_gene	-	CG4080	0
FBgn0036850	287.675	-0.55111	0.311499	-1.76922	0.0768572	0.523997	FBgn0036850	287.675	-0.322342	0.310287	-1.03885	0.298874	0.999939	FBgn0036850	CG10419	SO0001217:protein_coding_gene	Gemin 2	Gem2	0
FBgn0035933	90.5855	-6.75801	3.81966	-1.76927	0.0768491	0.523997	FBgn0035933	90.5855	-0.424935	3.99573	-0.106347	0.915307	0.999939	FBgn0035933	CG13309	SO0001217:protein_coding_gene	-	CG13309	0
FBgn0263278	816.489	-0.458642	0.259315	-1.76866	0.0769499	0.524077	FBgn0263278	816.489	0.0587601	0.258457	0.22735	0.820152	0.999939	FBgn0263278	CG9523	SO0001217:protein_coding_gene	Fic domain-containing protein	Fic	0
FBgn0039109	1935.24	-0.717812	0.405799	-1.76889	0.0769129	0.524077	FBgn0039109	1935.24	-0.125627	0.405774	-0.309599	0.756866	0.999939	FBgn0039109	CG10365	SO0001217:protein_coding_gene	-	CG10365	0
FBgn0037765	65.5872	-8.48445	4.79902	-1.76795	0.0770685	0.524609	FBgn0037765	65.5872	1.29093	5.01023	0.25766	0.796669	0.999939	FBgn0037765	CG9458	SO0001217:protein_coding_gene	-	CG9458	0
FBgn0267567	25.1061	0.853542	0.483184	1.7665	0.0773127	0.525778	FBgn0267567	25.1061	0.611133	0.478727	1.27658	0.20175	0.999939	FBgn0267567	CR45907	SO0002182:antisense_lncRNA_gene	antisense RNA:CR45907	asRNA:CR45907	0
FBgn0051676	2942.09	0.525809	0.297666	1.76644	0.0773215	0.525778	FBgn0051676	2942.09	0.240124	0.297426	0.807339	0.419471	0.999939	FBgn0051676	CG31676	SO0001217:protein_coding_gene	-	CG31676	0
FBgn0039041	22.0285	-7.05106	3.99314	-1.76579	0.0774307	0.526245	FBgn0039041	22.0285	3.10734	4.07842	0.761897	0.446121	0.999939	FBgn0039041	CG13838	SO0001217:protein_coding_gene	-	CG13838	0
FBgn0051908	2005.76	-0.267654	0.151605	-1.76547	0.0774848	0.526336	FBgn0051908	2005.76	-0.227549	0.151805	-1.49895	0.133887	0.999939	FBgn0051908	CG31908	SO0001217:protein_coding_gene	-	CG31908	0
FBgn0264467	47.9032	1.15449	0.654174	1.76481	0.0775956	0.526536	FBgn0264467	47.9032	0.717202	0.656196	1.09297	0.274407	0.999939	FBgn0264467	CR43875	SO0002182:antisense_lncRNA_gene	antisense RNA:CR43875	asRNA:CR43875	0
FBgn0014391	7619.94	0.440628	0.249641	1.76505	0.0775556	0.526536	FBgn0014391	7619.94	0.103097	0.249643	0.412978	0.679623	0.999939	FBgn0014391	CG9032	SO0001217:protein_coding_gene	stunted	sun	0
FBgn0003984	879.411	-0.477558	0.270865	-1.76309	0.0778861	0.52823	FBgn0003984	879.411	-0.542662	0.270762	-2.00421	0.0450479	0.999939	FBgn0003984	CG10491	SO0001217:protein_coding_gene	vein	vn	0
FBgn0039145	743.551	0.33134	0.187988	1.76255	0.0779758	0.528285	FBgn0039145	743.551	0.260152	0.186752	1.39303	0.16361	0.999939	FBgn0039145	CG6000	SO0001217:protein_coding_gene	-	CG6000	0
FBgn0264785	3148.91	-0.248467	0.140954	-1.76275	0.0779429	0.528285	FBgn0264785	3148.91	-0.116728	0.140989	-0.827922	0.407714	0.999939	FBgn0264785	CG44015	SO0001217:protein_coding_gene	HIF prolyl hydroxylase	Hph	0
FBgn0031004	26.5468	-3.41137	1.93621	-1.76188	0.0780902	0.528507	FBgn0031004	26.5468	0.491105	1.99452	0.246227	0.805506	0.999939	FBgn0031004	CG7992	SO0001217:protein_coding_gene	-	CG7992	0
FBgn0085329	6.43465	-6.75354	3.83282	-1.76203	0.0780641	0.528507	FBgn0085329	6.43465	-1.99979	3.89682	-0.513186	0.607821	0.999939	FBgn0085329	CG34300	SO0001217:protein_coding_gene	-	CG34300	0
FBgn0036859	9.81551	4.41269	2.50664	1.7604	0.0783392	0.529915	FBgn0036859	9.81551	3.7222	2.51809	1.47818	0.139359	0.999939	FBgn0036859	CG14085	SO0001217:protein_coding_gene	-	CG14085	0
FBgn0052006	102.341	-0.835089	0.474647	-1.75939	0.0785117	0.529975	FBgn0052006	102.341	-0.412068	0.477003	-0.863868	0.387661	0.999939	FBgn0052006	CG32006	SO0001217:protein_coding_gene	-	CG32006	0
FBgn0037900	617.882	-0.992875	0.5643	-1.75948	0.0784957	0.529975	FBgn0037900	617.882	-0.188127	0.564823	-0.333073	0.739079	0.999939	FBgn0037900	CG5276	SO0001217:protein_coding_gene	-	CG5276	0
FBgn0040308	243.28	-1.41062	0.801661	-1.75962	0.0784728	0.529975	FBgn0040308	243.28	-0.101532	0.802557	-0.12651	0.899328	0.999939	FBgn0040308	CG1274	SO0001217:protein_coding_gene	Peroxiredoxin 4	Prx4	0
FBgn0052476	64.234	-1.50773	0.85673	-1.75986	0.0784309	0.529975	FBgn0052476	64.234	-0.651846	0.863911	-0.75453	0.450531	0.999939	FBgn0052476	CG32476	SO0001217:protein_coding_gene	methuselah-like 14	mthl14	0
FBgn0036170	229.962	-3.15978	1.79785	-1.75753	0.0788271	0.5316	FBgn0036170	229.962	3.30088	1.81959	1.81408	0.0696659	0.999939	FBgn0036170	CG11714	SO0001217:protein_coding_gene	-	CG11714	0
FBgn0259958	39.1239	-8.41908	4.79041	-1.75749	0.0788346	0.5316	FBgn0259958	39.1239	1.49014	4.96797	0.299949	0.764216	0.999939	FBgn0259958	CG42468	SO0001217:protein_coding_gene	Seminal fluid protein 24F	Sfp24F	0
FBgn0051632	241.014	-0.466294	0.265598	-1.75564	0.0791498	0.533128	FBgn0051632	241.014	-0.517204	0.265492	-1.9481	0.0514031	0.999939	FBgn0051632	CG31632	SO0001217:protein_coding_gene	senseless-2	sens-2	0
FBgn0262009	13.8239	-3.74287	2.13216	-1.75544	0.0791848	0.533128	FBgn0262009	13.8239	-0.660334	2.28524	-0.288956	0.772615	0.999939	FBgn0262009	CG42827	SO0001217:protein_coding_gene	-	CG42827	0
FBgn0037320	60.5011	-7.8846	4.49086	-1.7557	0.0791402	0.533128	FBgn0037320	60.5011	3.21854	4.64311	0.693186	0.488193	0.999939	FBgn0037320	CG14668	SO0001217:protein_coding_gene	-	CG14668	0
FBgn0027790	4412.5	0.360023	0.205162	1.75482	0.0792902	0.533561	FBgn0027790	4412.5	0.204325	0.205215	0.99566	0.319415	0.999939	FBgn0027790	CG12023	SO0001217:protein_coding_gene	GV1	GV1	0
FBgn0050163	266.397	0.589836	0.336507	1.75282	0.079633	0.534207	FBgn0050163	266.397	0.322065	0.33631	0.957644	0.338242	0.999939	FBgn0050163	CG30163	SO0001217:protein_coding_gene	Cuticular protein 60D	Cpr60D	0
FBgn0025839	3590.44	0.348538	0.19881	1.75312	0.0795818	0.534207	FBgn0025839	3590.44	0.197496	0.198728	0.993798	0.320321	0.999939	FBgn0025839	CG3621	SO0001217:protein_coding_gene	NADH dehydrogenase (ubiquinone) B14.5 A subunit	ND-B14.5A	0
FBgn0038476	2102.65	0.135774	0.0774587	1.75285	0.0796271	0.534207	FBgn0038476	2102.65	0.0820382	0.0764318	1.07335	0.283114	0.999939	FBgn0038476	CG5175	SO0001217:protein_coding_gene	kugelkern	kuk	0
FBgn0039250	67.1809	-1.49225	0.851298	-1.75291	0.0796171	0.534207	FBgn0039250	67.1809	-0.27178	0.856139	-0.317448	0.750903	0.999939	FBgn0039250	CG11120	SO0001217:protein_coding_gene	Mitotic spindle and nuclear protein	Mink	0
FBgn0267674	3.41705	-5.18663	2.9576	-1.75366	0.0794887	0.534207	FBgn0267674	3.41705	-6.54658	3.12387	-2.09567	0.0361118	0.999939	FBgn0267674	CR46010	SO0002127:lncRNA_gene	long non-coding RNA:CR46010	lncRNA:CR46010	0
FBgn0264826	4.12534	-6.71451	3.8307	-1.75281	0.0796339	0.534207	FBgn0264826	4.12534	0.34564	3.85124	0.0897478	0.928488	0.999939	FBgn0264826	CR44034	SO0002127:lncRNA_gene	long non-coding RNA:CR44034	lncRNA:CR44034	0
FBgn0052313	22.8403	-3.68559	2.10304	-1.7525	0.0796871	0.534287	FBgn0052313	22.8403	2.16843	2.1401	1.01324	0.310947	0.999939	FBgn0052313	CG32313	SO0001217:protein_coding_gene	-	CG32313	0
FBgn0034278	33.0191	-5.60466	3.19919	-1.7519	0.0797906	0.534704	FBgn0034278	33.0191	2.18464	3.50862	0.622649	0.533515	0.999939	FBgn0034278	CG14488	SO0001217:protein_coding_gene	-	CG14488	0
FBgn0033836	150.768	1.14199	0.653493	1.74752	0.080548	0.535072	FBgn0033836	150.768	1.28106	0.65657	1.95114	0.0510407	0.999939	FBgn0033836	CG18278	SO0001217:protein_coding_gene	-	CG18278	0
FBgn0052645	263.587	0.564526	0.32264	1.74971	0.0801691	0.535072	FBgn0052645	263.587	0.189789	0.32184	0.589701	0.555391	0.999939	FBgn0052645	CG32645	SO0001217:protein_coding_gene	-	CG32645	0
FBgn0027945	3467.77	0.41201	0.235554	1.74911	0.0802725	0.535072	FBgn0027945	3467.77	0.0743319	0.235733	0.315323	0.752516	0.999939	FBgn0027945	CG7758	SO0001217:protein_coding_gene	pumpless	ppl	0
FBgn0031808	1503.57	0.376141	0.215077	1.74887	0.0803139	0.535072	FBgn0031808	1503.57	0.341017	0.213797	1.59505	0.110701	0.999939	FBgn0031808	CG9507	SO0001217:protein_coding_gene	Neprilysin-like 5	Nepl5	0
FBgn0004380	2152.8	0.192529	0.1101	1.74868	0.0803471	0.535072	FBgn0004380	2152.8	0.17516	0.110131	1.59047	0.111728	0.999939	FBgn0004380	CG10642	SO0001217:protein_coding_gene	Kinesin-like protein at 64D	Klp64D	0
FBgn0052221	636.735	-0.273288	0.156371	-1.74769	0.0805184	0.535072	FBgn0052221	636.735	-0.195313	0.156797	-1.24564	0.212896	0.999939	FBgn0052221	CG32221	SO0001217:protein_coding_gene	-	CG32221	0
FBgn0024330	566.375	-0.34161	0.195398	-1.74828	0.0804154	0.535072	FBgn0024330	566.375	-0.289641	0.19574	-1.47973	0.138946	0.999939	FBgn0024330	CG9473	SO0001217:protein_coding_gene	Mediator complex subunit 6	MED6	0
FBgn0034258	6356.04	-0.365113	0.208862	-1.7481	0.0804461	0.535072	FBgn0034258	6356.04	-0.161345	0.208795	-0.772743	0.439675	0.999939	FBgn0034258	CG4954	SO0001217:protein_coding_gene	eukaryotic translation initiation factor 3 subunit c	eIF3c	0
FBgn0052100	483.665	-0.401202	0.229133	-1.75096	0.0799532	0.535072	FBgn0052100	483.665	-0.0398106	0.229227	-0.173674	0.862122	0.999939	FBgn0052100	CG32100	SO0001217:protein_coding_gene	-	CG32100	0
FBgn0051510	1507.94	-0.440405	0.251765	-1.74927	0.0802448	0.535072	FBgn0051510	1507.94	-0.325066	0.25179	-1.29102	0.196697	0.999939	FBgn0051510	CG31510	SO0001217:protein_coding_gene	-	CG31510	0
FBgn0041246	81.2322	-0.992599	0.567581	-1.74882	0.0803217	0.535072	FBgn0041246	81.2322	-0.510653	0.568158	-0.898787	0.368766	0.999939	FBgn0041246	CG14916	SO0001217:protein_coding_gene	Gustatory receptor 32a	Gr32a	0
FBgn0263385	11.7842	-2.11702	1.21071	-1.74858	0.0803632	0.535072	FBgn0263385	11.7842	0.0951636	1.24118	0.0766717	0.938885	0.999939	FBgn0263385	CR43437	SO0002127:lncRNA_gene	long non-coding RNA:CR43437	lncRNA:CR43437	0
FBgn0266437	8.32511	-2.47239	1.4135	-1.74912	0.0802698	0.535072	FBgn0266437	8.32511	-2.79881	1.58976	-1.76053	0.0783184	0.999939	FBgn0266437	CG45067	SO0001217:protein_coding_gene	-	CG45067	0
FBgn0039107	6.25056	-4.70381	2.68658	-1.75085	0.079971	0.535072	FBgn0039107	6.25056	-3.01809	2.77401	-1.08799	0.2766	0.999939	FBgn0039107	CG10300	SO0001217:protein_coding_gene	-	CG10300	0
FBgn0050365	206.189	-6.41557	3.67031	-1.74796	0.0804702	0.535072	FBgn0050365	206.189	2.63317	3.78333	0.695991	0.486435	0.999939	FBgn0050365	CG30365	SO0001217:protein_coding_gene	spacewatch	spaw	0
FBgn0033344	28.002	-8.13285	4.65324	-1.74778	0.0805019	0.535072	FBgn0033344	28.002	2.80783	4.70797	0.596399	0.550909	0.999939	FBgn0033344	CG8252	SO0001217:protein_coding_gene	-	CG8252	0
FBgn0034292	233.647	-9.77521	5.58182	-1.75126	0.0799012	0.535072	FBgn0034292	233.647	-18.8103	5.65055	-3.32893	0.0008718	0.129129	FBgn0034292	CG5767	SO0001217:protein_coding_gene	-	CG5767	0
FBgn0031741	293.42	-1.31321	0.751919	-1.74648	0.0807279	0.535992	FBgn0031741	293.42	-0.0575164	0.753558	-0.0763264	0.939159	0.999939	FBgn0031741	CG11034	SO0001217:protein_coding_gene	-	CG11034	0
FBgn0038318	1289.54	0.158723	0.0909957	1.74429	0.0811079	0.536599	FBgn0038318	1289.54	0.202462	0.090794	2.22991	0.0257537	0.999939	FBgn0038318	CG6236	SO0001217:protein_coding_gene	-	CG6236	0
FBgn0032156	10784.8	-0.250829	0.143705	-1.74544	0.0809078	0.536599	FBgn0032156	10784.8	-0.383798	0.143698	-2.67085	0.00756585	0.624617	FBgn0032156	CG13124	SO0001217:protein_coding_gene	-	CG13124	0
FBgn0033463	5830.42	-0.253269	0.145144	-1.74495	0.0809941	0.536599	FBgn0033463	5830.42	-0.335836	0.14504	-2.31546	0.0205875	0.999939	FBgn0033463	CG1513	SO0001217:protein_coding_gene	-	CG1513	0
FBgn0037185	413.454	-0.369892	0.211962	-1.74508	0.0809705	0.536599	FBgn0037185	413.454	-0.237661	0.212823	-1.11671	0.26412	0.999939	FBgn0037185	CG11367	SO0001217:protein_coding_gene	-	CG11367	0
FBgn0051365	389.68	-0.4076	0.233741	-1.74381	0.0811924	0.536599	FBgn0051365	389.68	-0.167614	0.233942	-0.716478	0.473696	0.999939	FBgn0051365	CG31365	SO0001217:protein_coding_gene	-	CG31365	0
FBgn0267730	6.77707	-2.15716	1.23626	-1.7449	0.0810019	0.536599	FBgn0267730	6.77707	-1.70851	1.24484	-1.37248	0.169915	0.999939	FBgn0267730	CR46061	SO0002127:lncRNA_gene	long non-coding RNA:CR46061	lncRNA:CR46061	0
FBgn0085480	7.81158	-2.32483	1.33317	-1.74384	0.081187	0.536599	FBgn0085480	7.81158	-1.70312	1.27229	-1.33863	0.180691	0.999939	FBgn0085480	CG34451	SO0001217:protein_coding_gene	-	CG34451	0
FBgn0039782	22.3275	-2.55038	1.46193	-1.74453	0.0810674	0.536599	FBgn0039782	22.3275	-0.348365	1.47921	-0.235508	0.813815	0.999939	FBgn0039782	CG15539	SO0001217:protein_coding_gene	-	CG15539	0
FBgn0035669	2.60028	-2.93375	1.68206	-1.74414	0.0811345	0.536599	FBgn0035669	2.60028	-3.84187	2.24721	-1.70962	0.0873363	0.999939	FBgn0035669	CG6592	SO0001217:protein_coding_gene	-	CG6592	0
FBgn0036824	10504.9	0.592957	0.340139	1.74328	0.081285	0.536663	FBgn0036824	10504.9	0.225096	0.340178	0.661702	0.508162	0.999939	FBgn0036824	CG3902	SO0001217:protein_coding_gene	-	CG3902	0
FBgn0036346	46.5988	-7.32031	4.19899	-1.74335	0.0812726	0.536663	FBgn0036346	46.5988	2.45555	4.36082	0.563094	0.573371	0.999939	FBgn0036346	CG11251	SO0001217:protein_coding_gene	-	CG11251	0
FBgn0000206	9589.51	0.328274	0.188371	1.7427	0.0813858	0.536989	FBgn0000206	9589.51	0.277982	0.188429	1.47526	0.140143	0.999939	FBgn0000206	CG8285	SO0001217:protein_coding_gene	bride of sevenless	boss	0
FBgn0022344	1549.76	0.236038	0.135458	1.74252	0.0814173	0.536989	FBgn0022344	1549.76	0.0672728	0.135284	0.497272	0.618997	0.999939	FBgn0022344	CG10340	SO0001217:protein_coding_gene	-	CG10340	0
FBgn0032929	19.7658	-2.47312	1.42032	-1.74124	0.0816424	0.537105	FBgn0032929	19.7658	0.0255174	1.43244	0.017814	0.985787	0.999939	FBgn0032929	CG9241	SO0001217:protein_coding_gene	Minichromosome maintenance 10	Mcm10	0
FBgn0031526	111.245	-4.77836	2.74381	-1.7415	0.0815955	0.537105	FBgn0031526	111.245	1.27127	3.07003	0.414091	0.678808	0.999939	FBgn0031526	CG8838	SO0001217:protein_coding_gene	-	CG8838	0
FBgn0038701	52.6402	-5.05536	2.90307	-1.74138	0.0816163	0.537105	FBgn0038701	52.6402	-0.557401	3.07831	-0.181074	0.85631	0.999939	FBgn0038701	CG18493	SO0001217:protein_coding_gene	-	CG18493	0
FBgn0052681	24.9457	-5.26207	3.02104	-1.74181	0.0815416	0.537105	FBgn0052681	24.9457	4.13061	3.21623	1.2843	0.199036	0.999939	FBgn0052681	CG32681	SO0001217:protein_coding_gene	-	CG32681	0
FBgn0039190	273.336	-5.85747	3.36216	-1.74218	0.0814776	0.537105	FBgn0039190	273.336	2.71998	3.48208	0.781137	0.434722	0.999939	FBgn0039190	CG5762	SO0001217:protein_coding_gene	-	CG5762	0
FBgn0032428	61.7634	-1.13231	0.650481	-1.74072	0.0817324	0.537152	FBgn0032428	61.7634	-0.192123	0.659429	-0.291347	0.770786	0.999939	FBgn0032428	CG6405	SO0001217:protein_coding_gene	-	Fam92	0
FBgn0038595	13.6835	-2.66036	1.52823	-1.74081	0.0817176	0.537152	FBgn0038595	13.6835	-3.35138	1.57789	-2.12397	0.0336727	0.999939	FBgn0038595	CG7142	SO0001217:protein_coding_gene	-	CG7142	0
FBgn0030348	542.513	0.390296	0.224398	1.7393	0.0819824	0.53724	FBgn0030348	542.513	0.185251	0.223466	0.828986	0.407112	0.999939	FBgn0030348	CG10352	SO0001217:protein_coding_gene	-	CG10352	0
FBgn0028499	836.46	0.298914	0.171912	1.73876	0.0820777	0.53724	FBgn0028499	836.46	0.214906	0.171696	1.25166	0.210693	0.999939	FBgn0028499	CG7985	SO0001217:protein_coding_gene	-	CG7985	0
[truncated: 14,324 more rows]

## Sheet: France_t
gene	baseMean	log2FoldChange	lfcSE	stat	pvalue	padj	#SUBMITTED ID	ANNOTATION_SYMBOL	FEATURE_TYPE	NAME	SYMBOL
[truncated: 16,295 more rows]

[truncated: 1 more sheets: France_g]
